# Supplementary material for: Two polymorphs of [Rh(μ-I)(COD)]2
Source: Acta Crystallogr E Crystallogr Commun. 2021 Jul 27;77(Pt 9):871–4. doi: 10.1107/S205698902100743X (PMC8423016; doi:10.1107/S205698902100743X)
Supplement: Supplementary file 1 [file e-77-00871-sup1.cif]

##############################################################################
#                                                                            #
# This CIF contains the data in a paper accepted for publication in          #
# Acta Crystallographica Section E. It conforms to the requirements of       #
# Notes for Authors for Acta Crystallographica Section E, and has been       #
# peer reviewed under the auspices of the IUCr Commission on Journals.       #
#                                                                            #
# Full details of the Crystallographic Information File format               #
# are given in the paper "The Crystallographic Information File (CIF):       #
# a New Standard Archive File for Crystallography" by S. R. Hall, F. H.      #
# Allen and I. D. Brown [Acta Cryst. (1991), A47, 655-685].                  #
#                                                                            #
# The current version of the core CIF dictionary is obtainable from          #
# ftp://ftp.iucr.org/pub/cif_core.dic.                                       #
#                                                                            #
# Software is freely available for graphical display of the structure(s)     #
# in this CIF. For information consult the CIF software page                 #
# http://www.iucr.org/resources/cif/software.                                #
#                                                                            #
# This file may be used for bona fide research purposes within the           #
# scientific community so long as proper attribution is given to the journal # 
# article from which it was obtained.                                        #
#                                                                            #
##############################################################################
data_global
_audit_creation_method     'form.cif (version 2.0)'
_journal_data_validation_number     ?
_journal_date_recd_electronic     2021-07-02
_journal_date_accepted     2021-07-19
_journal_name_full     'Acta Crystallographica, Section E'
_journal_year     2021
_journal_volume     77
_journal_issue      9
_journal_page_first     0
_journal_page_last     0
_journal_paper_category     GM
_journal_paper_doi     10.1107/S205698902100743X
_journal_coeditor_code     ZL5015
_publ_contact_author_name     'Christine M. Thomas'
_publ_contact_author_address
;
100 W. 18^th^ Ave.
Department of Chemistry and Biochemistry
The Ohio State University
Columbus, OH 43210
;
_publ_contact_author_email     thomas.3877@osu.edu
_publ_contact_author_fax     ?
_publ_contact_author_phone    '(614)688-4723'
_publ_section_title
;
Two polymorphs of [Rh(\m-I)(COD)]~2~
;
loop_
    _publ_author_name
    _publ_author_address
    'Ullery, David R.'
;
100 W. 18^th^ Ave.
Department of Chemistry and Biochemistry
The Ohio State University
Columbus, OH 43210
USA
;
    'Moore, Curtis E.'
;
100 W. 18^th^ Ave.
Department of Chemistry and Biochemistry
The Ohio State University
Columbus, OH 43210
USA
;
    'Thomas, Christine M.'
;
100 W. 18^th^ Ave.
Department of Chemistry and Biochemistry
The Ohio State University
Columbus, OH 43210
USA
;
_publ_section_synopsis
;
[Rh(\m-I)(COD)]~2~ was found to crystallize as two different polymorphs in
which the Rh dimer adopts either bent or planar geometries with respect to the
Rh~2~I~2~ core.
;
data_B
_chemical_name_systematic
;
Di-\m-iodido-bis{[(1,2,5,6-\h)-cycloocta-1,4-diene]rhodium(I)}
;
_chemical_name_common     ?
_chemical_formula_moiety     'C16 H24 I2 Rh2'
_chemical_formula_sum     'C16 H24 I2 Rh2'
_chemical_formula_iupac     '[Rh2 I2 (C8 H12)2]'
_chemical_formula_weight     675.97
_chemical_melting_point     ?
_space_group_crystal_system     monoclinic
_space_group_name_H-M_alt     'C 1 2/c 1'
_space_group_name_Hall     '-C 2yc'
loop_
    _space_group_symop_operation_xyz
    'x, y, z'
    '-x, y, -z+1/2'
    'x+1/2, y+1/2, z'
    '-x+1/2, y+1/2, -z+1/2'
    '-x, -y, -z'
    'x, -y, z-1/2'
    '-x+1/2, -y+1/2, -z'
    'x+1/2, -y+1/2, z-1/2'
_cell_length_a     12.3414(16)
_cell_length_b     11.8176(17)
_cell_length_c     11.9374(15)
_cell_angle_alpha     90
_cell_angle_beta     96.690(3)
_cell_angle_gamma     90
_cell_volume     1729.2(4)
_cell_formula_units_Z     4
_cell_measurement_reflns_used     2574
_cell_measurement_theta_min     2.832
_cell_measurement_theta_max     23.280
_cell_measurement_temperature     100.0
_exptl_crystal_description     Block
_exptl_crystal_colour     'Dark Orange'
_exptl_crystal_size_max     0.096
_exptl_crystal_size_mid     0.057
_exptl_crystal_size_min     0.034
_exptl_crystal_density_diffrn     2.597
_exptl_crystal_density_meas     ?
_exptl_crystal_density_method     ?
_exptl_crystal_F_000     1264
_exptl_absorpt_coefficient_mu     5.468
_exptl_absorpt_correction_type     multi-scan
_exptl_absorpt_process_details
;
(SADABS; Krause <i>et al.</i>,  2015)
;
_exptl_absorpt_correction_T_min     0.0624
_exptl_absorpt_correction_T_max     0.0932
_diffrn_ambient_temperature     100.0
_diffrn_source     'sealed tube'
_diffrn_radiation_type     MoK\a
_diffrn_radiation_wavelength     0.71073
_diffrn_radiation_monochromator     graphite
_diffrn_measurement_device_type     'Nonius Kappa APEXII'
_diffrn_measurement_device     'Kappa Four-Circle Diffractometer'
_diffrn_measurement_method     '\w and \f scans'
_diffrn_detector     'Bruker APEXII CCD'
_diffrn_detector_area_resol_mean     7.9
_diffrn_reflns_number     15175
_diffrn_reflns_av_R_equivalents     0.0800
_diffrn_reflns_av_unetI/netI     0.0589
_diffrn_reflns_theta_min     2.394
_diffrn_reflns_theta_max     26.371
_diffrn_reflns_theta_full     25.000
_diffrn_measured_fraction_theta_max     1.000
_diffrn_measured_fraction_theta_full     1.000
_diffrn_reflns_limit_h_min     -15
_diffrn_reflns_limit_h_max     15
_diffrn_reflns_limit_k_min     -14
_diffrn_reflns_limit_k_max     14
_diffrn_reflns_limit_l_min     -14
_diffrn_reflns_limit_l_max     14
_diffrn_standards_number     0
_diffrn_radiation_probe     x-ray
_refine_special_details     ?
_reflns_number_total     1775
_reflns_number_gt     1320
_reflns_threshold_expression     'I > 2\s(I)'
_refine_ls_structure_factor_coef     Fsqd
_refine_ls_matrix_type     full
_refine_ls_R_factor_all     0.0568
_refine_ls_R_factor_gt     0.0350
_refine_ls_wR_factor_gt     0.0730
_refine_ls_wR_factor_ref     0.0785
_refine_ls_goodness_of_fit_ref     1.034
_refine_ls_restrained_S_all     1.033
_refine_ls_number_reflns     1775
_refine_ls_number_parameters     103
_refine_ls_number_restraints     4
_refine_ls_hydrogen_treatment     mixed
_refine_ls_weighting_scheme     calc
_refine_ls_weighting_details
                      'w=1/[\s^2^(Fo^2^)+(0.0302P)^2^] where P=(Fo^2^+2Fc^2^)/3'
_atom_sites_solution_hydrogens     mixed
_atom_sites_solution_primary     dual
_atom_sites_solution_secondary     difmap
_refine_ls_shift/su_max     0.000
_refine_ls_shift/su_mean     0.000
_refine_diff_density_max     1.358
_refine_diff_density_min     -0.789
_refine_ls_extinction_method     none
_refine_ls_extinction_coef     .
loop_
    _atom_type_symbol
    _atom_type_description
    _atom_type_scat_dispersion_real
    _atom_type_scat_dispersion_imag
    _atom_type_scat_source
    'C' 'C' 0.0033 0.0016
                         'International Tables Vol C Tables 4.2.6.8 and 6.1.1.4'
    'H' 'H' 0.0000 0.0000
                         'International Tables Vol C Tables 4.2.6.8 and 6.1.1.4'
    'I' 'I' -0.4742 1.8119
                         'International Tables Vol C Tables 4.2.6.8 and 6.1.1.4'
    'Rh' 'Rh' -1.1178 0.9187
                         'International Tables Vol C Tables 4.2.6.8 and 6.1.1.4'
_computing_data_collection
;
APEX3 (Bruker, 2017)
;
_computing_cell_refinement
;
SAINT (Bruker, 2017)
;
_computing_data_reduction
;
SAINT (Bruker, 2017)
;
_computing_structure_solution
;
ShelXT (Sheldrick, 2015a)
;
_computing_structure_refinement
;
ShelXL (Sheldrick, 2015b)
;
_computing_molecular_graphics
;
<i>OLEX2</i> (Dolomanov <i>et al.</i>,  2009)
;
_computing_publication_material
;
<i>OLEX2</i> (Dolomanov <i>et al.</i>,  2009)
;
loop_
    _atom_site_type_symbol
    _atom_site_label
    _atom_site_fract_x
    _atom_site_fract_y
    _atom_site_fract_z
    _atom_site_U_iso_or_equiv
    _atom_site_adp_type
    _atom_site_calc_flag
    _atom_site_occupancy
    _atom_site_disorder_assembly
    _atom_site_disorder_group
    I I1 0.52770(3) 0.20354(3) 0.40381(4) 0.02475(15) Uani d 1 . .
    Rh Rh1 0.38142(4) 0.31608(4) 0.25934(4) 0.02137(15) Uani d 1 . .
    C C1 0.2885(6) 0.3639(6) 0.3898(6) 0.0274(16) Uani d 1 . .
    H H1 0.309(5) 0.316(5) 0.458(3) 0.033 Uiso d 1 . .
    C C2 0.3652(5) 0.4497(6) 0.3749(5) 0.0255(15) Uani d 1 . .
    H H2 0.433(3) 0.456(5) 0.429(4) 0.031 Uiso d 1 . .
    C C3 0.3323(6) 0.5616(5) 0.3199(6) 0.0294(16) Uani d 1 . .
    H H3A 0.380935 0.621981 0.354264 0.035 Uiso calc 1 . .
    H H3B 0.256778 0.580087 0.333793 0.035 Uiso calc 1 . .
    C C4 0.3390(6) 0.5579(5) 0.1903(6) 0.0312(17) Uani d 1 . .
    H H4A 0.282371 0.608659 0.152182 0.037 Uiso calc 1 . .
    H H4B 0.410972 0.587248 0.175166 0.037 Uiso calc 1 . .
    C C5 0.3237(5) 0.4422(6) 0.1410(6) 0.0273(16) Uani d 1 . .
    H H5 0.357(5) 0.418(5) 0.074(3) 0.033 Uiso d 1 . .
    C C6 0.2378(5) 0.3707(5) 0.1589(5) 0.0229(15) Uani d 1 . .
    H H6 0.219(5) 0.306(3) 0.107(4) 0.028 Uiso d 1 . .
    C C7 0.1447(5) 0.4044(6) 0.2257(5) 0.0295(16) Uani d 1 . .
    H H7A 0.076675 0.366941 0.192462 0.035 Uiso calc 1 . .
    H H7B 0.133403 0.487216 0.219759 0.035 Uiso calc 1 . .
    C C8 0.1680(5) 0.3714(6) 0.3502(6) 0.0286(16) Uani d 1 . .
    H H8A 0.134470 0.428113 0.396580 0.034 Uiso calc 1 . .
    H H8B 0.133657 0.297304 0.361920 0.034 Uiso calc 1 . .
loop_
    _atom_site_aniso_label
    _atom_site_aniso_U_11
    _atom_site_aniso_U_22
    _atom_site_aniso_U_33
    _atom_site_aniso_U_12
    _atom_site_aniso_U_13
    _atom_site_aniso_U_23
    I1 0.0234(3) 0.0275(2) 0.0232(3) 0.00135(18) 0.00190(18) 0.00455(18)
    Rh1 0.0203(3) 0.0237(3) 0.0200(3) 0.0009(2) 0.0018(2) 0.0007(2)
    C1 0.031(4) 0.029(4) 0.024(4) 0.000(3) 0.007(3) -0.004(3)
    C2 0.028(4) 0.027(4) 0.022(4) 0.004(3) 0.003(3) -0.004(3)
    C3 0.030(4) 0.020(4) 0.038(4) 0.005(3) 0.006(3) -0.002(3)
    C4 0.028(4) 0.024(4) 0.042(5) 0.003(3) 0.006(3) 0.008(3)
    C5 0.025(4) 0.034(4) 0.022(4) 0.004(3) -0.001(3) 0.004(3)
    C6 0.025(4) 0.025(4) 0.017(4) 0.002(3) -0.006(3) -0.003(3)
    C7 0.024(4) 0.029(4) 0.034(4) 0.005(3) -0.001(3) 0.002(3)
    C8 0.029(4) 0.026(4) 0.031(4) 0.002(3) 0.006(3) 0.005(3)
_geom_special_details
;
 All esds (except the esd in the dihedral angle between two l.s. planes)
 are estimated using the full covariance matrix.  The cell esds are taken
 into account individually in the estimation of esds in distances, angles
 and torsion angles; correlations between esds in cell parameters are only
 used when they are defined by crystal symmetry.  An approximate (isotropic)
 treatment of cell esds is used for estimating esds involving l.s. planes.
;
loop_
    _geom_bond_atom_site_label_1
    _geom_bond_atom_site_label_2
    _geom_bond_site_symmetry_2
    _geom_bond_distance
    _geom_bond_publ_flag
    I1 Rh1 . 2.6975(7) ?
    I1 Rh1 2_655 2.7072(7) ?
    Rh1 Rh1 2_655 2.9612(11) ?
    Rh1 C1 . 2.115(6) ?
    Rh1 C2 . 2.122(6) ?
    Rh1 C5 . 2.119(7) ?
    Rh1 C6 . 2.121(6) ?
    C1 C2 . 1.413(9) ?
    C1 C8 . 1.509(9) ?
    C2 C3 . 1.510(9) ?
    C3 C4 . 1.560(9) ?
    C4 C5 . 1.492(9) ?
    C5 C6 . 1.392(9) ?
    C6 C7 . 1.526(9) ?
    C7 C8 . 1.532(9) ?
loop_
    _geom_angle_atom_site_label_1
    _geom_angle_atom_site_label_2
    _geom_angle_atom_site_label_3
    _geom_angle_site_symmetry_1
    _geom_angle_site_symmetry_3
    _geom_angle
    _geom_angle_publ_flag
    Rh1 I1 Rh1 . 2_655 66.45(2) ?
    I1 Rh1 I1 . 2_655 85.13(2) ?
    I1 Rh1 Rh1 2_655 2_655 56.621(18) ?
    I1 Rh1 Rh1 . 2_655 56.933(19) ?
    C1 Rh1 I1 . 2_655 165.07(19) ?
    C1 Rh1 I1 . . 92.3(2) ?
    C1 Rh1 Rh1 . 2_655 132.91(19) ?
    C1 Rh1 C2 . . 39.0(2) ?
    C1 Rh1 C5 . . 97.7(3) ?
    C1 Rh1 C6 . . 81.1(3) ?
    C2 Rh1 I1 . 2_655 155.75(18) ?
    C2 Rh1 I1 . . 93.32(18) ?
    C2 Rh1 Rh1 . 2_655 102.57(18) ?
    C5 Rh1 I1 . . 157.07(18) ?
    C5 Rh1 I1 . 2_655 90.08(18) ?
    C5 Rh1 Rh1 . 2_655 102.03(18) ?
    C5 Rh1 C2 . . 82.0(3) ?
    C5 Rh1 C6 . . 38.3(2) ?
    C6 Rh1 I1 . 2_655 97.57(17) ?
    C6 Rh1 I1 . . 164.61(18) ?
    C6 Rh1 Rh1 . 2_655 136.51(18) ?
    C6 Rh1 C2 . . 90.3(2) ?
    C2 C1 Rh1 . . 70.8(4) ?
    C2 C1 C8 . . 124.6(6) ?
    C8 C1 Rh1 . . 112.6(4) ?
    C1 C2 Rh1 . . 70.3(4) ?
    C1 C2 C3 . . 122.2(6) ?
    C3 C2 Rh1 . . 114.2(5) ?
    C2 C3 C4 . . 111.4(5) ?
    C5 C4 C3 . . 113.4(5) ?
    C4 C5 Rh1 . . 111.4(5) ?
    C6 C5 Rh1 . . 70.9(4) ?
    C6 C5 C4 . . 124.1(6) ?
    C5 C6 Rh1 . . 70.8(4) ?
    C5 C6 C7 . . 123.7(6) ?
    C7 C6 Rh1 . . 114.5(4) ?
    C6 C7 C8 . . 111.9(5) ?
    C1 C8 C7 . . 112.7(5) ?
_shelx_space_group_comment
;
The symmetry employed for this shelxl refinement is uniquely defined
by the following loop, which should always be used as a source of
symmetry information in preference to the above space-group names.
They are only intended as comments.
;
_shelx_estimated_absorpt_T_min     0.622
_shelx_estimated_absorpt_T_max     0.836
_shelx_hkl_file
;
   2   0   0 1190.28  116.09
   2   0   0 1261.17  116.69
  -2   0   0 1244.98  116.49
  -2   0   0 1206.18  115.09
  -2   0   0 1279.87  116.39
  -2   0   0 1168.78  116.49
   2   0   0 1184.98  116.79
   2   0   0 1161.28  116.19
   2   0   0 1197.68  114.99
  -2   0   0 1221.28  116.79
  -4   0   0  305.57   38.00
   4   0   0  276.97   35.60
  -4   0   0  317.17   37.40
  -4   0   0  376.66   37.60
  -4   0   0  317.77   32.60
   4   0   0  307.07   33.20
  -4   0   0  327.77   38.70
   4   0   0  351.46   39.10
   4   0   0  315.37   36.90
   4   0   0  344.77   39.30
  -6   0   0  685.03   77.59
   6   0   0  730.13   75.99
   6   0   0  713.83   71.79
  -6   0   0  754.82   76.69
  -6   0   0  739.83   76.29
  -6   0   0  693.93   76.09
   6   0   0  858.41   76.59
   6   0   0  637.34   74.99
   8   0   0 1228.68  136.39
   8   0   0 1244.48  128.79
  -8   0   0 1474.05  135.59
  -8   0   0 1356.56  134.69
   8   0   0 1454.85  136.79
  10   0   0    1.80   27.50
  10   0   0  -10.50   12.50
 -10   0   0  -29.80   26.70
  10   0   0   13.30   26.10
 -10   0   0  -12.20   26.00
  10   0   0    5.50   13.60
 -12   0   0  693.23   91.69
  12   0   0  754.92   98.19
  12   0   0  859.11   97.19
  14   0   0  387.86   73.79
  14   0   0  408.66   67.29
 -14   0   0  491.95   72.69
   1  -1   0  105.29   12.40
  -1  -1   0  110.59   12.70
   1  -1   0   65.99   11.10
   1  -1   0  106.09   12.80
   1  -1   0   83.29   11.10
  -1  -1   0   74.79   10.90
  -1  -1   0   88.89   12.60
  -1  -1   0   81.19   12.00
   1   1   0   95.69   11.60
   1   1   0   55.99   11.50
  -1   1   0   76.29   11.50
   1   1   0  121.99   13.50
  -1   1   0   99.59   11.60
  -1   1   0   75.09   10.90
   1   1   0   67.49   11.30
  -1   1   0   99.89   11.40
   3  -1   0 1971.40  177.18
   3  -1   0 1832.02  176.48
  -3  -1   0 1872.01  175.78
  -3  -1   0 1773.82  176.68
  -3  -1   0 1774.92  177.18
   3  -1   0 1857.01  176.78
  -3  -1   0 1865.71  177.48
  -3  -1   0 1837.32  174.98
  -3   1   0 1820.82  176.68
   3   1   0 1849.52  176.58
   3   1   0 1981.90  177.98
   3   1   0 1827.32  176.98
   3   1   0 1759.82  175.58
  -3   1   0 1891.91  176.68
   3   1   0 1741.93  174.88
  -3   1   0 1799.32  176.78
  -5  -1   0  311.87   40.80
  -5  -1   0  319.47   38.90
   5  -1   0  414.56   40.90
   5  -1   0  322.17   40.60
  -5  -1   0  324.57   42.30
  -5  -1   0  323.57   41.90
  -5  -1   0  324.47   35.40
   5  -1   0  321.37   35.20
   5  -1   0  397.96   42.80
  -5   1   0  334.97   40.90
  -5   1   0  328.27   40.20
   5   1   0  286.67   37.50
  -5   1   0  360.56   41.80
   5   1   0  327.57   40.80
   5   1   0  387.06   43.90
  -5   1   0  339.27   38.50
   5   1   0  323.17   35.50
   5   1   0  276.17   40.00
   7  -1   0  -17.00    9.60
  -7  -1   0   -3.40   14.90
   7  -1   0    2.40   18.70
   7  -1   0   -1.70   17.70
  -7  -1   0   24.20   12.90
  -7  -1   0   31.80   21.00
  -7  -1   0   21.20   17.70
  -7   1   0   27.00   20.70
  -7   1   0    9.50   18.80
   7   1   0   37.30   20.90
  -7   1   0   -4.50   15.90
   7   1   0   16.00    9.80
   7   1   0   -7.70   18.60
   7   1   0   27.70   19.40
   7   1   0    1.50   16.60
  -9  -1   0   74.49   28.50
   9  -1   0   97.09   28.30
   9  -1   0   41.00   18.50
   9  -1   0   49.80   25.20
  -9  -1   0   32.20   13.10
   9   1   0   49.10   27.80
   9   1   0   43.20   13.80
  -9   1   0   56.89   28.30
   9   1   0   36.20   26.50
  -9   1   0   24.20   22.80
  11  -1   0   24.80   32.20
  11  -1   0   -2.80   18.40
 -11  -1   0    9.30   32.70
  11  -1   0   -7.20   31.20
 -11   1   0  -11.50   32.50
 -11   1   0   13.60   29.50
  11   1   0  -56.19   30.60
  11   1   0   -1.60   28.20
  13  -1   0   16.50   28.30
 -13  -1   0   14.40   40.70
  13  -1   0   21.30   37.20
  13   1   0  -10.80   36.50
 -13   1   0   17.90   36.60
  13   1   0  -11.90   40.90
  15  -1   0    8.40   53.79
  15  -1   0   30.10   49.00
 -15  -1   0   52.69   49.60
  15   1   0   52.49   47.90
  15   1   0   -3.40   54.19
   0  -2   0 4914.41  464.35
   0  -2   0 4522.85  464.75
   0  -2   0 4991.90  464.35
   0  -2   0 5183.78  464.45
   0  -2   0 4771.22  463.75
   0   2   0 4858.01  463.75
   0   2   0 4918.71  464.45
   0   2   0 5141.49  464.45
   0   2   0 4929.71  465.05
   0   2   0 4827.32  463.15
  -2  -2   0 3671.33  350.76
   2  -2   0 3683.63  350.96
  -2  -2   0 3591.74  350.46
   2  -2   0 4103.49  350.96
  -2  -2   0 3576.14  351.16
  -2  -2   0 3819.52  351.76
   2  -2   0 3859.71  351.06
   2  -2   0 3723.43  350.56
   2   2   0 3580.54  350.56
   2   2   0 3671.63  350.96
  -2   2   0 3606.04  350.86
  -2   2   0 3677.23  350.36
   2   2   0 3601.24  351.26
  -2   2   0 3736.73  350.66
   2   2   0 3440.96  351.26
   4  -2   0  317.97   37.20
   4  -2   0  347.97   34.30
  -4  -2   0  347.07   39.30
  -4  -2   0  298.77   35.40
   4  -2   0  313.07   36.80
  -4  -2   0  272.77   35.80
   4  -2   0  348.27   36.20
  -4  -2   0  279.77   32.50
   4   2   0  227.28   31.90
   4   2   0  297.47   35.30
  -4   2   0  301.77   36.20
   4   2   0  232.98   31.40
  -4   2   0  247.28   34.40
   4   2   0  271.17   35.40
   4   2   0  307.17   37.80
  -4   2   0  289.37   36.30
   6  -2   0   22.40   10.70
   6  -2   0  -16.00   19.70
   6  -2   0   40.50   17.50
  -6  -2   0   53.19   17.30
   6  -2   0   11.80   16.90
  -6  -2   0   21.20   13.10
   6  -2   0   26.40   14.20
  -6  -2   0    6.90   19.50
   6   2   0   19.00   18.30
   6   2   0    8.00   13.00
   6   2   0   12.30   19.40
  -6   2   0   32.70   20.70
  -6   2   0   -2.90   17.60
  -6   2   0   24.60   14.40
   6   2   0   11.60   17.80
   6   2   0   52.19   16.30
   8  -2   0  685.43   76.89
   8  -2   0  620.74   65.89
  -8  -2   0  619.24   76.99
   8  -2   0  709.23   75.39
  -8  -2   0  619.64   67.79
   8  -2   0  677.83   70.79
   8   2   0  574.14   74.29
  -8   2   0  685.13   71.19
   8   2   0  824.62   79.39
  -8   2   0  614.94   75.29
   8   2   0  684.63   66.99
   8   2   0  546.85   70.59
 -10  -2   0    6.60   19.50
  10  -2   0   69.19   16.90
  10  -2   0   45.10   29.70
  10  -2   0   10.30   25.80
 -10  -2   0   13.20   32.20
  10  -2   0   53.29   30.60
 -10   2   0   48.10   25.80
 -10   2   0   55.19   31.90
  10   2   0   32.60   31.30
  10   2   0   30.70   15.80
  10   2   0   44.00   29.00
  12  -2   0  435.46   73.79
  12  -2   0  659.63   79.49
 -12  -2   0  646.24   79.79
 -12   2   0  488.85   75.99
 -12   2   0  660.63   76.69
  12   2   0  636.74   80.39
  12   2   0  549.35   75.19
  14  -2   0  258.97   57.49
  14  -2   0  275.37   63.29
 -14  -2   0  144.39   55.99
  14   2   0  275.67   64.29
 -14   2   0  312.17   65.29
  14   2   0  357.36   57.49
  -1  -3   0  351.46   42.50
   1  -3   0  336.57   39.70
  -1  -3   0  333.27   39.80
  -1  -3   0  324.17   38.40
   1  -3   0  348.97   39.20
  -1  -3   0  357.06   39.60
   1  -3   0  393.46   35.70
   1  -3   0  435.76   40.80
   1  -3   0  356.86   39.80
  -1  -3   0  351.16   36.70
   1  -3   0  383.76   38.40
   1   3   0  365.66   40.20
  -1   3   0  366.66   39.20
   1   3   0  305.27   41.10
   1   3   0  345.17   40.10
   1   3   0  381.46   39.60
  -1   3   0  330.47   41.50
  -1   3   0  370.96   40.40
   1   3   0  367.56   36.80
  -1   3   0  372.46   39.80
  -1   3   0  369.26   40.00
  -3  -3   0 2937.01  290.77
  -3  -3   0 2875.51  289.67
  -3  -3   0 3146.79  291.07
   3  -3   0 3182.48  290.47
  -3  -3   0 2845.12  290.17
   3  -3   0 3227.58  290.17
   3  -3   0 3207.88  290.97
   3  -3   0 3011.50  290.37
  -3   3   0 3110.99  289.87
   3   3   0 2897.61  290.67
   3   3   0 2896.11  289.47
  -3   3   0 3081.99  290.37
   3   3   0 2966.30  291.27
   3   3   0 2901.01  290.27
  -3   3   0 3162.28  290.17
  -5  -3   0 3403.46  313.27
   5  -3   0 3303.77  311.57
   5  -3   0 3290.57  310.87
   5  -3   0 3222.18  311.47
  -5  -3   0 3154.98  312.47
  -5  -3   0 3107.69  312.87
  -5  -3   0 3174.58  309.57
   5  -3   0 3398.56  312.47
  -5   3   0 3229.38  306.07
  -5   3   0 3538.05  312.47
  -5   3   0 3173.38  311.17
   5   3   0 3333.97  309.77
   5   3   0 3099.09  308.07
   5   3   0 3226.58  312.87
   5   3   0 3082.89  311.57
   5   3   0 3097.19  312.67
  -5   3   0 3297.57  311.97
   7  -3   0  -13.20   16.50
   7  -3   0  -19.80   19.30
  -7  -3   0   -9.40   15.60
  -7  -3   0   30.60   25.50
  -7  -3   0   16.00   23.00
   7  -3   0    4.00   19.60
  -7  -3   0    5.90   17.30
   7   3   0  -19.90   20.00
   7   3   0  -16.50   13.40
   7   3   0  -10.10   15.10
  -7   3   0  -15.00   22.00
  -7   3   0    8.30   14.40
   7   3   0   -0.70   14.30
  -9  -3   0  608.44   77.69
   9  -3   0  818.02   84.79
   9  -3   0  637.94   81.79
   9  -3   0  752.32   76.19
  -9  -3   0  878.91   89.19
   9  -3   0  760.22   87.59
  -9   3   0  694.43   79.89
   9   3   0  706.03   84.49
   9   3   0  878.81   76.69
  -9   3   0  740.83   82.59
   9   3   0  727.83   83.39
   9   3   0  655.43   78.59
 -11  -3   0   16.70   35.10
  11  -3   0  -15.90   21.60
  11  -3   0   34.50   31.50
  11  -3   0   -0.50   19.00
  11   3   0   52.99   34.20
 -11   3   0   26.50   36.70
  11   3   0    5.70   30.30
 -11   3   0   -0.90   26.00
  13  -3   0   50.99   41.90
  13  -3   0   71.19   42.30
 -13  -3   0   54.09   46.70
 -13   3   0   46.80   45.70
  13   3   0   88.19   42.50
 -13   3   0   20.40   36.60
  13   3   0   39.40   42.80
  15  -3   0  246.48   57.79
  15  -3   0  157.88   63.89
 -15  -3   0   76.79   57.39
  15   3   0  244.88   58.49
  15   3   0   81.49   59.69
   0  -4   0  -19.90   12.30
   0  -4   0   31.60   13.60
   0  -4   0   -1.20   11.30
   0  -4   0   12.10   11.70
   0  -4   0  -12.30   12.40
   0  -4   0   -4.90   12.20
   0  -4   0    7.10   13.70
   0   4   0    8.90    9.90
   0   4   0    4.40   13.60
   0   4   0   12.80    7.40
   0   4   0   -1.60   11.60
  -2  -4   0 1123.19  102.39
  -2  -4   0  969.00  100.29
   2  -4   0 1104.59  100.79
  -2  -4   0  962.50   99.99
   2  -4   0  986.90  101.19
   2  -4   0 1024.20  100.09
   2  -4   0  920.21   99.79
  -2  -4   0  879.61   99.89
  -2   4   0 1011.30   99.99
  -2   4   0 1000.10  101.29
   2   4   0 1001.80   95.99
  -2   4   0 1034.00   98.69
   2   4   0  975.40  100.09
   2   4   0  901.71  100.09
   2   4   0 1101.49  101.79
  -2   4   0  943.01   98.79
   2   4   0 1055.89  101.09
  -2   4   0 1019.60   99.99
  -4  -4   0  231.08   37.80
   4  -4   0  277.97   34.50
   4  -4   0  280.97   35.80
  -4  -4   0  277.87   37.10
   4  -4   0  294.97   38.70
  -4  -4   0  262.27   35.80
  -4  -4   0  272.97   33.80
   4  -4   0  273.37   37.30
   4   4   0  313.97   39.40
  -4   4   0  225.48   34.10
   4   4   0  279.27   34.10
  -4   4   0  203.48   35.00
   4   4   0  213.58   35.10
  -4   4   0  221.38   34.00
   4   4   0  258.67   34.60
  -6  -4   0  119.49   25.20
  -6  -4   0   80.39   19.30
   6  -4   0   64.29   22.40
  -6  -4   0   77.99   27.90
   6  -4   0   72.69   24.70
   6  -4   0   71.89   22.50
  -6   4   0  101.19   11.90
   6   4   0  104.29   25.60
   6   4   0  120.29   23.30
   6   4   0   76.19   16.30
   6   4   0   55.09   23.00
  -6   4   0  107.49   27.90
   8  -4   0   -4.50   23.10
  -8  -4   0  -10.70   23.20
   8  -4   0   -6.10   24.80
  -8  -4   0  -16.30   17.30
   8  -4   0   -7.50   21.30
  -8  -4   0   74.09   31.70
   8   4   0   -7.20   22.20
  -8   4   0  -30.00   18.20
   8   4   0   12.10   18.50
  -8   4   0  -10.20   16.50
   8   4   0    1.00   20.00
   8   4   0  -14.70   14.70
  10  -4   0  -18.10   29.80
  10  -4   0  -24.60   27.20
 -10  -4   0  -41.70   35.20
  10  -4   0   11.40   16.00
 -10   4   0    6.10   28.20
 -10   4   0    2.60   34.50
  10   4   0   28.50   29.10
  10   4   0   -4.30   19.80
  10   4   0    9.20   21.30
  12  -4   0   15.80   35.30
 -12  -4   0   52.59   42.10
  12  -4   0    5.70   37.40
  12   4   0   10.00   26.40
  12   4   0   15.50   34.90
 -12   4   0   69.89   44.90
 -12   4   0   18.60   29.60
  14  -4   0   20.40   47.00
 -14  -4   0   17.70   51.69
  14  -4   0   69.59   47.00
  14   4   0  -17.00   40.70
 -14   4   0   46.50   52.39
  -1  -5   0  484.55   49.00
   1  -5   0  501.35   51.99
   1  -5   0  466.05   53.19
   1  -5   0  483.55   46.90
  -1  -5   0  496.45   54.49
  -1  -5   0  408.26   54.89
  -1  -5   0  404.76   52.49
   1  -5   0  432.66   52.79
   1  -5   0  476.25   51.49
  -1  -5   0  464.15   53.09
   1  -5   0  519.85   55.29
  -1  -5   0  466.95   51.99
   1   5   0  499.35   54.79
  -1   5   0  411.26   52.39
  -1   5   0  420.76   50.49
  -1   5   0  424.96   52.69
  -1   5   0  503.05   52.79
   1   5   0  488.85   48.50
   1   5   0  486.55   49.10
   1   5   0  469.75   55.79
  -1   5   0  519.75   55.19
   3  -5   0 4190.08  394.56
  -3  -5   0 4099.59  394.76
  -3  -5   0 4284.27  393.56
   3  -5   0 4195.48  392.96
   3  -5   0 4098.89  392.76
  -3  -5   0 3409.86  392.26
   3  -5   0 4310.57  393.06
  -3  -5   0 4042.90  393.76
  -3   5   0 4407.16  393.36
  -3   5   0 4171.28  391.46
  -3   5   0 4235.88  393.06
   3   5   0 4213.78  393.06
   3   5   0 4253.07  393.96
   3   5   0 4065.49  388.56
   3   5   0 3726.33  393.96
  -3   5   0 4237.08  393.66
  -3   5   0 3939.01  392.46
   3   5   0 4057.99  393.66
   5  -5   0 2995.40  278.07
  -5  -5   0 2668.43  278.97
  -5  -5   0 2757.72  278.87
   5  -5   0 2945.31  276.57
  -5  -5   0 2750.42  275.97
   5   5   0 2774.02  276.97
   5   5   0 2977.10  278.47
   5   5   0 2881.31  271.07
  -5   5   0 3281.97  278.37
   5   5   0 2693.93  270.97
   5   5   0 2859.81  276.07
  -7  -5   0    9.10   21.60
   7  -5   0   -9.30   21.30
  -7  -5   0   10.20   28.10
   7  -5   0   14.60   21.60
   7   5   0   12.00   23.80
   7   5   0  -20.50   11.80
   7   5   0   22.70   24.70
  -7   5   0   19.80   25.60
   7   5   0   -5.00   20.60
  -7   5   0   13.60    7.40
  -9  -5   0  241.68   43.40
   9  -5   0  376.06   50.79
   9  -5   0  589.94   61.09
  -9  -5   0  374.06   57.69
  -9   5   0  343.77   44.60
   9   5   0  263.77   50.89
   9   5   0  334.67   52.69
  -9   5   0  369.66   55.09
   9   5   0  323.87   44.10
  11  -5   0  -14.90   24.80
  11  -5   0   20.80   35.40
 -11  -5   0  -62.99   38.10
 -11   5   0  -17.10   38.30
  11   5   0  -13.10   36.80
 -11   5   0  -13.60   25.30
  11   5   0  -11.20   31.60
  13  -5   0    8.10   41.60
 -13  -5   0   22.30   49.40
  13  -5   0   43.60   44.70
  13   5   0   -4.20   40.70
 -13   5   0  -32.70   49.60
  13   5   0   -4.00   47.60
   0  -6   0  729.13   83.29
   0  -6   0  898.21   83.69
   0  -6   0  695.73   82.29
   0  -6   0  770.52   79.39
   0  -6   0  798.22   82.49
   0   6   0  880.01   86.19
   0   6   0  807.42   76.99
   0   6   0  775.52   83.29
   0   6   0  711.93   79.59
   2  -6   0  134.09   17.90
   2  -6   0  161.88   27.10
  -2  -6   0  121.09   29.40
  -2  -6   0  153.58   20.60
   2  -6   0  214.38   28.50
   2  -6   0  220.68   29.20
  -2  -6   0  200.08   33.30
  -2  -6   0  168.88   28.60
   2  -6   0  181.08   25.50
   2   6   0   91.89   20.30
   2   6   0  138.49   21.10
  -2   6   0  163.28   26.10
   2   6   0   87.39   24.20
   2   6   0  183.58   32.90
  -2   6   0  145.89   29.60
   2   6   0  152.08   28.50
  -2   6   0  151.48   27.10
   4  -6   0  211.98   32.50
  -4  -6   0  180.18   33.20
  -4  -6   0  223.28   36.80
  -4  -6   0  200.68   37.40
   4  -6   0  237.68   34.40
   4   6   0  183.38   23.10
   4   6   0  236.98   34.60
   4   6   0  172.28   34.20
  -4   6   0  214.18   30.30
   4   6   0  218.48   34.30
  -4   6   0  192.88   34.90
   6  -6   0  114.69   26.50
   6  -6   0   27.30   25.90
  -6  -6   0   63.89   32.50
  -6  -6   0   53.89   24.30
  -6   6   0   95.59   28.90
   6   6   0   37.30   23.70
  -6   6   0   38.10   19.30
   6   6   0   55.89   10.30
   6   6   0   47.10   10.20
   6   6   0   56.99   25.80
   6   6   0   50.09   23.60
  -6   6   0   27.60   13.80
  -8  -6   0  381.46   61.59
   8  -6   0  374.46   55.79
   8  -6   0  454.65   57.39
  -8  -6   0  388.66   52.69
   8   6   0  352.96   55.49
   8   6   0  555.34   61.49
  -8   6   0  374.26   58.49
   8   6   0  380.66   43.40
   8   6   0  444.36   56.39
  10  -6   0  144.19   39.90
  10  -6   0  102.59   35.20
 -10  -6   0   95.49   44.30
  10   6   0   61.49   32.70
 -10   6   0  106.69   31.20
 -10   6   0   25.50   40.40
  10   6   0   70.59   39.00
  10   6   0   11.30   34.90
  12  -6   0  265.97   57.39
 -12  -6   0  148.09   57.19
  12  -6   0  296.97   53.99
  12   6   0  184.38   50.39
  12   6   0  235.78   56.49
 -12   6   0  309.07   60.89
  14  -6   0   26.80   48.50
 -14  -6   0   79.49   63.29
  14   6   0   35.80   47.80
 -14   6   0   92.59   63.49
   1  -7   0  584.64   66.99
   1  -7   0  636.44   69.39
   1  -7   0  505.75   66.09
  -1  -7   0  755.52   66.19
  -1  -7   0  702.53   70.39
  -1  -7   0  612.34   69.19
  -1  -7   0  647.44   70.49
  -1  -7   0  469.75   70.39
   1  -7   0  607.54   69.59
  -1   7   0  551.84   72.19
  -1   7   0  703.93   67.39
   1   7   0  571.64   71.79
   1   7   0  595.64   62.29
   1   7   0  604.24   63.49
   3  -7   0 2013.40  182.38
   3  -7   0 1865.01  181.38
   3  -7   0 1803.12  175.48
  -3  -7   0 1856.61  183.98
  -3   7   0 1702.13  182.98
   3   7   0 1727.43  183.08
   3   7   0 1896.81  179.38
   3   7   0 1826.72  181.88
  -3   7   0 1777.72  181.48
   3   7   0 1862.31  176.38
  -3   7   0 1868.51  180.98
   3   7   0 1832.62  184.78
  -5  -7   0  699.23   72.99
   5  -7   0  683.03   66.49
   5  -7   0  473.25   64.39
   5   7   0  578.44   67.59
   5   7   0  499.95   52.69
  -5   7   0  472.35   65.89
   5   7   0  491.05   65.79
   5   7   0  602.74   66.49
  -5   7   0  577.44   66.49
   7  -7   0   34.30   28.50
   7  -7   0   10.80   26.60
  -7  -7   0   21.70   25.50
   7   7   0   27.70   26.70
  -7   7   0   32.80   18.00
  -7   7   0   43.20   31.90
   7   7   0  -13.20   26.60
   7   7   0    4.00   28.30
  -9  -7   0  -13.20   39.00
   9  -7   0   25.20   31.20
   9  -7   0  -25.70   32.00
   9   7   0   -2.20   25.70
  -9   7   0    7.50   36.50
   9   7   0   46.00   31.70
   9   7   0  -23.80   32.30
 -11  -7   0    1.20   49.40
  11  -7   0   65.09   41.40
  11  -7   0   46.50   41.90
 -11   7   0   41.40   45.60
  11   7   0   37.60   37.50
  11   7   0    3.10   39.50
  13  -7   0   13.10   50.99
 -13  -7   0   30.00   57.09
  13  -7   0   80.89   47.80
  13   7   0   17.10   44.20
  13   7   0   49.00   52.19
 -13   7   0   81.29   59.29
   0  -8   0 3674.43  339.57
   0  -8   0 3527.75  339.27
   0  -8   0 3483.25  339.27
   0  -8   0 3269.87  335.77
   0   8   0 3438.36  333.37
   0   8   0 3732.93  336.87
   0   8   0 3441.76  341.97
  -2  -8   0  632.24   80.59
   2  -8   0  675.43   78.49
   2  -8   0  623.34   76.09
  -2  -8   0  671.93   79.39
  -2  -8   0  692.13   78.79
  -2  -8   0  788.02   72.79
   2  -8   0  695.43   78.89
   2   8   0  630.54   71.89
   2   8   0  791.12   73.79
  -2   8   0  676.23   83.29
  -2   8   0  667.03   76.69
   2   8   0  776.42   83.59
   4  -8   0  204.98   27.50
   4  -8   0  292.97   40.30
  -4  -8   0  179.58   44.70
   4  -8   0  228.68   38.40
   4   8   0  220.18   27.80
   4   8   0  241.08   39.10
  -4   8   0  215.48   40.30
   4   8   0  186.18   33.40
   4   8   0  253.37   44.10
   4   8   0  330.07   42.80
   6  -8   0   80.89   30.50
  -6  -8   0  194.58   45.60
   6  -8   0  138.99   35.00
   6   8   0  126.39   34.70
  -6   8   0  102.69   36.70
   6   8   0  135.89   34.50
   6   8   0  106.09   35.50
   8  -8   0  628.94   67.89
  -8  -8   0  671.63   81.69
   8  -8   0  410.36   68.69
   8   8   0  484.45   70.99
   8   8   0  521.45   69.89
  -8   8   0  555.94   75.09
   8   8   0  497.05   69.09
  10  -8   0   -2.60   34.00
 -10  -8   0    9.30   48.10
  10  -8   0   28.20   41.60
  10   8   0  -19.50   35.30
  10   8   0   28.70   39.70
 -10   8   0   -5.10   43.30
  12  -8   0  344.97   64.89
  12  -8   0  204.78   59.29
 -12  -8   0  159.98   63.49
  12   8   0  449.95   68.49
  12   8   0  235.98   55.19
 -12   8   0  292.57   67.99
   1  -9   0 1043.40  112.49
   1  -9   0  914.31  111.69
  -1  -9   0  998.80  110.59
   1  -9   0 1198.48  112.59
  -1  -9   0 1080.49  109.19
  -1  -9   0  973.70  112.59
  -1  -9   0 1076.99  115.59
   1   9   0 1022.90  117.19
  -1   9   0 1192.48  111.79
   1   9   0 1012.80  107.69
   1   9   0 1012.30  104.69
  -1   9   0 1195.98  118.69
  -3  -9   0    5.20   26.10
  -3  -9   0   18.60   32.70
   3  -9   0   51.09   26.10
   3  -9   0   -1.70   24.50
   3   9   0   46.50   16.70
   3   9   0   39.20   22.50
  -3   9   0   58.09   29.00
   3   9   0   30.30   31.80
  -5  -9   0   22.60   37.70
   5  -9   0  -19.60   27.30
   5  -9   0  -21.80   25.40
   5   9   0   62.09   29.80
   5   9   0   26.40   29.40
   5   9   0  -16.30   27.80
  -5   9   0   50.39   33.30
   5   9   0   -7.50   31.30
   7  -9   0  171.18   39.70
  -7  -9   0   84.29   46.80
   7  -9   0  149.09   41.60
   7   9   0  207.08   40.40
  -7   9   0  143.29   31.90
   7   9   0  206.48   43.00
  -7   9   0  164.88   45.80
   7   9   0  129.09   41.00
   9  -9   0   33.30   36.20
  -9  -9   0   29.90   47.00
   9  -9   0   75.69   38.70
   9   9   0   24.20   40.30
   9   9   0    5.00   34.00
  -9   9   0   13.30   44.70
   9   9   0   -6.40   44.90
 -11  -9   0    9.50   55.59
  11  -9   0   38.30   47.20
  11  -9   0  106.49   47.00
  11   9   0   63.29   44.60
  11   9   0    5.80   31.10
 -11   9   0   -3.90   51.29
   0 -10   0 1296.67  134.79
   0 -10   0 1318.57  134.79
   0 -10   0 1180.58  134.59
   0  10   0 1212.38  138.79
   0  10   0 1293.97  124.79
   0  10   0 1294.87  131.69
   2 -10   0  730.43   99.19
   2 -10   0  910.31   98.49
  -2 -10   0  969.90  105.09
  -2 -10   0  855.91   93.89
   2 -10   0  976.60  100.99
  -2 -10   0  983.50  101.39
  -2 -10   0 1138.49  105.29
   2  10   0  923.41   93.29
   2  10   0  808.42   92.19
  -2  10   0  826.92   97.59
  -2  10   0  900.81  103.89
   2  10   0  846.02  107.09
   4 -10   0  107.69   34.10
  -4 -10   0   82.79   35.10
   4 -10   0  107.89   33.60
  -4 -10   0   39.00   39.60
  -4  10   0   47.40   35.00
   4  10   0   38.90   37.40
   4  10   0   69.99   25.30
  -6 -10   0   31.60   42.70
   6 -10   0   60.69   25.90
   6 -10   0   67.89   36.00
   6  10   0   24.90   37.10
   6  10   0   31.60   33.50
   6  10   0   36.00   38.30
  -6  10   0   81.99   40.40
   6  10   0   53.89   28.20
   8 -10   0  234.28   49.30
  -8 -10   0  169.18   53.69
   8 -10   0  177.08   48.10
  -8  10   0  122.89   52.09
   8  10   0  163.48   43.70
   8  10   0   88.79   42.50
   8  10   0   94.99   44.20
   8  10   0  211.48   51.19
 -10 -10   0  -17.60   55.19
  10 -10   0    1.00   41.80
  10 -10   0    6.60   30.70
  10  10   0   29.90   41.40
  10  10   0   -1.40   47.30
 -10  10   0   20.20   52.19
  -1 -11   0   85.29   36.90
   1 -11   0   63.79   25.60
   1 -11   0   79.99   34.90
  -1 -11   0  158.98   43.00
  -1 -11   0  110.39   36.00
   1 -11   0   88.49   40.40
   1  11   0  119.29   22.80
  -1  11   0  137.59   42.60
  -1  11   0   52.69   31.30
   1  11   0   75.99   44.00
   1  11   0  106.79   27.70
  -3 -11   0   20.30   34.30
  -3 -11   0   89.79   44.60
   3 -11   0  123.69   37.70
   3 -11   0   92.29   35.90
  -3 -11   0  101.89   41.00
  -3  11   0  100.89   38.20
   3  11   0   46.70   25.40
   3  11   0   44.20   43.40
  -5 -11   0  299.97   59.79
  -5 -11   0  400.36   58.19
   5 -11   0  210.68   50.69
   5 -11   0  280.17   44.80
   5  11   0  245.58   64.99
   5  11   0  272.87   47.70
  -5  11   0  208.38   52.29
   7 -11   0   62.89   42.20
  -7 -11   0   20.40   50.29
   7 -11   0   17.40   37.50
   7  11   0    4.60   43.50
   7  11   0   -9.70   36.40
  -7  11   0    5.30   46.90
   7  11   0   26.00   43.00
  -9 -11   0  138.69   59.89
   9 -11   0   87.19   49.80
   9 -11   0  134.89   51.69
  -9  11   0  149.49   59.29
   9  11   0  187.28   50.19
   9  11   0  184.68   49.40
   9  11   0  169.28   53.89
   0 -12   0  456.75   62.19
   0 -12   0  404.96   59.99
   0 -12   0  266.17   56.39
   0  12   0  307.87   54.89
   0  12   0  324.17   62.29
   2 -12   0  127.09   43.20
   2 -12   0  191.08   46.10
  -2 -12   0  166.58   46.60
  -2 -12   0  145.79   46.50
  -2 -12   0  263.97   54.59
   2  12   0  284.87   60.49
  -2  12   0  201.98   46.20
  -4 -12   0  462.95   70.99
  -4 -12   0  289.47   57.69
   4 -12   0  351.26   57.29
   4 -12   0  411.96   60.89
  -4 -12   0  379.86   63.19
   4  12   0  312.17   65.99
   4  12   0  204.88   46.90
  -4  12   0  380.06   66.99
  -6 -12   0   62.49   52.29
   6 -12   0   64.69   41.00
  -6 -12   0   70.09   47.50
   6 -12   0  119.59   45.30
   6  12   0  122.49   52.19
   6  12   0   46.60   35.10
  -6  12   0  113.49   53.99
  -6  12   0   84.79   49.10
   8 -12   0   -9.00   34.10
  -8 -12   0   34.60   58.89
   8 -12   0   -5.30   42.80
   8  12   0   57.59   53.29
   8  12   0   47.40   52.69
  -8  12   0  -63.79   52.19
   8  12   0   -6.60   49.80
  -1 -13   0   20.80   27.80
  -1 -13   0    0.60   40.90
   1 -13   0    5.80   38.30
   1 -13   0  -21.00   37.30
   1 -13   0   16.60   41.50
  -1 -13   0   14.90   30.20
  -1  13   0  -10.00   36.20
   3 -13   0  196.18   51.79
  -3 -13   0  288.77   59.49
  -3 -13   0  236.68   61.79
   3 -13   0  205.08   51.79
  -3 -13   0  232.18   53.59
   3  13   0  230.98   61.99
  -3  13   0  235.68   54.39
   5 -13   0  338.97   57.79
  -5 -13   0  223.08   65.79
   5 -13   0  312.27   60.59
  -5 -13   0  210.78   57.89
  -5 -13   0  165.38   59.29
  -5  13   0  236.78   60.49
   5  13   0  230.28   66.99
  -7 -13   0  -41.80   58.29
  -7 -13   0   50.09   53.49
   7 -13   0  -28.40   49.10
   7 -13   0   21.80   46.70
   7  13   0   29.90   56.39
  -7  13   0   12.00   55.79
   0 -14   0   39.30   49.40
   0 -14   0    6.50   32.00
   0 -14   0  -28.50   42.20
   2 -14   0   -1.30   44.20
  -2 -14   0    7.30   46.40
  -2 -14   0   11.60   48.20
   2 -14   0   20.20   32.90
  -2 -14   0   13.40   47.70
   4 -14   0  334.27   66.09
   4 -14   0  271.97   55.19
  -4 -14   0  429.26   74.69
  -4 -14   0  364.46   68.79
  -4 -14   0  429.56   79.09
  -4  14   0  341.27   68.99
 -14   0   1  -16.70   43.30
  14   0  -1   -7.20   36.30
  14   0  -1   14.90   47.20
  12   0  -1  -17.80   32.50
  12   0  -1   14.60   25.70
 -12   0   1    2.60   34.30
 -12   0   1   57.19   42.40
 -10   0   1   10.50   27.60
  10   0  -1   21.40   29.60
 -10   0   1    1.50   26.40
  10   0  -1   22.80   24.90
  10   0  -1    2.50   11.30
  -8   0   1   18.60   25.60
   8   0  -1   22.50    8.10
  -8   0   1   59.29   23.70
   8   0  -1    8.80   21.60
  -8   0   1    2.50   19.00
   8   0  -1    3.60   12.00
   8   0  -1  -42.70   18.90
   8   0  -1   21.30    9.50
   6   0  -1   15.30    6.80
  -6   0   1    9.30   15.90
  -6   0   1  -19.60   15.80
   6   0  -1   15.60    6.60
  -6   0   1   10.00   11.90
   6   0  -1   24.30   17.60
  -6   0   1  -19.70   15.00
   6   0  -1   16.70    9.40
   6   0  -1   10.20   15.10
  -6   0   1   48.80   18.60
   6   0  -1  -36.60   14.20
   6   0  -1   15.60   11.60
   4   0  -1   -9.10    7.60
   4   0  -1    4.20   11.50
  -4   0   1    5.80   11.80
  -4   0   1   -0.80   11.60
   4   0  -1    4.20   11.50
   4   0  -1   14.10    8.50
   4   0  -1  -12.50   11.70
  -4   0   1   -2.80    8.60
  -4   0   1    7.10   13.40
   4   0  -1    8.90    4.40
  -4   0   1  -23.60   10.40
  -2   0   1   -8.10    6.20
   2   0  -1   21.40    7.60
   2   0  -1   20.80    7.20
   2   0  -1    5.00    6.70
  -2   0   1   11.40    7.00
   2   0  -1   17.30    7.10
   2   0  -1   13.00    7.30
  -2   0   1    3.40    4.80
  -2   0   1   -0.10    3.20
   2   0  -1    5.60    3.30
  -2   0   1  -13.10    6.90
  -2   0   1   15.80    9.10
   0   0  -1   -9.00    3.30
   0   0   1   -5.60    3.60
   0   0   1    1.80    2.00
   0   0  -1   -6.90    2.50
   0   0   1   -4.70    4.20
   2   0   1   -3.70    7.70
   2   0   1   -2.10   10.90
   2   0   1   -6.60    9.30
  -2   0  -1   28.10    9.60
  -2   0  -1   -5.50    9.30
  -2   0  -1  -10.10    8.70
   2   0   1   16.50    9.50
  -4   0  -1  -19.40   12.70
  -4   0  -1  -18.40   11.00
   4   0   1   33.10   15.00
   4   0   1  -12.10    8.30
   4   0   1   -2.20   14.30
  -4   0  -1    2.40    9.80
   4   0   1   30.20   11.20
   6   0   1  -25.50   17.30
   6   0   1  -23.30   16.30
  -6   0  -1  -17.40   16.90
   6   0   1   -7.50   17.20
   6   0   1   -4.90   13.00
   6   0   1   -3.60   13.40
  -6   0  -1   -9.10   14.70
   8   0   1   -8.20   20.70
  -8   0  -1   -2.00   18.80
   8   0   1  -22.90   22.20
   8   0   1    0.90   15.80
  10   0   1   16.50   27.80
  10   0   1    9.80   27.40
 -10   0  -1  -19.90   25.50
  10   0   1    1.80   17.20
  12   0   1   -3.20   26.70
  12   0   1   -7.50   33.80
 -12   0  -1  -27.90   33.10
 -14   0  -1  -34.40   48.20
  14   0   1   10.40   42.50
  14   0   1   37.00   49.70
 -15  -1   1   33.70   53.29
  15  -1  -1   34.40   52.29
  15  -1  -1   14.20   45.30
 -15   1   1   35.70   48.60
  15   1  -1   23.70   43.80
  15   1  -1    3.10   52.09
  13  -1  -1   91.89   40.80
 -13  -1   1  109.99   47.30
  13  -1  -1   79.79   43.80
 -13   1   1  146.29   46.30
  13   1  -1   65.89   39.60
 -13   1   1  100.89   42.00
  13   1  -1  118.49   45.30
 -11  -1   1   25.00   28.10
 -11  -1   1   75.39   35.30
  11  -1  -1   25.20   29.90
  11  -1  -1   42.50   33.60
 -11   1   1    0.20   30.70
  11   1  -1   58.59   26.70
 -11   1   1   53.29   40.10
  11   1  -1   78.49   30.50
  11   1  -1   20.70   19.70
   9  -1  -1 3066.39  295.67
  -9  -1   1 2989.90  293.87
   9  -1  -1 3130.29  290.47
   9  -1  -1 2996.50  296.57
  -9  -1   1 3085.19  296.97
  -9  -1   1 2829.92  290.87
   9  -1  -1 2880.71  288.97
   9   1  -1 2995.10  290.37
  -9   1   1 3299.77  295.77
   9   1  -1 3155.58  297.17
   9   1  -1 3074.39  295.37
  -9   1   1 3085.39  295.37
   7  -1  -1 2762.22  259.67
   7  -1  -1 2690.23  263.87
  -7  -1   1 2762.92  264.27
  -7  -1   1 2619.14  263.07
   7  -1  -1 2671.93  262.67
  -7  -1   1 2592.34  259.97
  -7  -1   1 2812.32  261.97
   7  -1  -1 2607.24  258.67
  -7   1   1 2868.91  263.17
  -7   1   1 3091.69  263.77
  -7   1   1 2628.64  263.27
   7   1  -1 2619.84  263.77
   7   1  -1 2664.73  263.07
   7   1  -1 2690.53  261.27
  -5  -1   1  299.07   44.30
   5  -1  -1  362.96   40.40
  -5  -1   1  424.76   43.00
   5  -1  -1  399.66   44.70
  -5  -1   1  372.86   42.20
   5  -1  -1  345.77   43.80
  -5  -1   1  332.97   44.80
  -5  -1   1  427.46   45.50
   5  -1  -1  376.46   45.20
   5  -1  -1  387.46   39.70
   5   1  -1  422.46   44.80
   5   1  -1  376.66   44.60
  -5   1   1  327.17   44.00
  -5   1   1  413.46   43.80
   5   1  -1  427.46   41.60
   5   1  -1  286.37   44.10
  -5   1   1  403.76   44.30
  -5   1   1  384.96   43.90
   3  -1  -1  830.72   85.79
  -3  -1   1  851.41   85.79
   3  -1  -1  927.31   86.69
  -3  -1   1  879.91   87.39
   3  -1  -1  875.41   87.49
  -3  -1   1  909.61   88.79
  -3  -1   1  847.82   84.39
  -3  -1   1  869.01   86.89
  -3  -1   1  908.61   87.39
   3  -1  -1  980.20   87.39
   3  -1  -1  909.41   87.79
  -3   1   1  874.91   85.89
  -3   1   1  902.11   84.59
  -3   1   1  906.01   87.19
  -3   1   1  988.50   88.09
   3   1  -1  836.72   85.69
   3   1  -1  870.71   87.99
   3   1  -1  934.01   87.59
  -3   1   1  931.11   87.89
   3   1  -1  801.62   87.39
   1  -1  -1 5428.36  489.75
  -1  -1   1 5086.79  488.55
  -1  -1   1 5153.98  488.85
   1  -1  -1 5209.48  489.05
   1  -1  -1 5099.59  489.15
  -1  -1   1 5253.07  489.45
  -1  -1   1 4989.50  489.55
   1  -1  -1 5248.07  489.55
   1  -1  -1 5268.47  488.45
  -1   1   1 4995.00  489.05
  -1   1   1 5558.64  489.75
   1   1  -1 5080.79  488.75
   1   1  -1 4927.41  489.55
  -1   1   1 5301.97  489.55
   1   1  -1 5147.89  489.35
   1   1  -1 5161.88  489.75
  -1   1   1 5057.39  489.15
   1  -1   1 4316.77  394.76
  -1  -1  -1 4504.25  394.96
  -1  -1  -1 4071.99  394.26
   1  -1   1 3990.50  393.86
  -1  -1  -1 4091.39  394.76
   1  -1   1 4012.60  394.06
   1  -1   1 3852.01  393.76
  -1  -1  -1 4256.77  394.56
   1   1   1 4340.17  394.86
  -1   1  -1 4208.68  394.66
   1   1   1 4056.59  394.46
  -1   1  -1 4108.09  393.86
  -1   1  -1 4262.57  394.16
   1   1   1 4070.79  394.76
   1   1   1 4373.76  394.56
  -1   1  -1 4171.98  393.86
  -3  -1  -1  157.68   23.70
   3  -1   1  148.59   18.80
  -3  -1  -1   99.19   22.00
   3  -1   1  143.99   20.40
   3  -1   1  142.89   22.40
   3  -1   1  149.39   24.40
  -3  -1  -1  194.88   24.30
  -3  -1  -1  174.18   23.70
  -3   1  -1  179.18   22.80
   3   1   1  192.38   25.00
  -3   1  -1  266.17   27.60
   3   1   1  170.78   24.20
  -3   1  -1  156.58   19.90
   3   1   1  156.68   24.60
   3   1   1  190.98   22.90
  -3   1  -1  173.08   22.80
  -5  -1  -1 2290.47  231.98
   5  -1   1 2431.36  231.28
   5  -1   1 2337.87  226.18
  -5  -1  -1 2382.66  231.08
   5  -1   1 2137.59  230.68
  -5  -1  -1 2216.18  226.78
   5  -1   1 2682.13  232.78
  -5  -1  -1 2501.85  231.38
  -5   1  -1 2312.07  231.68
   5   1   1 2371.26  230.68
  -5   1  -1 2156.88  230.38
   5   1   1 2501.85  231.58
  -5   1  -1 2529.05  229.08
  -5   1  -1 2537.75  231.78
   5   1   1 2518.45  232.78
   5   1   1 2428.26  230.28
   5   1   1 2460.45  229.38
  -7  -1  -1  126.89   28.00
   7  -1   1  130.19   23.30
   7  -1   1  136.89   24.90
  -7  -1  -1  116.99   15.80
   7   1   1  123.89   25.50
  -7   1  -1  141.69   30.30
   7   1   1  101.49   25.20
   7   1   1   84.39   20.20
   7   1   1  119.09   24.00
   7   1   1  151.58   28.20
  -7   1  -1  116.99   23.10
   9  -1   1    1.30   16.70
   9  -1   1    7.50    8.20
   9  -1   1    6.00   18.60
  -9  -1  -1    8.90   25.50
   9  -1   1   18.60   24.60
   9   1   1   18.80   19.60
   9   1   1    5.90   27.40
  -9   1  -1  -27.80   25.40
   9   1   1   13.10   15.50
  -9   1  -1  -26.20   19.20
  11  -1   1  978.10  101.99
 -11  -1  -1  794.02   98.29
  11  -1   1  785.32   90.09
  11  -1   1  771.72  102.29
  11   1   1 1038.40  105.69
  11   1   1  746.73   98.99
  11   1   1  865.61   88.69
 -11   1  -1  929.41   95.59
 -13  -1  -1 1494.75  170.08
  13  -1   1 1572.74  175.68
  13  -1   1 1787.22  173.38
 -13   1  -1 1634.54  170.08
  13   1   1 1674.43  178.08
  13   1   1 1612.74  171.98
  15  -1   1   36.10   56.99
  15  -1   1  163.28   57.19
  15   1   1  100.19   50.79
  15   1   1   60.29   56.79
  14  -2  -1   26.80   40.80
  14  -2  -1   24.20   48.40
 -14  -2   1   83.29   51.89
 -14   2   1   13.40   56.59
 -14   2   1   24.60   43.30
  14   2  -1  -11.70   47.00
  14   2  -1   51.99   48.50
 -12  -2   1  498.95   63.89
  12  -2  -1  220.18   51.99
  12  -2  -1  263.17   45.80
 -12   2   1  306.87   52.19
  12   2  -1  322.17   51.89
 -12   2   1  417.26   58.09
  12   2  -1  243.68   54.19
  10  -2  -1  110.09   34.40
  10  -2  -1   87.79   22.80
 -10  -2   1   89.09   26.20
 -10  -2   1   91.19   34.90
  10  -2  -1  123.89   22.50
  10  -2  -1  139.99   28.10
  10   2  -1   44.40   31.20
 -10   2   1  111.09   31.30
 -10   2   1  114.29   35.40
  10   2  -1  141.99   34.60
   8  -2  -1   85.19   19.70
   8  -2  -1   89.39   19.40
   8  -2  -1   84.19   26.70
   8  -2  -1   34.40   25.00
  -8  -2   1  123.39   25.40
  -8  -2   1  109.79   30.40
  -8  -2   1  122.19   30.30
  -8  -2   1  102.99   20.70
   8   2  -1   87.59   24.10
  -8   2   1  128.59   25.90
  -8   2   1   75.49   27.70
   8   2  -1   98.69   12.80
   8   2  -1   44.80   24.30
   8   2  -1   54.09   26.10
  -6  -2   1 1125.09  106.79
  -6  -2   1 1006.40  105.79
   6  -2  -1 1123.49  105.49
   6  -2  -1  950.10  105.19
   6  -2  -1  930.41  105.69
   6  -2  -1 1095.09  102.39
  -6  -2   1 1028.00  101.79
   6  -2  -1 1140.79  102.09
  -6  -2   1  963.90  102.19
  -6  -2   1 1142.09  107.49
   6   2  -1  977.50  101.59
   6   2  -1 1003.90   98.99
  -6   2   1  906.11  105.19
   6   2  -1 1002.00  106.49
   6   2  -1 1117.89  104.79
   6   2  -1 1121.79  105.69
  -6   2   1  882.51  104.29
   4  -2  -1 4222.78  386.96
   4  -2  -1 4341.37  385.96
  -4  -2   1 4100.59  387.96
  -4  -2   1 3760.62  384.06
   4  -2  -1 4089.49  386.56
  -4  -2   1 3736.83  386.46
  -4  -2   1 3952.40  386.76
  -4  -2   1 3958.80  384.16
   4  -2  -1 4232.38  386.86
  -4   2   1 4203.58  386.66
   4   2  -1 3955.00  384.06
  -4   2   1 4142.29  386.66
   4   2  -1 3945.61  384.16
   4   2  -1 4095.39  386.56
   4   2  -1 4126.59  387.26
   4   2  -1 4047.59  387.96
  -4   2   1 4179.08  386.86
  -2  -2   1 1419.66  139.69
   2  -2  -1 1632.04  140.59
  -2  -2   1 1409.96  140.29
  -2  -2   1 1291.07  139.29
   2  -2  -1 1497.45  140.69
   2  -2  -1 1522.55  140.39
   2  -2  -1 1422.66  140.69
  -2  -2   1 1534.25  141.79
   2   2  -1 1265.57  139.29
  -2   2   1 1503.95  140.79
  -2   2   1 1484.05  139.89
  -2   2   1 1652.33  140.99
  -2   2   1 1508.95  140.29
   2   2  -1 1402.66  139.49
   2   2  -1 1402.56  139.99
   2   2  -1 1438.36  141.39
   0  -2  -1 1528.45  154.28
   0  -2  -1 1582.04  153.08
   0  -2   1 1667.53  152.88
   0  -2  -1 1722.23  153.68
   0  -2   1 1543.15  152.48
   0  -2  -1 1550.94  153.18
   0  -2   1 1457.85  152.38
   0  -2  -1 1530.05  153.58
   0  -2  -1 1640.74  153.38
   0  -2   1 1555.34  152.58
   0  -2   1 1604.24  152.68
   0  -2  -1 1653.33  152.88
   0   2  -1 1611.74  152.68
   0   2   1 1542.05  154.38
   0   2  -1 1609.94  152.48
   0   2  -1 1627.74  152.78
   0   2  -1 1586.54  152.78
   0   2   1 1643.94  152.98
   0   2   1 1725.13  153.48
   0   2   1 1595.54  153.68
   2  -2   1  146.99   21.50
  -2  -2  -1  142.49   24.30
  -2  -2  -1  179.88   25.00
  -2  -2  -1  222.28   26.60
   2  -2   1  234.78   27.10
   2  -2   1  209.58   24.30
  -2  -2  -1  181.08   25.80
  -2   2  -1  190.08   24.60
   2   2   1  206.68   24.20
  -2   2  -1  198.78   23.50
  -2   2  -1  211.48   25.40
  -2   2  -1  172.98   22.60
   2   2   1  175.58   25.80
   2   2   1  205.28   26.70
   2   2   1  206.88   27.20
  -4  -2  -1  864.21   90.19
   4  -2   1  916.11   92.49
   4  -2   1  983.70   87.09
  -4  -2  -1  914.01   92.39
  -4  -2  -1  868.31   93.29
   4  -2   1  865.71   91.79
  -4  -2  -1  947.71   92.69
   4  -2   1  861.21   91.19
   4   2   1  866.91   91.89
  -4   2  -1  956.60   88.19
   4   2   1  949.71   92.89
   4   2   1  922.81   93.29
   4   2   1  849.52   89.59
   4   2   1  847.12   90.49
  -4   2  -1 1084.39   93.39
  -4   2  -1  878.71   91.89
  -4   2  -1  738.93   90.29
   6  -2   1   37.70   19.50
   6  -2   1   37.70   18.90
  -6  -2  -1   22.50   20.60
  -6  -2  -1   43.00   21.10
  -6   2  -1   41.30   15.70
  -6   2  -1   42.00   21.90
   6   2   1    2.50   14.80
   6   2   1   61.19   20.70
   6   2   1    1.40   19.00
   6   2   1   26.70   22.20
   6   2   1   63.49   20.50
  -8  -2  -1 1037.50  105.89
   8  -2   1 1013.10  111.29
   8  -2   1 1058.49  103.79
   8  -2   1 1084.19  114.39
  -8  -2  -1 1145.89  113.79
   8   2   1 1046.70  113.59
  -8   2  -1 1098.19  114.39
   8   2   1 1048.90  112.89
  -8   2  -1 1159.18  109.29
   8   2   1 1088.19  107.99
   8   2   1 1093.59  112.09
  10  -2   1  747.83   81.19
 -10  -2  -1  654.03   78.69
  10  -2   1  599.44   78.49
  10   2   1  654.73   83.49
  10   2   1  587.24   73.99
  10   2   1  608.34   67.39
 -10   2  -1  672.53   79.99
 -10   2  -1  611.74   76.39
  12  -2   1  -12.80   37.40
 -12  -2  -1  -31.20   35.60
  12  -2   1   -3.30   35.70
  12   2   1   -6.40   33.10
  12   2   1  -14.30   25.70
 -12   2  -1  -12.60   34.40
  14  -2   1  -23.40   40.30
  14  -2   1  -11.40   45.50
 -14  -2  -1   31.70   45.90
  14   2   1    4.90   43.10
  14   2   1   24.90   38.30
  15  -3  -1   -9.20   51.89
 -15  -3   1   -1.80   56.39
  15  -3  -1   33.40   47.20
  15   3  -1   19.60   44.60
 -15   3   1  -22.30   53.09
  13  -3  -1   -4.20   40.00
 -13  -3   1  -30.80   45.30
  13  -3  -1   -6.50   37.40
 -13   3   1   40.70   45.00
  13   3  -1   -2.40   37.00
 -13   3   1   -7.70   43.60
  13   3  -1    7.50   40.00
  11  -3  -1   50.29   19.90
  11  -3  -1   47.70   33.20
  11  -3  -1    5.40   31.10
 -11  -3   1    0.90   38.60
  11   3  -1   53.39   25.80
 -11   3   1   18.80   36.50
  11   3  -1   47.00   31.30
 -11   3   1   94.49   37.30
  -9  -3   1  576.24   66.29
  -9  -3   1  439.56   56.79
   9  -3  -1  445.26   55.19
   9  -3  -1  485.75   52.49
   9  -3  -1  487.85   60.89
   9  -3  -1  451.15   58.69
   9   3  -1  394.46   51.99
  -9   3   1  447.36   60.19
   9   3  -1  415.46   46.00
   9   3  -1  459.65   58.39
   9   3  -1  432.36   56.49
  -9   3   1  515.45   57.29
   7  -3  -1 1173.88  114.59
  -7  -3   1 1046.50  118.89
   7  -3  -1 1302.17  119.69
  -7  -3   1 1100.49  121.59
   7  -3  -1 1238.88  119.49
  -7  -3   1 1170.38  112.69
   7  -3  -1 1144.49  115.49
  -7  -3   1 1128.09  117.09
  -7   3   1 1229.58  119.29
   7   3  -1 1206.08  118.39
   7   3  -1 1118.59  112.19
   7   3  -1 1130.79  113.39
   7   3  -1 1063.79  117.89
  -5  -3   1  469.95   53.09
   5  -3  -1  529.15   53.49
  -5  -3   1  547.85   55.69
   5  -3  -1  452.35   52.79
   5  -3  -1  484.45   53.79
  -5  -3   1  396.26   48.10
   5  -3  -1  429.26   53.29
  -5  -3   1  505.85   57.69
  -5   3   1  384.36   51.69
   5   3  -1  429.86   46.40
  -5   3   1  429.36   54.19
   5   3  -1  474.65   55.79
   5   3  -1  493.25   52.59
   5   3  -1  601.24   56.39
  -5   3   1  423.66   53.19
   5   3  -1  486.05   48.70
  -3  -3   1  237.28   33.90
   3  -3  -1  281.57   33.10
   3  -3  -1  238.98   32.00
   3  -3  -1  234.68   31.10
  -3  -3   1  184.48   30.70
  -3  -3   1  278.17   31.10
   3  -3  -1  272.07   32.20
  -3  -3   1  281.37   30.20
  -3   3   1  201.98   30.00
   3   3  -1  253.97   29.90
   3   3  -1  217.08   29.10
  -3   3   1  240.38   31.00
   3   3  -1  258.77   30.80
  -3   3   1  253.67   32.50
   3   3  -1  263.47   34.80
  -3   3   1  287.67   33.60
   1  -3  -1 2103.69  207.68
   1  -3  -1 2109.39  207.18
  -1  -3   1 1990.50  205.08
  -1  -3   1 2217.18  206.98
   1  -3  -1 2119.19  207.48
  -1  -3   1 2240.18  207.38
  -1  -3   1 2190.98  208.08
   1  -3  -1 2215.38  207.58
  -1  -3   1 2177.28  208.38
   1  -3  -1 2220.98  208.88
   1   3  -1 2164.38  208.18
  -1   3   1 2184.58  208.58
  -1   3   1 2241.88  207.68
   1   3  -1 2062.79  208.18
  -1   3   1 2270.47  207.88
   1   3  -1 2103.29  206.58
  -1   3   1 2105.19  207.48
   1   3  -1 2260.97  205.48
  -1   3   1 2169.68  207.68
   1  -3   1 1212.88  118.39
   1  -3   1 1294.87  116.79
  -1  -3  -1 1099.59  117.89
  -1  -3  -1 1130.09  117.69
   1  -3   1 1160.88  115.49
   1  -3   1 1255.17  116.99
  -1  -3  -1 1116.69  117.49
  -1  -3  -1 1232.48  117.79
   1  -3   1 1210.68  115.29
  -1  -3  -1 1215.58  115.99
   1  -3   1 1158.28  116.69
  -1   3  -1 1248.68  116.79
   1   3   1 1345.47  119.29
   1   3   1 1113.59  115.59
  -1   3  -1 1180.28  115.69
   1   3   1 1181.28  116.99
   1   3   1 1263.27  117.99
   1   3   1 1212.18  118.19
  -1   3  -1 1287.07  116.89
  -1   3  -1 1089.19  116.69
   3  -3   1  339.37   39.60
  -3  -3  -1  279.27   37.70
   3  -3   1  300.07   35.30
  -3  -3  -1  274.97   38.80
  -3  -3  -1  324.77   41.10
   3  -3   1  392.16   39.60
  -3  -3  -1  271.67   37.90
  -3   3  -1  357.76   38.10
  -3   3  -1  363.46   37.80
   3   3   1  270.27   37.30
  -3   3  -1  436.76   41.50
   3   3   1  283.47   37.70
   3   3   1  305.97   39.60
  -3   3  -1  268.67   33.90
   3   3   1  338.57   37.80
  -5  -3  -1  321.37   36.10
   5  -3   1  235.08   35.10
  -5  -3  -1  208.18   37.50
   5  -3   1  275.57   38.40
  -5  -3  -1  231.28   37.80
   5  -3   1  229.98   34.30
  -5  -3  -1  288.47   35.60
  -5   3  -1  311.77   38.80
   5   3   1  219.58   32.90
  -5   3  -1  248.58   32.60
   5   3   1  265.67   34.80
   5   3   1  182.78   34.50
   5   3   1  260.77   37.20
   5   3   1  218.78   30.50
  -5   3  -1  319.57   35.70
  -7  -3  -1   45.90   25.10
  -7  -3  -1   22.40   19.60
   7  -3   1   21.20   21.20
   7  -3   1    4.10   14.90
   7   3   1   38.30   24.10
  -7   3  -1   56.49   25.70
   7   3   1   50.19   17.80
   7   3   1   67.19   25.60
  -7   3  -1   60.39   18.20
   7   3   1   31.10   20.20
   9  -3   1  122.89   32.60
  -9  -3  -1  102.59   35.70
   9  -3   1  153.68   21.30
   9  -3   1  253.67   40.00
  -9  -3  -1   92.79   22.60
   9   3   1  210.68   39.40
   9   3   1  141.99   28.40
  -9   3  -1  158.98   38.20
   9   3   1  198.08   35.40
  -9   3  -1  132.69   30.00
  11  -3   1  363.96   56.19
  11  -3   1  376.36   57.79
 -11  -3  -1  273.97   55.49
  11   3   1  291.77   55.89
 -11   3  -1  375.56   49.20
 -11   3  -1  418.76   60.79
  11   3   1  340.07   53.89
 -13  -3  -1   78.69   46.40
  13  -3   1   85.69   43.90
  13  -3   1  108.79   48.10
  13   3   1  137.99   45.40
  13   3   1  100.69   47.90
  14  -4  -1   49.99   46.00
 -14  -4   1   34.10   54.59
  14  -4  -1   85.39   51.49
 -14   4   1  147.19   57.79
  14   4  -1   19.30   40.80
  14   4  -1   74.99   50.69
  12  -4  -1  689.63   89.49
 -12  -4   1  709.63   85.89
  12  -4  -1  621.94   87.29
  12   4  -1  816.72   88.89
 -12   4   1  707.23   91.59
  12   4  -1  610.04   84.29
 -12   4   1  722.23   90.49
  10  -4  -1   60.99   22.30
 -10  -4   1   97.79   42.00
  10  -4  -1   12.40   30.70
  10  -4  -1   64.39   30.90
 -10   4   1    2.30   34.40
  10   4  -1   80.99   36.40
 -10   4   1   67.39   26.60
  10   4  -1    5.60   30.10
  -8  -4   1    2.10   12.90
   8  -4  -1    0.30   24.70
   8  -4  -1    3.10   22.00
   8  -4  -1  -11.40   15.40
   8  -4  -1   13.20   19.40
  -8  -4   1  -19.50   29.10
   8   4  -1   14.70   15.70
   8   4  -1    2.70   15.30
   8   4  -1   26.10   25.70
   8   4  -1    7.60   22.10
  -8   4   1   16.40   25.50
  -6  -4   1 2397.86  232.28
   6  -4  -1 2375.86  230.48
  -6  -4   1 2337.37  227.28
  -6  -4   1 2152.58  230.38
   6  -4  -1 2474.45  231.08
   6  -4  -1 2412.36  229.88
   6   4  -1 2284.07  224.38
  -6   4   1 2538.75  231.38
   6   4  -1 2300.07  227.38
   6   4  -1 2401.86  230.38
   6   4  -1 2410.86  231.48
  -4  -4   1 5789.12  559.44
   4  -4  -1 5864.71  557.84
  -4  -4   1 5617.54  558.04
   4  -4  -1 6222.98  558.14
  -4  -4   1 5556.64  557.54
   4  -4  -1 6114.19  558.24
   4  -4  -1 6541.55  558.34
  -4  -4   1 5409.96  556.44
   4   4  -1 5457.75  558.84
  -4   4   1 6128.09  557.94
  -4   4   1 6047.00  558.14
  -4   4   1 5903.21  557.34
   4   4  -1 5227.98  556.14
   4   4  -1 5875.91  557.04
  -4   4   1 6423.36  558.34
   4   4  -1 5681.63  557.64
  -2  -4   1 1662.53  171.78
   2  -4  -1 1938.41  175.98
   2  -4  -1 1798.42  171.18
   2  -4  -1 1851.41  176.18
   2  -4  -1 1944.61  176.58
  -2  -4   1 1838.32  175.38
  -2  -4   1 1841.12  177.38
  -2  -4   1 1607.24  175.48
  -2  -4   1 1769.72  175.88
   2  -4  -1 1903.51  177.58
  -2   4   1 1738.63  176.18
   2   4  -1 1795.52  171.88
   2   4  -1 1861.71  175.08
   2   4  -1 1821.82  174.98
  -2   4   1 1817.12  175.78
   2   4  -1 1733.93  177.28
  -2   4   1 1956.80  176.48
   2   4  -1 1851.01  176.38
  -2   4   1 2037.40  178.58
  -2   4   1 1772.02  175.08
   2   4  -1 1759.72  175.58
   0  -4  -1  321.07   42.00
   0  -4  -1  375.26   42.70
   0  -4  -1  416.76   43.90
   0  -4  -1  363.76   42.90
   0  -4   1  410.96   41.70
   0  -4   1  297.57   41.60
   0  -4   1  410.56   39.30
   0  -4   1  335.67   44.30
   0  -4   1  298.07   38.70
   0  -4  -1  394.26   40.80
   0  -4   1  401.76   41.70
   0  -4  -1  420.46   45.00
   0  -4  -1  319.57   42.80
   0   4  -1  315.47   38.20
   0   4   1  401.46   44.90
   0   4  -1  393.16   41.60
   0   4   1  392.16   41.90
   0   4  -1  380.46   41.30
   0   4  -1  395.16   43.30
   0   4  -1  426.16   41.30
   0   4   1  316.87   42.30
  -2  -4  -1   65.29   21.40
  -2  -4  -1   98.39   18.30
   2  -4   1  116.99   16.70
   2  -4   1   74.59   21.80
  -2  -4  -1   93.89   20.80
   2  -4   1   56.59   18.50
  -2  -4  -1  111.79   22.30
   2  -4   1   99.89   18.70
   2  -4   1  122.09   19.50
   2   4   1  113.59   16.20
   2   4   1  102.79   23.50
  -2   4  -1   82.39   16.70
   2   4   1   76.39   19.80
  -2   4  -1  112.79   19.90
  -2   4  -1  109.79   21.20
   2   4   1  119.19   22.50
  -2   4  -1   96.99   19.00
   2   4   1   78.69   18.20
  -4  -4  -1 1318.17  130.79
   4  -4   1 1250.87  131.09
  -4  -4  -1 1201.58  132.49
   4  -4   1 1158.38  130.89
   4  -4   1 1408.56  131.69
  -4  -4  -1 1257.97  132.79
  -4  -4  -1 1174.18  131.69
   4  -4   1 1479.15  131.19
  -4   4  -1 1349.86  130.79
  -4   4  -1 1389.16  132.59
   4   4   1 1239.48  130.69
  -4   4  -1 1315.67  127.29
  -4   4  -1 1357.56  127.29
   4   4   1 1285.17  132.69
  -4   4  -1 1355.36  130.39
   4   4   1 1323.57  131.39
   4   4   1 1395.06  132.29
   6  -4   1   75.99   22.90
  -6  -4  -1   83.69   22.10
   6  -4   1   58.59   24.00
   6  -4   1   89.59   26.10
  -6  -4  -1  144.79   30.90
   6   4   1   90.09   19.20
  -6   4  -1   86.89   13.00
  -6   4  -1  111.09   28.40
   6   4   1   77.19   24.40
   6   4   1   40.90   22.80
   6   4   1   18.70   23.40
  -8  -4  -1 2096.69  210.88
   8  -4   1 2224.48  210.58
  -8  -4  -1 2087.89  206.48
   8  -4   1 1969.50  208.28
   8   4   1 1982.10  209.88
  -8   4  -1 2163.98  210.48
   8   4   1 1915.71  203.38
   8   4   1 2276.67  210.78
   8   4   1 2236.28  206.18
  -8   4  -1 2132.89  204.38
  10  -4   1 1264.27  120.39
 -10  -4  -1 1093.39  121.39
  10  -4   1  945.61  116.19
  10  -4   1 1080.89  107.39
 -10   4  -1  992.80  120.19
  10   4   1 1065.69  111.39
  10   4   1 1005.60  121.49
 -10   4  -1 1172.48  112.09
  10   4   1 1121.49  120.59
  12  -4   1   44.80   41.20
 -12  -4  -1   18.50   42.10
  12  -4   1   32.80   36.60
 -12   4  -1   29.10   42.60
  12   4   1   84.59   43.70
  12   4   1   45.80   39.90
  14  -4   1   21.00   44.80
  14  -4   1   -0.90   47.40
 -14  -4  -1   -3.00   52.29
  14   4   1  -12.90   43.80
  14   4   1   -2.80   50.39
  13  -5  -1   10.90   41.60
  13  -5  -1   27.40   45.20
 -13  -5   1   37.10   50.09
  13   5  -1   75.39   42.00
  13   5  -1   28.40   44.80
 -13   5   1   34.30   41.30
 -13   5   1   28.90   49.80
  11  -5  -1   31.20   23.80
  11  -5  -1    3.30   34.60
  11  -5  -1   37.40   34.40
 -11  -5   1   36.70   42.20
 -11   5   1  -33.60   39.20
  11   5  -1   -2.60   36.00
  11   5  -1  -38.30   38.90
 -11   5   1    4.40   28.70
   9  -5  -1  141.39   32.00
   9  -5  -1   82.29   32.50
  -9  -5   1  112.19   32.40
  -9  -5   1   87.59   24.70
  -9   5   1  127.49   32.10
   9   5  -1   82.59   33.60
   9   5  -1  136.79   39.40
   9   5  -1   81.29   21.10
  -7  -5   1    9.70   19.50
  -7  -5   1  -22.10   25.40
  -7  -5   1    3.80   27.80
   7  -5  -1   -8.00   20.50
   7  -5  -1  -15.50   20.30
   7   5  -1    1.50   20.20
  -7   5   1    2.60    7.80
   7   5  -1   -4.40   22.60
   7   5  -1   -4.40    8.40
  -7   5   1  -34.40   15.20
   7   5  -1  -10.10   17.80
   5  -5  -1  254.07   37.50
  -5  -5   1  273.07   37.40
  -5  -5   1  250.57   42.30
   5  -5  -1  254.47   38.90
   5  -5  -1  327.77   41.70
  -5  -5   1  294.27   41.50
   5   5  -1  336.57   40.70
   5   5  -1  246.18   37.60
  -5   5   1  292.07   41.10
   5   5  -1  270.17   40.10
   3  -5  -1  184.38   30.80
  -3  -5   1  222.58   35.80
  -3  -5   1  252.87   33.30
  -3  -5   1  218.68   32.50
   3  -5  -1  218.58   35.10
   3  -5  -1  207.98   31.30
   3  -5  -1  243.88   33.70
  -3  -5   1  303.77   35.70
  -3   5   1  183.48   31.70
  -3   5   1  191.68   29.90
  -3   5   1  224.98   33.30
   3   5  -1  296.17   37.60
  -3   5   1  191.08   33.70
   3   5  -1  259.27   32.10
   3   5  -1  290.07   33.20
   3   5  -1  238.38   30.70
   3   5  -1  239.58   33.50
  -3   5   1  200.88   29.80
  -1  -5   1   40.30   15.60
  -1  -5   1   19.30   19.00
   1  -5  -1   16.20   17.60
   1  -5  -1   -2.10   14.20
  -1  -5   1   59.99   16.90
   1  -5  -1   37.10   17.50
   1  -5  -1   11.10   19.30
   1  -5  -1   57.59   17.30
  -1  -5   1   59.79   12.20
  -1  -5   1   66.09   20.10
  -1  -5   1   -5.20   12.60
   1  -5  -1   17.10   16.10
   1   5  -1   54.59   19.50
  -1   5   1   65.39   18.00
  -1   5   1   33.50   20.90
   1   5  -1   33.00   12.20
  -1   5   1   36.60   17.00
   1   5  -1   67.19   20.70
   1   5  -1   42.60   14.50
  -1   5   1   94.79   20.50
  -1   5   1   76.29   18.40
  -1  -5  -1  290.67   37.10
  -1  -5  -1  263.47   33.10
  -1  -5  -1  229.88   33.40
   1  -5   1  222.78   31.90
   1  -5   1  268.07   31.90
  -1  -5  -1  246.18   35.50
  -1  -5  -1  238.58   33.20
   1  -5   1  239.98   31.30
   1  -5   1  230.48   28.10
   1  -5   1  251.37   37.60
  -1  -5  -1  265.37   30.60
   1  -5   1  242.48   31.50
  -1   5  -1  284.77   32.90
  -1   5  -1  212.08   30.90
  -1   5  -1  216.08   30.70
  -1   5  -1  222.78   31.90
   1   5   1  244.58   30.90
   1   5   1  251.27   33.70
   1   5   1  200.48   33.80
   1   5   1  271.67   37.40
  -3  -5  -1  248.98   36.60
   3  -5   1  189.48   32.10
   3  -5   1  141.99   33.60
  -3  -5  -1  215.98   33.10
   3  -5   1  216.38   31.10
  -3  -5  -1  170.08   29.20
   3  -5   1  244.98   30.30
   3   5   1  219.78   25.80
   3   5   1  158.88   32.50
  -3   5  -1  269.77   34.10
   3   5   1  216.68   32.70
  -3   5  -1  183.48   32.30
  -3   5  -1  200.58   27.40
   3   5   1  210.28   32.10
  -3   5  -1  183.08   29.80
   5  -5   1  133.89   29.10
   5  -5   1  165.98   29.40
  -5  -5  -1  164.58   34.50
  -5  -5  -1  191.88   33.80
   5   5   1  144.09   33.30
  -5   5  -1  120.49   27.20
   5   5   1  137.29   30.70
  -5   5  -1  187.98   25.60
   5   5   1  123.69   29.70
  -5   5  -1  165.98   22.70
   7  -5   1  180.38   33.90
   7  -5   1  129.09   31.20
  -7  -5  -1  167.58   39.60
  -7  -5  -1  161.08   30.80
   7   5   1  156.58   30.20
   7   5   1  201.68   25.50
   7   5   1  177.68   36.50
  -7   5  -1   95.19   33.80
   7   5   1   87.89   32.40
  -9  -5  -1   53.19   30.70
  -9  -5  -1   65.69   39.10
   9  -5   1  124.79   35.80
   9  -5   1   85.49   31.50
   9   5   1  131.59   28.60
  -9   5  -1   89.49   25.40
  -9   5  -1  124.89   38.40
   9   5   1   25.00   32.90
   9   5   1   92.39   29.70
  11  -5   1    7.00   37.40
  11  -5   1    2.20   23.80
 -11  -5  -1   16.10   42.30
 -11   5  -1  -10.80   28.10
  11   5   1    9.30   37.50
  11   5   1   -0.70   33.40
 -11   5  -1   10.70   40.60
  13  -5   1   -4.70   45.60
  13  -5   1   -3.30   41.30
 -13  -5  -1  -28.00   49.99
  13   5   1    2.50   40.00
  13   5   1   -8.00   47.20
 -13   5  -1   30.20   50.79
  14  -6  -1   13.50   47.30
  14  -6  -1    2.90   51.99
 -14  -6   1   13.10   56.49
  14   6  -1   26.10   44.70
 -14   6   1    1.50   57.39
  12  -6  -1  470.95   69.79
 -12  -6   1  373.76   70.99
  12  -6  -1  458.65   65.99
  12   6  -1  413.66   62.19
  12   6  -1  364.06   65.09
 -12   6   1  312.87   56.99
 -12   6   1  412.56   71.59
  10  -6  -1   76.29   36.80
  10  -6  -1  130.39   30.00
  10  -6  -1   90.79   32.30
 -10  -6   1   66.59   43.90
  10   6  -1  175.78   41.70
  10   6  -1   87.19   34.60
 -10   6   1  159.18   45.10
   8  -6  -1  184.18   37.30
  -8  -6   1  153.88   34.20
  -8  -6   1  167.58   43.20
   8  -6  -1  232.38   34.50
   8   6  -1  201.48   37.40
   8   6  -1  186.18   40.00
   8   6  -1  174.08   32.10
  -8   6   1  277.67   43.60
   6  -6  -1 1417.76  139.59
  -6  -6   1 1270.07  141.09
   6  -6  -1 1559.14  138.79
  -6  -6   1 1233.58  135.39
  -6  -6   1 1217.08  140.69
   6   6  -1 1301.17  138.79
   6   6  -1 1334.47  137.49
   6   6  -1 1414.16  137.29
  -6   6   1 1410.56  139.09
  -4  -6   1 3852.61  395.46
   4  -6  -1 4276.07  394.46
  -4  -6   1 4065.69  397.46
  -4  -6   1 3858.91  394.76
   4  -6  -1 3852.91  394.06
   4   6  -1 4280.37  394.16
  -4   6   1 4541.75  396.86
  -4   6   1 4072.09  392.96
   4   6  -1 4004.80  394.66
  -4   6   1 4327.67  395.26
   4   6  -1 4067.49  393.86
   4   6  -1 4132.89  394.96
  -2  -6   1  899.61   95.49
   2  -6  -1  920.91   92.49
  -2  -6   1  851.11   86.99
   2  -6  -1  956.20   92.99
  -2  -6   1  902.01   91.99
  -2  -6   1  871.21   94.09
  -2  -6   1  869.31   93.19
   2  -6  -1  930.61   93.49
   2   6  -1  859.51   89.39
   2   6  -1  910.01   94.99
  -2   6   1  861.11   92.49
  -2   6   1 1038.90   93.09
  -2   6   1  853.31   94.99
   2   6  -1  839.82   87.19
   0  -6  -1   66.19   22.40
   0  -6  -1  108.99   25.00
   0  -6  -1  108.49   19.70
   0  -6   1   87.19   21.00
   0  -6   1   90.59   20.70
   0  -6   1  108.19   25.20
   0  -6   1  156.98   24.20
   0  -6  -1   98.89   21.10
   0  -6   1  105.29   24.30
   0  -6   1   82.69   18.10
   0  -6   1  131.29   23.50
   0  -6  -1  137.59   27.10
   0   6  -1  147.39   23.10
   0   6  -1  100.59   26.70
   0   6   1   51.69   27.20
   0   6  -1  115.19   23.80
   0   6   1  102.19   25.80
   0   6   1  164.78   22.30
   0   6   1  117.59   15.10
   0   6  -1   94.19   17.40
  -2  -6  -1    2.70   20.70
   2  -6   1  -13.30   13.10
   2  -6   1   25.20   16.60
  -2  -6  -1   16.10   20.10
  -2  -6  -1   -4.20   10.70
   2  -6   1   24.10   18.70
   2  -6   1   -9.60   10.40
   2  -6   1   -2.70   15.90
  -2   6  -1   11.70   18.00
  -2   6  -1   -7.20   14.70
   2   6   1   10.40   20.90
   2   6   1  -16.40   12.30
   2   6   1    7.40   17.80
   2   6   1   -6.60   12.50
  -2   6  -1   -3.10   18.30
  -4  -6  -1  266.07   42.00
   4  -6   1  298.07   38.90
   4  -6   1  247.88   37.30
  -4   6  -1  257.77   39.30
   4   6   1  254.27   40.10
   4   6   1  179.98   38.20
   4   6   1  327.87   41.60
  -4   6  -1  300.17   36.50
  -4   6  -1  228.08   34.20
   4   6   1  241.48   31.30
  -6  -6  -1   23.90   29.70
   6  -6   1   43.20   23.20
   6  -6   1   62.29   23.90
   6   6   1   25.80   25.80
   6   6   1   29.70   14.60
  -6   6  -1   25.10   14.30
  -6   6  -1    4.80   25.70
   6   6   1   -1.40   23.10
  -6   6  -1    3.50   13.20
   6   6   1    2.70   22.90
   8  -6   1 1579.14  158.98
   8  -6   1 1343.87  154.78
  -8  -6  -1 1564.04  160.68
  -8   6  -1 1533.65  158.28
   8   6   1 1781.32  161.28
   8   6   1 1265.67  156.18
   8   6   1 1599.44  154.88
  10  -6   1  836.62  102.69
 -10  -6  -1  774.82  105.49
  10  -6   1  799.82   94.39
 -10   6  -1  928.61   92.19
 -10   6  -1  862.01  102.89
  10   6   1  850.01   93.49
  10   6   1  864.41  104.59
  10   6   1  780.52  100.59
 -12  -6  -1  -33.20   46.80
  12  -6   1   79.39   35.00
  12  -6   1   46.20   41.20
  12   6   1   46.40   46.90
  12   6   1   54.39   44.00
 -12   6  -1    3.80   48.90
 -13  -7   1   91.79   60.29
  13  -7  -1   68.09   47.10
  13  -7  -1   69.29   52.19
 -13   7   1   46.20   57.39
  13   7  -1  102.49   43.70
  11  -7  -1   -3.90   29.60
  11  -7  -1   32.50   40.30
 -11  -7   1  -24.10   44.40
  11  -7  -1   -8.20   38.30
  11   7  -1   39.30   34.50
  11   7  -1   -7.30   39.10
 -11   7   1   -5.00   44.00
 -11   7   1   26.10   40.50
   9  -7  -1  791.02   89.59
  -9  -7   1  731.33   96.59
   9  -7  -1  908.91   93.29
   9   7  -1  749.82   88.69
  -9   7   1  807.62   89.29
   9   7  -1  706.83   84.09
   9   7  -1  595.74   88.19
   7  -7  -1  998.00  105.29
  -7  -7   1  908.01  111.99
   7  -7  -1 1055.09  108.09
   7   7  -1 1054.69  108.49
  -7   7   1 1054.09  108.59
   7   7  -1  958.40  107.09
   7   7  -1  826.92  103.59
  -5  -7   1   94.69   34.90
   5  -7  -1   67.79   26.70
   5  -7  -1   45.40   23.30
   5   7  -1   33.90   22.30
   5   7  -1   96.59   26.60
   5   7  -1   78.89   25.20
   5   7  -1   68.29   30.50
  -5   7   1   92.59   29.80
  -3  -7   1  125.29   31.50
   3  -7  -1  102.19   25.40
  -3  -7   1   62.09   25.80
   3  -7  -1   23.50   24.00
   3   7  -1  124.99   29.60
  -3   7   1   92.89   25.50
   3   7  -1   71.89   21.40
   3   7  -1  108.89   15.20
  -3   7   1  151.18   34.10
  -1  -7   1 1420.76  143.19
  -1  -7   1 1452.75  146.69
   1  -7  -1 1499.35  148.19
   1  -7  -1 1450.25  146.59
  -1  -7   1 1556.94  148.49
  -1  -7   1 1536.65  147.39
  -1  -7   1 1340.07  147.59
   1  -7  -1 1498.75  145.89
   1  -7  -1 1546.15  148.49
  -1   7   1 1534.45  146.19
   1   7  -1 1370.46  142.99
   1   7  -1 1317.77  149.09
  -1   7   1 1624.34  151.48
   1   7  -1 1504.75  143.29
   1  -7   1 1317.17  134.39
   1  -7   1 1345.87  135.49
  -1  -7  -1 1363.86  136.99
  -1  -7  -1 1282.97  132.99
  -1  -7  -1 1475.55  137.29
  -1  -7  -1 1527.85  138.79
   1  -7   1 1211.38  133.09
   1  -7   1 1354.76  134.39
   1  -7   1 1334.37  130.79
   1   7   1 1347.07  132.49
  -1   7  -1 1234.78  133.59
   1   7   1 1426.26  130.59
   1   7   1 1330.57  139.39
  -1   7  -1 1323.47  135.29
  -3  -7  -1  259.67   43.60
   3  -7   1  264.37   33.20
   3  -7   1  226.18   39.10
   3  -7   1  245.68   38.60
   3   7   1  336.37   41.00
   3   7   1  275.77   41.70
   3   7   1  260.47   34.10
  -3   7  -1  356.86   43.10
  -3   7  -1  290.37   38.00
   3   7   1  310.67   46.10
   5  -7   1  876.41   89.69
   5  -7   1  951.90   91.69
  -5  -7  -1  915.01   95.19
   5   7   1  705.83   87.99
  -5   7  -1  729.73   84.29
  -5   7  -1  926.41   92.69
   5   7   1  817.72   91.59
   5   7   1  755.82   80.59
  -5   7  -1  778.12   84.69
   5   7   1  875.61   91.39
  -7  -7  -1  -20.70   34.20
   7  -7   1   -0.30   25.60
   7  -7   1   -1.10   20.00
  -7   7  -1   31.00   31.20
   7   7   1   20.30   31.50
  -7   7  -1   12.30   19.80
   7   7   1    5.20   29.40
   7   7   1   -9.20   27.30
  -7   7  -1   15.80   17.70
   7   7   1   11.40   14.40
  -9  -7  -1  104.89   46.00
   9  -7   1  175.68   40.30
   9  -7   1  139.89   34.60
  -9   7  -1  124.29   45.30
   9   7   1   97.69   39.40
   9   7   1  103.89   41.70
   9   7   1  196.38   42.00
  11  -7   1  236.98   52.29
  11  -7   1  195.78   49.50
 -11  -7  -1  177.88   56.99
  11   7   1  272.97   52.99
  11   7   1  145.69   50.99
 -11   7  -1  195.28   55.49
  13  -7   1  404.16   72.09
 -13  -7  -1  464.95   81.69
  13  -7   1  469.25   79.89
  13   7   1  439.16   78.99
 -13   7  -1  473.55   80.29
  13   7   1  385.06   70.09
  12  -8  -1  -28.90   44.80
 -12  -8   1   61.79   42.70
  12  -8  -1   12.30   47.20
  12   8  -1   12.30   41.20
 -12   8   1   22.00   52.29
  10  -8  -1  253.67   46.90
 -10  -8   1   59.89   51.39
  10  -8  -1  172.68   49.00
  10   8  -1  168.98   43.10
  10   8  -1   83.29   44.10
 -10   8   1  137.29   49.99
   8  -8  -1  405.96   64.79
  -8  -8   1  483.85   72.99
   8  -8  -1  555.54   69.29
  -8   8   1  462.65   63.19
   8   8  -1  446.66   65.79
   8   8  -1  522.25   63.19
   6  -8  -1  257.47   48.20
   6  -8  -1  385.36   50.59
  -6  -8   1  293.77   55.29
   6   8  -1  346.37   48.70
  -6   8   1  338.77   53.69
   6   8  -1  347.57   50.59
   6   8  -1  377.66   56.19
   6   8  -1  349.07   48.90
  -4  -8   1  356.86   53.29
   4  -8  -1  389.66   52.49
   4  -8  -1  401.16   53.49
   4   8  -1  383.36   54.19
   4   8  -1  452.05   57.59
   4   8  -1  351.96   50.29
  -4   8   1  473.85   56.19
  -4   8   1  327.57   56.09
   2  -8  -1  395.56   48.10
  -2  -8   1  377.76   51.59
  -2  -8   1  378.06   43.40
  -2  -8   1  404.66   50.49
  -2  -8   1  234.08   43.40
   2  -8  -1  450.65   50.89
   2   8  -1  348.77   42.80
   2   8  -1  342.57   41.60
   2   8  -1  304.47   51.39
  -2   8   1  516.05   51.19
  -2   8   1  362.66   54.09
   0  -8   1  432.66   56.29
   0  -8   1  447.66   58.09
   0  -8  -1  489.35   58.99
   0  -8  -1  452.75   57.99
   0  -8  -1  465.85   58.29
   0  -8  -1  548.65   59.19
   0  -8   1  443.26   56.29
   0  -8   1  463.95   52.89
   0   8   1  483.75   63.59
   0   8   1  456.15   53.59
   0   8  -1  476.65   50.19
   0   8   1  367.66   46.50
   0   8  -1  453.25   59.89
   0   8  -1  550.04   56.49
   2  -8   1   67.29   24.10
  -2  -8  -1   83.69   30.60
  -2  -8  -1   63.89   21.60
   2  -8   1   42.30   22.90
   2  -8   1   33.90   14.50
  -2  -8  -1   50.79   25.10
   2  -8   1   91.89   24.90
  -2  -8  -1   71.89   27.00
  -2   8  -1   81.69   25.90
   2   8   1   70.99   33.30
   2   8   1   25.60   16.70
   2   8   1   77.69   18.80
   4  -8   1   51.39   26.50
   4  -8   1   29.10   25.10
   4  -8   1   43.10   17.40
  -4  -8  -1  -24.40   30.00
   4   8   1   45.80   14.90
   4   8   1   42.60   20.60
   4   8   1   -7.00   25.10
   4   8   1   26.40   31.40
  -4   8  -1   82.09   30.20
  -6  -8  -1   78.19   41.90
   6  -8   1  151.08   34.70
   6  -8   1  143.19   36.10
  -6   8  -1  189.38   27.80
   6   8   1  120.89   37.70
  -6   8  -1  150.18   38.80
   6   8   1  132.19   38.80
   6   8   1  136.79   21.70
   6   8   1   91.89   36.40
  -8  -8  -1   60.49   45.40
   8  -8   1  108.49   36.20
   8  -8   1   56.49   34.50
  -8   8  -1   47.80   40.10
   8   8   1   91.69   37.70
   8   8   1   73.69   37.70
   8   8   1  114.29   36.30
 -10  -8  -1   73.29   50.59
  10  -8   1   57.49   41.20
  10  -8   1   78.99   31.60
  10   8   1   64.09   32.60
  10   8   1   81.29   39.80
 -10   8  -1  116.09   48.60
  12  -8   1  153.68   56.89
 -12  -8  -1  184.18   65.49
  12  -8   1  338.27   62.89
 -12   8  -1  143.89   63.59
  12   8   1  308.67   56.49
  12   8   1   66.69   55.99
  11  -9  -1   65.69   38.20
 -11  -9   1   71.59   57.39
  11  -9  -1   18.30   45.80
 -11   9   1   47.40   54.59
  11   9  -1   37.90   40.50
   9  -9  -1  811.02  101.69
   9  -9  -1 1026.80  101.19
  -9   9   1  871.01  104.79
   9   9  -1  736.83   97.99
   9   9  -1  700.93   94.49
   9   9  -1  633.34   95.89
   9   9  -1  976.10  105.29
  -7  -9   1 1092.79  121.69
   7  -9  -1  998.00  114.59
   7  -9  -1 1143.79  119.09
   7   9  -1  925.91  112.79
   7   9  -1  962.40  112.79
   7   9  -1  935.61  116.19
  -7   9   1 1198.38  118.89
   7   9  -1 1093.19  117.29
   5  -9  -1   61.19   24.20
   5  -9  -1   64.89   30.10
  -5  -9   1   97.19   40.90
   5   9  -1   69.19   32.40
   5   9  -1   80.29   34.00
  -5   9   1   82.69   34.60
   5   9  -1   76.89   32.40
  -3  -9   1  176.58   38.80
   3  -9  -1   90.99   31.30
   3  -9  -1   65.99   30.30
  -3  -9   1   92.29   31.20
  -3  -9   1   80.89   19.50
  -3   9   1  212.48   41.90
   3   9  -1   70.49   34.40
  -3   9   1  144.09   34.40
   3   9  -1  158.28   29.30
   3   9  -1  117.89   20.10
  -1  -9   1 1297.37  133.39
   1  -9  -1 1325.87  134.49
  -1  -9   1 1061.29  126.89
   1  -9  -1 1237.68  133.79
  -1  -9   1 1169.78  133.79
   1  -9  -1 1295.57  131.19
  -1  -9   1 1514.55  136.59
   1   9  -1 1396.86  128.99
   1   9  -1 1339.37  126.89
  -1   9   1 1320.87  138.09
   1   9  -1 1358.26  136.39
  -1   9   1 1237.58  130.39
   1  -9   1  543.25   76.89
   1  -9   1  569.34   74.49
  -1  -9  -1  773.72   82.89
  -1  -9  -1  641.94   79.39
  -1  -9  -1  642.24   74.59
   1  -9   1  801.32   79.09
  -1  -9  -1  555.04   77.59
  -1   9  -1  706.53   74.89
   1   9   1  730.03   85.29
   1   9   1  689.43   68.89
   1   9   1  693.93   72.79
   3  -9   1   24.80   24.70
  -3  -9  -1   20.80   29.60
   3  -9   1   59.69   17.70
   3  -9   1   30.30   25.30
  -3  -9  -1   29.90   33.30
  -3   9  -1   38.30   29.10
   3   9   1   80.49   21.20
   3   9   1   75.19   39.70
   3   9   1   83.79   24.20
  -5  -9  -1  570.54   70.09
   5  -9   1  436.66   58.09
   5  -9   1  449.86   61.39
   5   9   1  375.06   64.69
   5   9   1  461.25   63.39
   5   9   1  409.76   61.99
  -5   9  -1  465.75   57.79
   5   9   1  459.45   49.40
  -5   9  -1  437.76   64.69
   7  -9   1   48.00   34.40
   7  -9   1   58.49   32.60
  -7  -9  -1  157.58   47.80
  -7   9  -1   18.60   25.20
  -7   9  -1    0.60   38.40
   7   9   1    8.10   33.40
   7   9   1   10.10   34.70
   7   9   1   27.90   36.40
  -9  -9  -1  -21.80   44.80
   9  -9   1  -16.30   35.10
   9  -9   1  -28.20   35.00
  -9   9  -1   20.20   44.80
   9   9   1    7.60   46.40
   9   9   1    4.70   40.20
   9   9   1    8.30   38.10
 -11  -9  -1  318.17   70.79
  11  -9   1  367.06   61.49
  11  -9   1  365.46   63.69
  11   9   1  317.67   61.99
  11   9   1  205.28   61.09
 -11   9  -1  143.49   63.59
  10 -10  -1  101.39   46.10
  10 -10  -1   82.29   44.90
 -10 -10   1   97.19   57.79
  10  10  -1  110.69   42.70
 -10  10   1   67.79   58.09
  10  10  -1   44.70   47.00
  -8 -10   1  378.16   57.69
   8 -10  -1  332.47   58.69
   8 -10  -1  364.46   51.09
   8  10  -1  207.88   52.19
   8  10  -1  220.98   50.99
   8  10  -1  261.07   52.89
  -8  10   1  265.87   51.09
   8  10  -1  219.28   48.30
  -6 -10   1   12.40   42.60
   6 -10  -1  -35.50   29.00
   6 -10  -1  -22.10   31.50
   6  10  -1   64.89   31.40
   6  10  -1    0.50   37.50
   6  10  -1    8.40   35.20
  -6  10   1  -26.00   36.20
   4 -10  -1  161.08   33.80
  -4 -10   1  164.38   41.00
  -4 -10   1  269.77   50.19
   4 -10  -1  186.38   38.50
   4  10  -1  135.59   33.20
  -4  10   1  213.28   47.70
   4  10  -1  203.48   54.39
  -4  10   1  300.07   50.49
  -2 -10   1   55.79   35.80
   2 -10  -1   67.39   32.60
  -2 -10   1  108.29   34.80
  -2 -10   1   83.79   25.80
   2 -10  -1   95.09   31.50
   2  10  -1   97.89   27.10
   2  10  -1  122.89   25.90
  -2  10   1   94.79   39.50
   2  10  -1  125.09   39.50
  -2  10   1   33.00   31.00
   0 -10   1  296.97   49.40
   0 -10  -1  279.97   49.30
   0 -10   1  390.16   52.89
   0 -10  -1  339.07   50.49
   0 -10   1  312.07   48.70
   0 -10  -1  372.86   51.99
   0  10  -1  393.86   47.30
   0  10   1  223.88   53.29
   0  10   1  353.16   36.90
   0  10   1  321.47   45.40
   2 -10   1   62.89   29.40
   2 -10   1   34.70   22.70
  -2 -10  -1   35.70   35.90
  -2 -10  -1   43.80   32.30
  -2 -10  -1   50.79   23.20
   2 -10   1   41.40   27.30
  -2 -10  -1   14.00   27.60
   2  10   1   35.70   37.60
   2  10   1   41.00   19.50
   2  10   1   56.29   26.00
  -2  10  -1   31.60   29.60
  -4 -10  -1  396.56   58.79
   4 -10   1  362.56   53.79
  -4 -10  -1  461.45   63.89
   4 -10   1  340.67   54.89
   4  10   1  359.16   47.70
   4  10   1  325.87   44.20
  -4  10  -1  383.96   57.99
   4  10   1  341.87   61.79
  -6 -10  -1   79.19   45.80
   6 -10   1   67.39   33.00
   6 -10   1  105.69   38.30
  -6  10  -1   63.89   34.60
   6  10   1   35.20   37.30
   6  10   1   15.70   41.30
  -6  10  -1  105.39   42.70
   6  10   1   19.60   34.30
   8 -10   1  127.89   44.50
   8 -10   1  146.79   46.70
  -8 -10  -1  127.59   53.59
   8  10   1  128.29   41.70
   8  10   1   69.99   45.20
  -8  10  -1  179.88   51.69
   8  10   1  149.09   56.29
 -10 -10  -1   44.20   57.29
  10 -10   1    1.60   32.40
  10 -10   1   -2.30   30.60
 -10  10  -1   37.60   53.09
  10  10   1   11.90   42.80
  10  10   1   -4.30   47.70
   9 -11  -1  155.78   54.09
  -9 -11   1  137.79   60.89
   9 -11  -1  232.78   55.69
  -9  11   1  218.38   62.99
   9  11  -1  248.48   56.89
  -7 -11   1  344.37   73.19
   7 -11  -1  405.36   65.59
   7 -11  -1  450.65   59.39
   7  11  -1  347.77   64.89
  -7  11   1  417.66   68.59
   7  11  -1  369.76   63.49
   7  11  -1  297.77   68.39
  -5 -11   1  301.77   59.29
   5 -11  -1  423.76   59.09
  -5 -11   1  383.86   66.29
   5 -11  -1  354.36   58.79
   5  11  -1  306.77   60.19
  -5  11   1  514.65   64.19
   5  11  -1  384.16   53.09
  -3 -11   1  492.45   63.09
  -3 -11   1  310.47   59.59
   3 -11  -1  294.07   54.79
  -3 -11   1  388.66   57.49
   3 -11  -1  361.16   58.09
  -3  11   1  371.36   63.59
   3  11  -1  509.65   66.09
   3  11  -1  328.47   47.10
  -3  11   1  368.26   57.29
   1 -11  -1  286.67   48.40
  -1 -11   1  297.37   52.19
  -1 -11   1  472.75   60.89
   1 -11  -1  406.76   58.29
  -1 -11   1  294.67   53.69
   1 -11  -1  463.85   58.39
   1  11  -1  402.96   46.40
  -1  11   1  270.47   59.99
  -1  11   1  320.07   54.39
   1  11  -1  313.57   45.30
   1 -11   1  197.38   41.80
   1 -11   1  152.68   39.20
  -1 -11  -1  129.39   39.90
  -1 -11  -1  123.19   39.20
  -1 -11  -1  136.79   42.50
   1 -11   1  152.08   37.80
   1  11   1  141.39   23.90
   1  11   1  149.79   36.40
  -1  11  -1  117.39   35.70
   1  11   1  193.48   41.90
  -3 -11  -1   13.40   35.20
  -3 -11  -1   -1.50   29.20
   3 -11   1  -11.80   29.90
  -3 -11  -1   43.00   39.20
   3 -11   1    6.60   29.90
   3  11   1   -4.90   19.00
  -3  11  -1   22.00   35.60
   3  11   1    6.20   41.10
  -5 -11  -1   60.29   45.90
   5 -11   1  105.59   37.80
   5 -11   1   44.10   35.20
  -5 -11  -1   11.30   39.50
  -5  11  -1   24.70   40.90
   5  11   1   72.19   29.80
  -5  11  -1   37.10   32.00
   5  11   1   76.09   46.70
  -7 -11  -1   49.50   49.80
   7 -11   1   59.49   40.00
   7 -11   1   44.20   41.40
   7  11   1   12.10   34.50
   7  11   1   43.00   32.30
   7  11   1  -19.30   39.00
  -7  11  -1   30.30   47.40
   7  11   1  -20.00   44.70
   9 -11   1  160.68   52.69
   9 -11   1  232.48   55.09
  -9 -11  -1  157.88   64.29
   9  11   1  227.88   58.99
  -9  11  -1  126.89   59.59
   9  11   1  176.78   53.49
   8 -12  -1  108.59   52.79
  -8 -12   1   93.19   60.99
   8 -12  -1   61.29   33.50
   8  12  -1   10.50   50.99
  -8  12   1    5.50   55.69
   6 -12  -1   66.39   40.80
  -6 -12   1   23.60   50.69
  -6 -12   1    9.60   42.20
   6 -12  -1  -15.90   39.00
  -6  12   1   59.49   49.20
   6  12  -1   61.19   37.00
  -4 -12   1  570.74   83.99
   4 -12  -1  687.73   86.19
   4 -12  -1  600.04   83.99
  -4 -12   1  753.32   92.49
  -4 -12   1  659.83   89.99
   4  12  -1  658.83   80.79
  -4  12   1  711.13   88.69
  -2 -12   1   10.80   34.30
   2 -12  -1   97.39   39.00
  -2 -12   1   48.70   38.60
   2 -12  -1   37.30   35.80
  -2 -12   1   41.30   43.80
   2  12  -1   -2.40   27.00
  -2  12   1    3.80   43.70
  -2  12   1   11.30   45.90
   0 -12   1  181.78   44.60
   0 -12  -1  116.89   43.40
   0 -12  -1  161.08   46.30
   0 -12   1  260.87   46.20
   0 -12  -1  224.18   49.40
   0 -12   1  253.87   46.60
   0  12   1  133.99   54.49
   0  12  -1  208.48   44.70
   0  12   1  165.88   44.20
   2 -12   1   -7.60   33.10
  -2 -12  -1  -26.40   43.00
  -2 -12  -1    0.70   36.70
   2 -12   1   19.30   35.40
  -2 -12  -1   16.50   37.70
  -2  12  -1   -8.40   34.70
   2  12   1  -16.40   45.60
  -4 -12  -1  348.07   54.29
  -4 -12  -1  313.17   66.09
  -4 -12  -1  255.37   59.69
   4 -12   1  418.46   59.19
   4 -12   1  335.67   56.49
  -4  12  -1  271.37   58.29
   4  12   1  259.57   62.89
   6 -12   1  -11.20   38.90
  -6 -12  -1   22.00   51.19
  -6 -12  -1   22.30   45.10
   6 -12   1   40.90   39.30
  -6  12  -1  -19.50   46.40
   6  12   1    3.60   33.40
   6  12   1   14.50   50.49
   8 -12   1  334.27   53.49
  -8 -12  -1  294.77   70.39
   8 -12   1  266.27   59.49
   8  12   1  265.57   62.99
   8  12   1  249.18   60.19
   8  12   1  219.48   65.49
  -8  12  -1  210.08   66.69
   7 -13  -1   28.90   35.40
   7 -13  -1   19.50   45.30
  -7 -13   1   40.40   60.79
  -7 -13   1   22.10   51.19
  -7  13   1   75.19   58.99
  -5 -13   1  484.15   79.39
  -5 -13   1  413.36   69.29
   5 -13  -1  376.26   69.09
  -5 -13   1  517.15   76.09
   5 -13  -1  343.87   57.69
  -5  13   1  457.95   82.79
  -3 -13   1  314.37   70.59
  -3 -13   1  540.85   63.49
   3 -13  -1  363.26   63.69
  -3 -13   1  448.36   69.69
   3 -13  -1  343.47   65.49
  -3  13   1  320.57   63.69
  -1 -13   1   -7.40   38.80
   1 -13  -1  -29.00   38.30
  -1 -13   1   -3.70   40.00
  -1 -13   1  -19.30   26.00
   1 -13  -1    4.70   41.10
  -1  13   1    6.40   51.09
  -1  13   1   -6.60   43.30
  -1 -13  -1   11.20   47.00
   1 -13   1   17.40   39.00
   1 -13   1  -24.90   38.90
  -1 -13  -1   15.10   40.10
   1 -13   1   -9.60   36.40
  -1 -13  -1  -17.80   29.30
   1  13   1  -19.00   50.89
  -1  13  -1  -63.79   71.29
  -3 -13  -1   34.60   46.90
  -3 -13  -1    9.40   44.60
   3 -13   1   27.60   39.00
   3 -13   1   64.49   42.80
  -3 -13  -1   44.40   51.79
   3  13   1   39.50   54.49
  -3  13  -1   38.70   44.60
   5 -13   1  -18.60   40.30
  -5 -13  -1   20.60   34.30
  -5 -13  -1   54.99   56.89
  -5 -13  -1  -13.10   49.10
   5 -13   1   -3.30   41.40
  -5  13  -1   -7.00   59.99
   5  13   1   -5.90   56.39
  -5  13  -1   12.30   40.60
   7 -13   1   71.69   37.30
   7 -13   1  104.09   53.59
  -7 -13  -1   31.60   73.29
  -7 -13  -1  124.59   70.49
  -7  13  -1  126.29   60.99
   7  13   1  115.19   62.49
   4 -14  -1  268.87   60.49
  -4 -14   1  361.26   73.89
  -4 -14   1  206.88   59.29
   4 -14  -1  240.68   49.00
  -4 -14   1  199.48   62.89
  -4  14   1  172.78   59.69
  -2 -14   1   70.29   49.30
  -2 -14   1  116.39   48.70
   2 -14  -1   94.99   51.09
   2 -14  -1   48.60   46.50
  -2 -14   1  100.39   55.29
   0 -14   1  -23.30   43.40
   0 -14   1   -3.60   30.10
   0 -14  -1  -16.90   48.20
   0 -14   1   19.60   43.70
   0 -14  -1   32.20   45.40
   0 -14  -1    1.50   43.30
   0  14   1  -18.80   52.69
   2 -14   1   28.60   31.80
  -2 -14  -1   26.90   51.69
  -2 -14  -1   12.80   47.40
   2 -14   1   -0.80   43.10
  -2 -14  -1   -8.10   47.00
   2  14   1   -6.40   58.79
   4 -14   1   16.90   46.30
  -4 -14  -1  108.29   57.79
   4 -14   1   12.30   33.50
  -4 -14  -1    7.70   52.79
  -4 -14  -1  -26.40   57.59
  -4  14  -1   15.20   47.60
   4  14   1  -14.60   60.49
  -4  14  -1   28.80   53.09
 -14   0   2  107.29   44.90
 -14   0   2   66.89   48.40
  14   0  -2   81.09   48.70
  14   0  -2   61.49   40.80
 -12   0   2   84.89   40.90
  12   0  -2   77.79   34.60
 -12   0   2   93.89   36.50
  12   0  -2  102.29   38.40
 -10   0   2  650.73   86.89
  10   0  -2  840.12   86.79
  10   0  -2  741.63   89.09
  10   0  -2  719.03   75.79
 -10   0   2  851.71   85.49
   8   0  -2 4973.80  485.55
  -8   0   2 5292.17  486.65
   8   0  -2 5089.99  480.55
  -8   0   2 4947.71  483.05
  -8   0   2 4755.22  485.25
   8   0  -2 5166.78  484.55
  -8   0   2 5127.09  484.05
   8   0  -2 5152.88  482.75
   6   0  -2  913.61   92.39
   6   0  -2  850.31   90.79
  -6   0   2  816.32   92.19
  -6   0   2  915.61   92.19
  -6   0   2  815.72   89.99
   6   0  -2  974.60   90.59
   6   0  -2  946.71   88.39
  -6   0   2  929.81   91.29
  -6   0   2  810.22   92.29
   6   0  -2  961.30   91.69
  -4   0   2 1465.85  141.79
   4   0  -2 1539.25  143.89
  -4   0   2 1386.96  144.99
   4   0  -2 1463.45  144.39
   4   0  -2 1629.14  145.59
  -4   0   2 1404.76  143.79
  -4   0   2 1503.55  145.09
  -4   0   2 1611.04  145.39
   4   0  -2 1558.64  145.19
  -4   0   2 1640.84  146.59
   4   0  -2 1377.16  144.99
  -4   0   2 1448.96  144.79
   2   0  -2  197.08   22.60
  -2   0   2  205.58   23.10
   2   0  -2  228.88   23.30
  -2   0   2  188.68   19.90
  -2   0   2  204.58   23.90
  -2   0   2  214.28   24.20
   2   0  -2  175.98   21.50
  -2   0   2  189.58   22.30
   2   0  -2  143.19   19.40
   2   0  -2  208.08   24.70
  -2   0   2  170.18   21.50
  -2   0   2  153.58   19.50
   2   0  -2  180.08   19.00
   2   0  -2  178.78   22.90
   0   0  -2 3180.78  291.47
   0   0   2 2895.71  291.17
   0   0  -2 3040.00  290.37
   0   0   2 3146.69  290.47
   0   0   2 3056.79  289.97
   0   0   2 3096.99  291.97
   2   0   2 1459.85  132.29
   2   0   2 1339.77  129.89
  -2   0  -2 1311.87  129.89
  -2   0  -2 1363.36  129.19
   2   0   2 1334.37  131.29
  -2   0  -2 1411.86  131.79
  -2   0  -2 1318.47  131.09
  -4   0  -2 9278.77  902.61
   4   0   2 9567.64  902.91
   4   0   2 9414.36  901.01
  -4   0  -2 9361.76  903.11
   4   0   2 9691.63  902.61
   4   0   2 9494.45  903.01
  -4   0  -2 9416.36  900.91
   4   0   2 9999.00  903.41
   6   0   2 2457.85  238.38
   6   0   2 2433.26  235.28
   6   0   2 2415.66  236.78
   6   0   2 2376.36  234.38
   6   0   2 2364.76  236.88
  -6   0  -2 2538.55  234.98
   8   0   2  137.69   29.30
   8   0   2  162.38   34.00
   8   0   2  204.38   34.90
   8   0   2  152.78   30.10
  -8   0  -2  162.28   33.10
 -10   0  -2  111.29   29.70
  10   0   2  110.49   30.20
  10   0   2  100.39   27.50
  10   0   2   93.89   32.80
 -12   0  -2 1067.79  122.69
  12   0   2 1116.29  124.89
  12   0   2 1111.09  129.79
  14   0   2  187.98   56.79
  14   0   2  276.17   62.59
 -15  -1   2   36.50   54.29
  15  -1  -2   -3.90   50.19
  15  -1  -2   23.20   43.30
 -15   1   2  111.99   51.49
  15   1  -2   24.70   41.70
 -15   1   2   35.40   51.79
 -13  -1   2  163.48   47.70
  13  -1  -2  109.39   45.30
 -13  -1   2  136.79   40.00
  13  -1  -2   88.29   41.90
 -13   1   2  105.49   43.80
 -13   1   2   75.39   44.10
  13   1  -2  102.69   44.40
  13   1  -2  131.29   40.70
  11  -1  -2  132.89   38.50
 -11  -1   2  220.58   45.50
  11  -1  -2   86.79   32.50
 -11  -1   2   96.09   33.20
  11  -1  -2  150.88   29.10
 -11   1   2  270.47   43.00
  11   1  -2  103.49   25.80
 -11   1   2  191.48   45.90
  11   1  -2  203.18   37.70
  11   1  -2  134.39   39.20
   9  -1  -2   -0.20   23.00
  -9  -1   2   11.20   20.80
   9  -1  -2   36.90   19.10
   9  -1  -2   44.10   10.90
   9  -1  -2   20.50   23.90
  -9  -1   2   12.40   28.10
  -9  -1   2   19.80   21.80
  -9   1   2   53.99   27.00
  -9   1   2   61.29   26.70
   9   1  -2   57.99   24.00
   9   1  -2   -4.60   16.90
   9   1  -2   -3.20   23.10
   7  -1  -2    6.20    9.50
  -7  -1   2   29.40   15.10
  -7  -1   2   44.40   21.40
  -7  -1   2  -11.10   16.80
   7  -1  -2   13.10   17.50
  -7  -1   2   -7.40   17.40
   7  -1  -2   21.10   15.70
   7  -1  -2   15.60   18.80
   7   1  -2  -22.90   17.90
  -7   1   2   28.00   19.40
  -7   1   2   -5.50   17.40
   7   1  -2   37.60   15.40
   7   1  -2   11.20   17.40
  -7   1   2  -20.00   17.10
   7   1  -2    3.60   18.80
  -5  -1   2  170.08   23.80
  -5  -1   2  219.28   27.20
  -5  -1   2  202.98   26.80
   5  -1  -2  171.38   23.30
  -5  -1   2  181.68   27.30
  -5  -1   2  203.28   28.10
   5  -1  -2  202.38   27.00
   5  -1  -2  151.28   26.00
   5  -1  -2  257.57   28.50
   5  -1  -2  173.88   27.50
   5   1  -2  190.98   26.30
   5   1  -2  256.87   27.20
  -5   1   2  186.38   21.90
   5   1  -2  174.08   25.50
   5   1  -2  197.08   26.10
  -5   1   2  160.98   26.20
   5   1  -2  170.68   25.50
  -5   1   2  150.68   27.90
  -5   1   2  178.98   25.40
  -3  -1   2  571.14   54.79
   3  -1  -2  449.26   50.99
  -3  -1   2  497.85   51.29
  -3  -1   2  504.75   52.49
  -3  -1   2  547.65   51.49
   3  -1  -2  505.75   50.99
  -3  -1   2  443.86   49.80
   3  -1  -2  484.95   52.29
   3  -1  -2  511.65   52.19
   3  -1  -2  552.94   52.19
   3   1  -2  458.35   52.59
   3   1  -2  547.65   51.29
   3   1  -2  487.85   53.89
  -3   1   2  504.15   52.79
  -3   1   2  520.25   50.29
   3   1  -2  561.34   53.49
   3   1  -2  355.36   52.09
   3   1  -2  417.46   49.70
  -3   1   2  549.85   51.39
  -3   1   2  496.75   50.79
   3   1  -2  497.85   49.90
  -3   1   2  537.85   50.79
  -1  -1   2  196.48   23.00
  -1  -1   2  233.68   24.40
  -1  -1   2  237.08   20.40
   1  -1  -2  220.48   25.50
   1  -1  -2  177.28   22.10
   1  -1  -2  203.08   25.60
   1  -1  -2  212.48   22.20
   1  -1  -2  137.89   21.90
   1  -1  -2  190.08   22.40
  -1  -1   2  198.98   25.00
  -1  -1   2  191.08   25.10
  -1   1   2  242.88   21.90
  -1   1   2  228.78   26.30
  -1   1   2  198.08   24.80
   1   1  -2  213.58   25.10
  -1   1   2  184.78   22.30
  -1   1   2  222.48   22.70
  -1   1   2  198.78   22.00
   1   1  -2  165.28   23.40
   1   1  -2  177.78   24.30
  -1  -1  -2  783.32   79.29
  -1  -1  -2  746.23   78.59
  -1  -1  -2  769.72   78.59
  -1  -1  -2  836.32   80.69
   1  -1   2  836.42   77.59
   1  -1   2  814.22   78.39
   1  -1   2  830.62   78.09
   1  -1   2  822.52   79.09
  -1   1  -2  825.52   79.09
  -1   1  -2  778.52   77.69
   1   1   2  874.51   79.09
   1   1   2  743.83   80.59
  -1   1  -2  813.22   77.29
   1   1   2  738.13   78.49
   3  -1   2   46.70    7.90
   3  -1   2   21.60   13.50
  -3  -1  -2   29.20   12.30
   3  -1   2   57.89   12.50
  -3  -1  -2   42.70   15.70
   3  -1   2   42.40   13.20
   3  -1   2   27.90    6.90
  -3  -1  -2   42.60   16.10
   3  -1   2  -22.50   15.30
  -3  -1  -2   45.50   15.50
  -3   1  -2   42.00   12.90
  -3   1  -2   40.90    7.80
  -3   1  -2   25.80   13.30
   3   1   2    4.30   13.20
   3   1   2   42.10   14.70
   3   1   2   42.50   16.10
   3   1   2   30.50   12.20
  -5  -1  -2    7.50   17.80
   5  -1   2   11.00   11.50
  -5  -1  -2   19.20   17.80
   5  -1   2   23.20   12.70
   5  -1   2   26.00   20.70
  -5  -1  -2    6.00   14.50
   5  -1   2   45.50   17.50
   5   1   2   -9.80   16.20
   5   1   2    3.70   15.90
   5   1   2   27.00   18.20
   5   1   2  -11.20   15.90
  -5   1  -2   -5.70   16.00
  -5   1  -2   35.60   13.60
  -5   1  -2   -6.60   15.10
   5   1   2  -13.70   13.20
   7  -1   2  295.87   34.20
   7  -1   2  308.37   42.10
   7  -1   2  253.67   38.50
  -7  -1  -2  307.77   40.50
   7   1   2  276.57   38.10
   7   1   2  286.47   42.40
   7   1   2  322.07   45.80
   7   1   2  313.17   40.40
  -7   1  -2  317.47   38.30
   9  -1   2  289.57   48.20
  -9  -1  -2  338.07   46.70
   9  -1   2  287.37   36.90
   9  -1   2  322.77   44.90
   9  -1   2  268.97   48.20
   9   1   2  408.76   52.09
   9   1   2  334.67   42.80
  -9   1  -2  456.25   48.70
   9   1   2  222.08   48.00
  11  -1   2   56.69   36.00
  11  -1   2   17.10   33.70
  11  -1   2   90.39   29.70
 -11  -1  -2   37.70   36.60
 -11   1  -2   23.60   27.20
  11   1   2   63.79   36.10
  11   1   2   29.20   35.40
  11   1   2   14.80   27.40
 -13  -1  -2    3.30   37.00
  13  -1   2   26.00   43.50
  13  -1   2   50.19   40.40
  13   1   2   -5.00   36.10
  13   1   2    5.10   45.50
  14  -2  -2   87.59   43.30
  14  -2  -2   43.40   48.30
 -14  -2   2  110.49   53.49
  14   2  -2    7.90   39.40
  14   2  -2   28.10   47.20
 -14   2   2  102.69   48.60
 -14   2   2   83.59   48.80
 -12  -2   2   29.00   38.80
  12  -2  -2   18.80   22.50
  12  -2  -2   41.20   34.00
  12  -2  -2   14.10   34.00
 -12   2   2   26.20   38.10
 -12   2   2   19.80   36.20
  12   2  -2  -19.80   37.00
  12   2  -2   54.49   36.90
 -10  -2   2  970.30  117.59
  10  -2  -2  998.20  109.39
  10  -2  -2 1145.09  117.59
  10  -2  -2 1152.68  115.89
 -10  -2   2 1003.70  110.59
  10  -2  -2 1110.69  109.59
 -10   2   2 1135.69  116.99
  10   2  -2 1036.80  113.29
 -10   2   2 1073.79  115.59
  10   2  -2 1181.88  118.69
  10   2  -2 1095.39  110.89
   8  -2  -2 2419.56  240.18
  -8  -2   2 2216.28  237.98
   8  -2  -2 2497.35  237.88
  -8  -2   2 2488.45  243.18
  -8  -2   2 2290.17  240.98
   8  -2  -2 2662.33  240.58
  -8  -2   2 2347.97  237.28
   8  -2  -2 2468.55  235.68
   8   2  -2 2339.07  236.98
   8   2  -2 2567.24  241.78
   8   2  -2 2495.35  239.38
   8   2  -2 2622.54  237.98
  -8   2   2 2565.64  240.48
  -8   2   2 2461.15  240.28
  -6  -2   2  110.89   23.40
  -6  -2   2  118.49   24.50
   6  -2  -2  147.19   25.60
   6  -2  -2  128.39   27.10
  -6  -2   2  125.19   28.30
  -6  -2   2  127.89   21.40
   6  -2  -2  157.58   24.90
  -6  -2   2  102.59   25.20
   6  -2  -2  177.88   25.00
   6  -2  -2  174.18   22.60
  -6   2   2  199.98   27.30
  -6   2   2  153.88   26.70
   6   2  -2  161.38   21.70
   6   2  -2   85.69   24.30
   6   2  -2  150.48   24.60
   6   2  -2  136.59   24.20
  -4  -2   2   77.39   18.00
   4  -2  -2   77.09   18.60
   4  -2  -2   79.89   16.80
  -4  -2   2   69.69   16.40
  -4  -2   2   61.29   10.80
   4  -2  -2   58.69   14.70
  -4  -2   2   57.29   10.80
  -4  -2   2   68.59   15.20
  -4  -2   2   63.39   20.30
   4  -2  -2   84.19   16.70
   4   2  -2   50.49   15.10
   4   2  -2   71.19   14.20
  -4   2   2   81.69   16.20
   4   2  -2   72.29   12.40
  -4   2   2   93.39   19.30
   4   2  -2   60.89   19.50
   4   2  -2   79.99   17.80
  -4   2   2   85.49   16.50
  -4   2   2   43.40   15.40
   2  -2  -2   27.00    7.10
  -2  -2   2   25.40    9.60
   2  -2  -2   25.50    9.70
   2  -2  -2   36.90    9.40
  -2  -2   2   75.19   16.00
  -2  -2   2    2.30    6.70
   2  -2  -2    6.40   13.30
  -2  -2   2   23.80    7.00
   2  -2  -2  -20.20   14.80
  -2  -2   2   16.90   12.00
   2   2  -2    3.00   12.40
  -2   2   2    5.30   10.00
   2   2  -2   29.40   12.50
  -2   2   2   27.60   13.60
  -2   2   2   22.90    9.60
   2   2  -2   28.80    9.00
   2   2  -2    6.60   13.60
  -2   2   2  -18.60   12.80
   0  -2   2   37.10    7.90
   0  -2  -2   23.10   13.10
   0  -2   2   39.30   13.70
   0  -2  -2   59.59   11.90
   0  -2   2   37.40    8.70
   0  -2  -2   34.70   16.10
   0  -2   2   40.00   11.00
   0  -2  -2   20.60   10.90
   0  -2  -2   27.30   11.60
   0  -2   2   45.50   11.90
   0  -2  -2   37.20   13.00
   0   2  -2   42.70   11.40
   0   2   2   31.20   12.70
   0   2  -2   21.00   10.70
   0   2  -2   60.09   14.40
   0   2   2   40.40   13.00
   0   2  -2   44.20    8.10
   0   2   2   46.20   16.60
   0   2   2   17.40   10.50
   0   2   2   19.60   11.40
  -2  -2  -2  437.36   51.89
  -2  -2  -2  455.45   51.39
   2  -2   2  510.55   50.89
   2  -2   2  514.25   50.59
  -2  -2  -2  493.15   52.39
   2  -2   2  455.35   52.99
  -2  -2  -2  572.44   53.89
   2  -2   2  507.15   50.29
  -2   2  -2  566.34   50.69
   2   2   2  497.15   51.99
  -2   2  -2  512.55   50.29
   2   2   2  428.86   52.49
   2   2   2  386.86   53.39
   2   2   2  433.26   53.19
  -2   2  -2  471.15   50.69
  -4  -2  -2 4017.30  392.06
  -4  -2  -2 4226.58  391.86
   4  -2   2 4021.70  388.76
   4  -2   2 3992.60  391.16
   4  -2   2 4196.68  392.76
   4  -2   2 4371.86  392.06
  -4  -2  -2 4134.59  392.96
  -4  -2  -2 4111.79  391.96
   4   2   2 3994.10  392.66
  -4   2  -2 4100.19  387.86
  -4   2  -2 4027.00  392.36
   4   2   2 4360.36  392.86
  -4   2  -2 3903.61  390.76
   4   2   2 4101.59  391.66
   4   2   2 4074.49  391.66
  -4   2  -2 3983.00  391.36
   6  -2   2 2208.38  205.08
  -6  -2  -2 2129.89  203.18
   6  -2   2 1941.51  198.08
   6  -2   2 2134.89  204.08
   6   2   2 1968.70  203.18
   6   2   2 1800.02  201.38
   6   2   2 2185.18  206.28
   6   2   2 2233.88  204.28
  -6   2  -2 2165.48  204.78
  -6   2  -2 2237.78  199.78
   6   2   2 1998.00  201.68
  -8  -2  -2  125.59   17.50
   8  -2   2  151.88   31.60
  -8  -2  -2  103.19   29.60
   8  -2   2  115.99   17.30
   8  -2   2  163.08   32.30
   8   2   2  133.59   30.30
   8   2   2  176.88   36.10
  -8   2  -2  152.08   26.40
   8   2   2  126.59   26.70
  10  -2   2  159.38   38.90
 -10  -2  -2  235.18   39.90
  10  -2   2  200.88   40.40
  10   2   2  130.09   41.20
 -10   2  -2   97.79   29.10
  10   2   2  220.58   33.50
  10   2   2  211.38   40.20
  12  -2   2  743.43   80.69
  12  -2   2  428.56   72.29
 -12  -2  -2  683.83   76.49
  12   2   2  488.95   76.69
  12   2   2  399.66   70.39
 -12   2  -2  500.05   67.89
 -14  -2  -2   81.29   48.90
  14  -2   2   83.79   37.00
  14  -2   2  125.49   53.19
  14   2   2  144.79   57.99
  14   2   2   61.19   49.40
  15  -3  -2   58.09   55.89
  15  -3  -2   46.70   47.20
 -15  -3   2   41.00   58.99
 -15   3   2   25.60   50.49
  15   3  -2   13.40   42.50
 -15   3   2   38.60   57.09
  13  -3  -2 1119.99  130.79
 -13  -3   2 1163.58  126.99
  13  -3  -2 1266.57  128.99
  13   3  -2  995.10  122.59
  13   3  -2 1047.80  128.99
 -13   3   2 1123.09  129.89
 -13   3   2 1124.89  126.29
  11  -3  -2 1016.80  109.09
 -11  -3   2  833.52  109.89
  11  -3  -2  970.00  106.59
  11  -3  -2  963.80   98.39
 -11   3   2  822.02  103.79
  11   3  -2 1028.50  104.59
  11   3  -2  915.11  101.39
 -11   3   2  989.70  108.39
  11   3  -2  857.11  106.79
   9  -3  -2   15.60   17.70
   9  -3  -2   27.60   19.00
  -9  -3   2    9.60   18.70
   9  -3  -2    8.90   20.20
   9  -3  -2   23.30   24.20
  -9  -3   2   50.69   23.90
   9   3  -2   12.00   19.30
   9   3  -2  -11.00   21.70
  -9   3   2   49.60   23.90
   9   3  -2   27.80   26.20
   9   3  -2    0.80   24.10
  -9   3   2    6.90   27.10
   7  -3  -2  162.38   25.60
   7  -3  -2  185.58   29.60
  -7  -3   2   98.09   26.40
   7  -3  -2  111.69   26.30
  -7  -3   2  106.19   14.90
  -7  -3   2   50.19   22.80
  -7  -3   2   78.69   18.10
  -7  -3   2  107.49   31.50
   7  -3  -2  100.09   21.60
   7   3  -2  157.58   24.60
  -7   3   2  165.08   29.60
   7   3  -2   88.29   18.10
  -7   3   2  105.69   27.90
   7   3  -2   91.99   25.90
  -5  -3   2 1884.81  188.98
  -5  -3   2 1647.24  192.48
   5  -3  -2 1987.90  194.18
   5  -3  -2 2154.78  193.68
   5  -3  -2 2064.59  193.38
  -5  -3   2 1858.71  190.18
   5  -3  -2 2122.79  193.48
  -5  -3   2 2116.99  194.48
  -5  -3   2 2007.60  195.98
  -5  -3   2 1972.30  193.58
  -5   3   2 2007.00  192.28
   5   3  -2 1757.92  194.98
   5   3  -2 1974.00  189.08
  -5   3   2 1973.60  193.58
   5   3  -2 2180.68  194.98
  -5   3   2 2011.80  193.38
   5   3  -2 2083.59  192.58
  -5   3   2 2130.29  193.88
   3  -3  -2  936.41   90.19
  -3  -3   2  978.20   92.99
  -3  -3   2  837.32   85.19
  -3  -3   2  900.21   88.79
   3  -3  -2  830.82   89.29
   3  -3  -2  857.01   89.69
  -3  -3   2  868.21   89.69
   3  -3  -2  972.30   91.49
  -3  -3   2  817.72   88.59
   3   3  -2  870.81   90.49
  -3   3   2  909.81   89.59
   3   3  -2  906.81   88.09
   3   3  -2  890.81   90.59
   3   3  -2  894.31   89.09
  -3   3   2 1008.00   90.69
  -3   3   2  959.70   90.59
  -3   3   2  996.40   91.59
   1  -3  -2 1000.60   95.89
   1  -3  -2  937.11   95.99
  -1  -3   2  977.70   95.49
   1  -3  -2 1015.90   96.39
   1  -3  -2  873.71   97.09
  -1  -3   2  980.30   93.99
  -1  -3   2  974.50   94.69
  -1  -3   2  933.01   96.49
  -1  -3   2  940.81   94.79
   1  -3  -2  934.61   95.59
  -1   3   2  930.11   96.79
  -1   3   2 1001.40   96.79
  -1   3   2  972.90   95.99
  -1   3   2  940.81   96.19
   1   3  -2 1002.10   97.49
  -1   3   2  943.91   98.19
  -1   3   2 1000.50   92.19
   1   3  -2  990.40   96.29
   1   3  -2 1031.30   95.89
  -1  -3  -2 3530.95  337.87
   1  -3   2 3359.76  336.07
   1  -3   2 3500.65  337.07
  -1  -3  -2 3391.06  337.17
   1  -3   2 3531.55  335.27
   1  -3   2 3460.65  336.17
  -1  -3  -2 3430.76  338.67
   1  -3   2 3427.56  336.27
  -1  -3  -2 3609.84  337.67
  -1   3  -2 3644.34  335.37
  -1   3  -2 3586.04  337.27
   1   3   2 3543.55  338.87
   1   3   2 3634.34  336.87
  -1   3  -2 3766.52  336.27
   1   3   2 3502.05  337.57
  -1   3  -2 3524.35  336.47
   1   3   2 3613.44  337.87
   1   3   2 3535.75  337.67
   3  -3   2  229.78   32.20
  -3  -3  -2  177.38   30.10
  -3  -3  -2  199.68   30.00
  -3  -3  -2  178.38   30.60
  -3  -3  -2  175.18   30.10
   3  -3   2  257.27   28.80
   3  -3   2  216.08   27.80
   3   3   2  199.38   30.30
   3   3   2  242.28   32.20
  -3   3  -2  265.07   32.80
  -3   3  -2  210.68   28.30
   3   3   2  139.79   29.00
  -3   3  -2  240.68   28.30
  -3   3  -2  238.08   27.80
   3   3   2  221.68   31.00
  -3   3  -2  191.48   22.00
  -5  -3  -2   29.60   20.60
  -5  -3  -2   25.80   18.80
   5  -3   2   65.79   19.80
  -5  -3  -2   19.60   17.20
   5  -3   2   54.19   18.30
  -5   3  -2   13.60   17.90
   5   3   2   52.59   22.50
   5   3   2    6.80   17.20
   5   3   2   32.80   21.40
  -5   3  -2   39.60   10.80
  -5   3  -2   72.79   24.50
   5   3   2   51.89   20.90
  -7  -3  -2 2052.09  196.08
  -7  -3  -2 1962.30  193.28
   7  -3   2 2002.30  195.78
   7  -3   2 2060.29  196.28
   7   3   2 1849.31  197.18
   7   3   2 1840.12  191.68
   7   3   2 1821.52  194.78
  -7   3  -2 1923.81  194.58
  -7   3  -2 1997.70  189.58
   7   3   2 2095.29  193.18
   9  -3   2 2052.39  200.18
   9  -3   2 2027.30  201.68
  -9  -3  -2 1750.02  191.88
   9  -3   2 1959.90  189.28
  -9  -3  -2 2265.07  201.18
  -9   3  -2 1913.71  200.78
   9   3   2 2039.20  201.08
   9   3   2 2005.50  196.08
  -9   3  -2 2085.69  194.98
   9   3   2 2110.09  203.08
  11  -3   2   99.79   39.20
  11  -3   2   78.69   37.90
 -11  -3  -2  118.89   40.20
  11   3   2   50.99   34.50
  11   3   2   91.09   40.40
 -11   3  -2  135.09   28.00
  11   3   2   78.09   33.10
  13  -3   2   51.19   46.70
 -13  -3  -2   41.70   54.09
  13  -3   2   -7.30   39.70
  13   3   2   45.90   41.70
  13   3   2   76.39   48.20
  14  -4  -2   13.60   48.40
 -14  -4   2   13.80   53.69
  14  -4  -2   57.69   45.60
 -14   4   2   19.40   51.79
 -14   4   2   33.40   44.70
  14   4  -2   32.30   39.60
  12  -4  -2   91.09   37.00
 -12  -4   2   35.70   45.90
  12  -4  -2   71.69   37.20
  12  -4  -2   41.20   40.10
  12   4  -2  105.99   35.50
  12   4  -2   22.80   37.30
 -12   4   2   89.09   44.60
  12   4  -2   67.59   38.40
 -12   4   2   69.69   44.60
  10  -4  -2  209.18   33.30
 -10  -4   2  284.87   45.80
  10  -4  -2  195.68   40.80
  10  -4  -2  206.88   42.90
  10   4  -2  206.78   39.50
  10   4  -2  176.48   37.80
 -10   4   2  212.38   39.60
  10   4  -2  210.98   42.50
 -10   4   2  349.17   50.99
   8  -4  -2    5.40   22.00
   8  -4  -2   42.30   24.20
  -8  -4   2   18.20   30.90
   8  -4  -2  -10.50   16.70
  -8  -4   2   18.20   13.10
  -8  -4   2   33.80   24.90
   8  -4  -2  -11.40   24.60
  -8   4   2   25.90   26.00
   8   4  -2    2.70   25.00
   8   4  -2   -3.90   12.80
   8   4  -2   45.10   23.00
   6  -4  -2  191.08   31.20
   6  -4  -2  216.58   32.80
  -6  -4   2  134.59   36.80
  -6  -4   2  189.48   26.80
   6  -4  -2  242.68   32.60
  -6  -4   2  215.58   33.90
   6   4  -2  195.28   22.00
  -6   4   2  205.38   33.20
   6   4  -2  159.38   28.90
  -6   4   2  249.88   34.20
   6   4  -2  197.58   33.40
  -6   4   2  181.48   33.10
   4  -4  -2  135.79   24.10
  -4  -4   2  105.49   28.70
   4  -4  -2   47.50   24.70
  -4  -4   2   64.99   20.80
   4  -4  -2  111.29   22.10
  -4  -4   2   86.09   17.80
  -4  -4   2   60.29   18.90
   4  -4  -2   74.49   19.30
   4   4  -2   95.49   21.30
   4   4  -2   40.50   23.20
  -4   4   2   37.80   18.70
  -4   4   2  132.39   24.20
  -4   4   2   90.49   23.50
   4   4  -2   88.49   17.30
  -4   4   2   98.99   21.10
   4   4  -2   83.39   18.80
  -2  -4   2  -15.90   13.70
  -2  -4   2    9.10   11.00
  -2  -4   2   43.90   17.40
   2  -4  -2    1.00   12.40
  -2  -4   2    6.80   13.20
   2  -4  -2   -5.60   17.10
   2  -4  -2  -10.90    9.40
   2  -4  -2  -28.80   11.50
  -2  -4   2    5.50    5.90
   2  -4  -2  -10.40   13.00
   2   4  -2  -11.70   12.30
   2   4  -2    8.10   13.00
  -2   4   2  -38.40   14.30
  -2   4   2  -20.00   11.40
  -2   4   2    1.80   14.40
  -2   4   2   -2.10   13.00
  -2   4   2   -6.70   15.60
   2   4  -2  -19.90   15.30
   0  -4   2  373.46   37.80
   0  -4  -2  350.96   40.80
   0  -4  -2  305.37   38.10
   0  -4   2  362.06   38.30
   0  -4   2  289.67   38.30
   0  -4   2  274.07   41.40
   0  -4  -2  365.06   40.70
   0  -4  -2  333.77   40.00
   0  -4  -2  312.57   44.00
   0  -4  -2  306.27   40.00
   0  -4   2  357.66   38.40
   0  -4  -2  281.27   37.90
   0  -4   2  365.96   38.20
   0   4  -2  335.17   39.10
   0   4  -2  300.47   37.00
   0   4  -2  369.96   40.90
   0   4   2  348.37   40.90
   0   4  -2  383.06   38.10
   0   4   2  313.57   40.90
   0   4   2  352.96   44.00
   0   4   2  314.57   38.80
   2  -4   2  191.38   20.40
  -2  -4  -2  163.48   28.60
  -2  -4  -2  100.09   24.90
  -2  -4  -2  157.68   25.70
  -2  -4  -2  180.08   27.10
   2  -4   2  127.59   24.90
   2  -4   2  184.88   24.10
   2  -4   2  180.08   23.90
  -2   4  -2  157.98   23.10
   2   4   2  164.18   23.90
  -2   4  -2  123.19   21.60
   2   4   2  148.09   21.90
   2   4   2  124.69   25.20
   2   4   2  152.08   26.40
  -2   4  -2  119.39   25.50
   2   4   2  221.58   30.80
  -2   4  -2  134.49   20.80
  -2   4  -2  138.69   19.90
  -4  -4  -2  114.89   25.90
  -4  -4  -2  203.08   31.20
  -4  -4  -2  143.49   29.70
   4  -4   2  174.68   23.90
   4  -4   2   96.69   19.60
  -4   4  -2  149.39   17.20
   4   4   2  101.79   23.40
   4   4   2  128.29   26.10
  -4   4  -2   61.09   21.50
   4   4   2  102.99   24.80
   4   4   2   90.29   25.20
  -4   4  -2  154.08   21.20
  -4   4  -2  168.58   29.00
   6  -4   2  307.57   39.00
  -6  -4  -2  301.97   42.10
   6  -4   2  357.66   44.20
  -6  -4  -2  246.88   43.30
   6   4   2  241.18   41.30
   6   4   2  237.38   39.50
  -6   4  -2  290.97   33.30
   6   4   2  394.26   46.00
  -6   4  -2  334.77   46.20
  -8  -4  -2  223.18   39.90
  -8  -4  -2  138.39   31.50
   8  -4   2  109.29   33.70
   8  -4   2  175.08   35.50
   8   4   2  142.99   31.80
   8   4   2  165.08   30.00
   8   4   2  186.68   37.70
  -8   4  -2  136.59   24.80
   8   4   2  178.38   39.50
  -8   4  -2  135.69   39.40
  10  -4   2   97.09   37.40
 -10  -4  -2   50.19   39.00
  10  -4   2  164.58   38.00
 -10   4  -2  170.28   35.80
  10   4   2  150.48   39.30
  10   4   2  120.39   39.40
  10   4   2   68.99   28.50
 -10   4  -2   71.89   25.80
  12  -4   2   17.50   40.60
  12  -4   2   -8.60   37.10
 -12  -4  -2  -51.69   49.70
  12   4   2  -17.60   37.50
  12   4   2  -13.40   41.20
  14  -4   2   19.00   45.90
 -14  -4  -2    2.10   50.49
  14  -4   2   -3.00   51.59
  14   4   2  -19.50   52.69
  14   4   2   -7.40   47.90
 -13  -5   2  691.43  120.29
  13  -5  -2 1157.28  121.89
  13  -5  -2 1209.58  128.79
 -13   5   2 1128.59  126.59
 -13   5   2  941.41  117.39
  13   5  -2 1095.09  118.69
 -11  -5   2 1031.30  129.89
  11  -5  -2 1120.49  124.09
  11  -5  -2 1246.58  119.19
  11  -5  -2 1049.49  126.59
  11   5  -2 1040.30  125.09
 -11   5   2 1270.17  129.29
  11   5  -2  964.60  121.39
 -11   5   2 1094.29  121.69
  11   5  -2 1313.97  123.69
   9  -5  -2  101.49   26.20
  -9  -5   2   73.49   21.60
  -9  -5   2   58.09   38.80
   9  -5  -2   85.09   33.30
   9  -5  -2   73.79   27.50
  -9   5   2  108.09   36.70
   9   5  -2   79.99   31.30
   9   5  -2  141.29   31.00
   7  -5  -2   56.79   25.40
  -7  -5   2   83.99   28.90
  -7  -5   2   59.99   19.90
   7  -5  -2   84.69   25.90
  -7  -5   2   69.59   32.30
   7   5  -2   57.99   24.80
  -7   5   2   43.60   28.30
   7   5  -2   77.79   22.50
   5  -5  -2 1949.60  194.48
  -5  -5   2 2016.60  195.58
  -5  -5   2 2081.39  193.98
  -5  -5   2 1656.53  189.88
   5  -5  -2 2046.00  193.08
   5  -5  -2 2039.20  191.78
   5   5  -2 1933.71  192.28
  -5   5   2 2198.18  193.78
   5   5  -2 1893.81  190.38
   5   5  -2 1927.21  192.58
  -5   5   2 1916.61  196.98
  -5   5   2 1972.20  194.08
  -3  -5   2 1038.00  110.59
  -3  -5   2 1016.90  106.89
   3  -5  -2 1098.29  109.09
   3  -5  -2 1013.00  107.59
   3  -5  -2 1051.29  108.29
   3  -5  -2 1108.09  110.79
  -3  -5   2  978.00  108.09
  -3  -5   2 1060.09  108.79
   3   5  -2  941.81  106.79
  -3   5   2 1315.17  110.89
  -3   5   2 1048.10  107.39
  -3   5   2 1214.78  110.89
   3   5  -2 1026.90  106.79
   3   5  -2 1026.90  110.39
  -3   5   2 1167.28  108.89
  -1  -5   2 1097.49  111.19
  -1  -5   2 1179.48  109.89
  -1  -5   2 1105.89  108.99
  -1  -5   2 1033.50  111.69
   1  -5  -2 1126.49  111.09
   1  -5  -2 1041.50  110.79
   1  -5  -2 1096.69  110.09
   1  -5  -2 1028.60  110.49
   1  -5  -2 1145.69  110.89
  -1  -5   2 1070.69  109.09
  -1  -5   2 1164.18  108.89
   1  -5  -2 1093.29  110.79
  -1  -5   2 1059.19  106.89
   1  -5  -2 1065.39  112.49
   1   5  -2 1143.99  111.29
  -1   5   2 1209.78  113.79
   1   5  -2 1085.69  108.39
  -1   5   2 1116.69  110.39
  -1   5   2 1169.48  110.59
  -1   5   2  947.01  110.39
  -1  -5  -2 2857.21  277.07
   1  -5   2 2824.12  276.17
  -1  -5  -2 2936.11  278.67
   1  -5   2 3109.59  277.87
   1  -5   2 2996.80  277.37
   1  -5   2 2759.02  279.47
  -1  -5  -2 2670.93  278.17
   1  -5   2 2976.40  277.27
  -1  -5  -2 2861.21  277.77
  -1  -5  -2 2901.51  278.97
   1  -5   2 2865.91  275.67
  -1  -5  -2 2929.41  280.47
   1   5   2 2804.92  280.77
  -1   5  -2 2782.72  276.97
  -1   5  -2 2952.50  277.47
  -1   5  -2 2826.82  276.17
   1   5   2 2868.81  278.87
   1   5   2 2846.22  278.37
   1   5   2 2995.80  279.57
   1   5   2 2961.60  276.67
   3  -5   2  239.08   37.60
  -3  -5  -2  281.67   39.60
   3  -5   2  330.27   37.30
   3  -5   2  283.67   35.80
  -3  -5  -2  307.57   40.80
  -3  -5  -2  225.58   34.80
  -3   5  -2  262.77   35.70
  -3   5  -2  275.37   31.90
   3   5   2  259.97   32.10
   3   5   2  253.47   39.80
  -3   5  -2  206.78   32.40
   3   5   2  207.08   36.30
  -3   5  -2  257.97   38.20
   3   5   2  338.37   39.80
  -5  -5  -2  113.19   29.80
   5  -5   2   78.39   27.50
  -5  -5  -2  122.39   33.10
   5  -5   2  158.38   25.90
   5   5   2  221.08   34.10
  -5   5  -2  196.48   25.20
  -5   5  -2  181.08   22.40
   5   5   2  144.49   32.30
   5   5   2  202.08   34.00
  -5   5  -2  203.68   34.50
  -7  -5  -2 2055.69  188.18
   7  -5   2 1697.83  185.48
   7  -5   2 1816.22  184.28
   7   5   2 1907.41  188.08
   7   5   2 1919.91  185.68
  -7   5  -2 1850.81  177.58
   7   5   2 1716.73  180.28
  -7   5  -2 1768.02  185.88
   7   5   2 1913.71  183.88
  -9  -5  -2 2235.78  237.28
   9  -5   2 2432.26  236.28
   9  -5   2 2199.98  236.28
  -9   5  -2 2243.78  237.38
   9   5   2 2578.64  235.78
   9   5   2 2319.87  232.18
   9   5   2 2245.98  237.88
  -9   5  -2 2510.45  228.98
  11  -5   2  117.79   40.50
  11  -5   2  182.98   46.70
 -11  -5  -2   62.29   45.30
  11   5   2   86.89   41.00
  11   5   2   81.59   39.80
 -11   5  -2   71.09   43.70
  13  -5   2   24.70   42.70
 -13  -5  -2   34.40   49.00
  13  -5   2   16.50   33.30
  13   5   2   17.40   44.40
  13   5   2   45.70   50.09
  14  -6  -2   22.30   47.80
  14  -6  -2  -21.90   52.09
 -14  -6   2  -17.00   57.09
  14   6  -2   -6.50   39.50
 -14   6   2  -14.00   58.29
  12  -6  -2  116.79   45.90
 -12  -6   2  153.78   54.59
  12  -6  -2  102.69   42.40
 -12   6   2   65.69   50.19
 -12   6   2   73.69   40.30
  12   6  -2  105.19   38.80
  12   6  -2  190.58   47.00
  12   6  -2   98.79   45.10
 -10  -6   2   39.70   43.80
  10  -6  -2  180.38   34.50
  10  -6  -2   36.10   35.70
  10  -6  -2   76.99   35.70
  10   6  -2   81.39   31.80
 -10   6   2  197.48   45.10
  10   6  -2  117.79   38.00
  -8  -6   2  611.24   84.89
   8  -6  -2  710.03   80.59
   8  -6  -2  780.82   83.09
  -8  -6   2  575.14   76.69
   8   6  -2  639.54   81.09
  -8   6   2  770.52   83.89
   8   6  -2  776.82   82.49
   6  -6  -2   28.30   23.60
  -6  -6   2  -11.00   27.40
  -6  -6   2    3.30   24.60
  -6  -6   2   -7.20   21.80
   6  -6  -2    4.40   20.70
   6   6  -2   29.50   24.90
   6   6  -2   34.20   24.40
  -6   6   2   18.60   25.20
  -6   6   2   23.60   23.40
   6   6  -2  -23.70   19.60
  -4  -6   2  318.67   51.59
  -4  -6   2  488.75   52.99
   4  -6  -2  390.56   50.99
   4  -6  -2  358.76   46.10
  -4  -6   2  380.66   51.09
   4   6  -2  454.85   49.99
  -4   6   2  462.35   53.19
   4   6  -2  334.17   48.00
  -4   6   2  418.76   53.39
  -2  -6   2  -16.10   15.60
   2  -6  -2   -0.60   17.00
  -2  -6   2   10.00   15.90
  -2  -6   2    6.10   14.90
   2  -6  -2    7.30   16.30
   2  -6  -2  -10.10   17.70
  -2  -6   2   39.20   21.80
  -2  -6   2    4.60   21.00
  -2  -6   2   -0.70    9.60
  -2   6   2  -25.10   21.40
  -2   6   2   -1.90   18.40
   2   6  -2   -5.30   23.20
  -2   6   2  -19.00   16.80
   2   6  -2   15.30   14.00
   0  -6   2  367.96   49.20
   0  -6   2  456.85   50.69
   0  -6   2  400.26   49.90
   0  -6  -2  427.46   49.60
   0  -6  -2  438.36   51.39
   0  -6  -2  482.05   53.69
   0  -6   2  396.76   46.70
   0  -6   2  397.16   47.10
   0  -6  -2  444.66   49.60
   0   6   2  422.36   49.40
   0   6  -2  439.26   48.10
   0   6  -2  463.65   47.00
   0   6   2  422.16   55.39
   0   6  -2  441.86   50.79
   2  -6   2   45.40   21.00
   2  -6   2   26.90   15.30
   2  -6   2   26.30   12.70
  -2  -6  -2   21.40   21.80
   2  -6   2   62.29   18.60
   2  -6   2   13.20   10.80
  -2   6  -2    6.10   23.30
  -2   6  -2  -17.80   15.80
  -2   6  -2   26.60   14.70
   2   6   2    5.40   16.00
   2   6   2    7.40   14.70
   2   6   2   54.09   20.30
  -2   6  -2   26.00   18.30
   2   6   2   39.60   25.80
  -4  -6  -2  889.61   90.59
   4  -6   2  991.80   90.39
   4  -6   2  790.32   89.29
   4   6   2  616.04   90.59
  -4   6  -2  812.12   84.89
  -4   6  -2  794.32   85.89
  -4   6  -2  975.90   91.99
   4   6   2  836.72   84.89
   4   6   2  836.62   91.29
   4   6   2  890.11   89.79
   6  -6   2  293.17   41.00
  -6  -6  -2  286.87   45.30
   6  -6   2  190.38   33.80
   6   6   2  321.37   43.30
   6   6   2  226.58   41.50
  -6   6  -2  213.98   30.80
   6   6   2  236.48   32.10
  -6   6  -2  181.98   41.40
   6   6   2  312.57   42.40
  -6   6  -2  161.88   29.10
   8  -6   2   27.60   29.00
  -8  -6  -2  153.88   43.50
   8  -6   2  136.69   35.00
   8   6   2  113.49   35.80
   8   6   2   94.49   37.00
   8   6   2  177.58   38.90
  -8   6  -2   41.60   37.20
  -8   6  -2  116.39   21.20
  10  -6   2   46.40   36.10
 -10  -6  -2   20.40   40.30
  10  -6   2   49.30   35.90
  10   6   2   56.69   39.60
 -10   6  -2   37.20   41.80
  10   6   2   37.20   36.80
  10   6   2   -5.30   27.40
 -12  -6  -2   98.19   52.19
  12  -6   2  142.09   47.80
  12  -6   2   69.99   48.20
  12   6   2  213.48   55.89
  12   6   2  144.19   49.90
  13  -7  -2  281.47   56.79
 -13  -7   2  209.18   52.59
  13  -7  -2  274.67   62.79
 -13   7   2  173.08   63.69
  11  -7  -2  326.67   60.39
  11  -7  -2  317.87   54.69
  11  -7  -2  405.66   63.69
 -11  -7   2  401.46   69.49
 -11   7   2  428.16   67.99
  11   7  -2  453.05   68.39
  11   7  -2  294.27   59.69
  -9  -7   2  390.56   67.19
   9  -7  -2  535.45   58.99
   9  -7  -2  528.15   62.89
   9   7  -2  339.97   56.49
  -9   7   2  329.67   61.69
   9   7  -2  426.36   61.49
  -7  -7   2  168.08   43.80
   7  -7  -2  183.48   37.60
   7  -7  -2  148.69   31.20
  -7   7   2  167.48   39.80
   7   7  -2  123.69   33.00
   7   7  -2   95.59   36.50
   7   7  -2  217.28   34.40
   5  -7  -2  469.65   55.19
   5  -7  -2  329.47   52.89
  -5  -7   2  403.36   58.19
  -5  -7   2  362.86   54.29
   5   7  -2  406.96   53.09
  -5   7   2  472.25   57.99
   5   7  -2  457.45   55.19
  -5   7   2  467.15   59.49
  -3  -7   2  219.58   24.00
   3  -7  -2  179.18   30.90
  -3  -7   2  233.38   34.00
  -3  -7   2  227.08   40.10
  -3  -7   2  191.98   34.20
   3  -7  -2  214.88   35.20
   3   7  -2  177.08   31.50
  -3   7   2  345.57   40.20
  -3   7   2  176.98   38.40
  -1  -7   2  326.07   44.60
  -1  -7   2  298.37   38.70
  -1  -7   2  222.48   36.40
  -1  -7   2  260.87   32.80
   1  -7  -2  272.97   39.80
   1  -7  -2  330.87   42.10
   1  -7  -2  257.07   38.70
  -1  -7   2  221.68   36.40
  -1   7   2  246.28   37.20
   1   7  -2  360.56   37.30
  -1   7   2  269.57   45.00
   1   7  -2  238.18   33.10
   1  -7   2  450.05   62.39
  -1  -7  -2  553.74   59.99
   1  -7   2  644.84   62.59
  -1  -7  -2  536.05   61.49
   1  -7   2  520.25   56.89
  -1  -7  -2  524.25   64.79
   1  -7   2  642.94   62.89
   1  -7   2  500.15   59.99
  -1  -7  -2  420.16   60.49
   1   7   2  579.74   67.69
  -1   7  -2  584.24   63.49
  -1   7  -2  541.95   61.09
   1   7   2  536.25   61.49
   1   7   2  501.55   63.29
   3  -7   2  315.57   44.50
  -3  -7  -2  330.87   51.39
   3  -7   2  360.46   43.10
   3  -7   2  424.56   48.20
   3   7   2  284.97   46.30
   3   7   2  349.07   43.60
   3   7   2  399.26   50.19
  -3   7  -2  351.56   46.40
  -3   7  -2  332.37   47.30
  -3   7  -2  331.47   43.10
   3   7   2  387.46   52.89
   5  -7   2  705.43   84.09
   5  -7   2  763.12   83.49
  -5  -7  -2  849.02   89.99
   5   7   2  717.33   86.99
   5   7   2  689.23   85.89
   5   7   2  707.93   76.79
  -5   7  -2  679.63   85.39
  -5   7  -2  733.73   79.79
   5   7   2  701.83   86.89
  -5   7  -2  842.22   78.89
   7  -7   2  737.63   79.59
  -7  -7  -2  603.44   80.99
   7  -7   2  552.64   74.99
   7   7   2  630.04   77.29
   7   7   2  662.03   81.29
  -7   7  -2  544.25   76.49
   7   7   2  525.85   65.69
   7   7   2  675.43   79.69
  -7   7  -2  682.53   66.89
  -9  -7  -2  509.25   86.29
   9  -7   2  736.23   87.89
   9  -7   2  609.84   83.09
   9   7   2  633.84   85.69
   9   7   2  697.43   88.39
  -9   7  -2  815.62   90.89
   9   7   2  713.03   82.49
  11  -7   2  124.29   47.90
 -11  -7  -2   89.19   55.39
  11  -7   2  186.88   49.50
  11   7   2   67.09   46.40
 -11   7  -2   68.39   48.80
  11   7   2  167.68   49.90
  13  -7   2  -13.10   46.30
 -13  -7  -2  -17.50   57.59
  13  -7   2   24.80   53.09
  13   7   2   19.00   49.10
  13   7   2  -16.30   52.09
  12  -8  -2   41.60   45.20
 -12  -8   2   33.80   56.89
  12  -8  -2  -14.70   46.30
  12   8  -2    8.80   47.30
 -12   8   2  -31.90   53.49
  12   8  -2  -21.30   52.39
  10  -8  -2  560.74   56.69
  10  -8  -2  386.76   60.99
 -10  -8   2  245.18   63.19
  10   8  -2  304.87   60.99
  10   8  -2  359.66   58.19
 -10   8   2  251.47   60.49
  10   8  -2  235.88   49.99
   8  -8  -2 1221.18  124.49
  -8  -8   2 1154.28  127.69
   8  -8  -2 1252.57  118.59
   8   8  -2 1037.00  120.49
  -8   8   2 1122.79  123.59
   8   8  -2  949.51  118.69
   8   8  -2  995.10  120.89
  -6  -8   2  333.97   54.29
   6  -8  -2  252.97   42.20
   6  -8  -2  198.78   41.30
  -6   8   2  241.58   45.80
  -6   8   2  168.38   42.30
   6   8  -2  299.17   43.00
   6   8  -2  231.88   41.40
   4  -8  -2  550.84   61.39
   4  -8  -2  445.16   55.19
  -4  -8   2  364.46   61.29
  -4  -8   2  411.86   58.99
  -4   8   2  424.36   59.59
   4   8  -2  447.26   55.89
  -4   8   2  528.75   65.09
  -2  -8   2   -7.30   18.80
  -2  -8   2   -4.40   25.50
  -2  -8   2    3.20   22.50
   2  -8  -2    4.60   21.80
  -2  -8   2    9.20   13.20
  -2  -8   2   -5.20   20.30
   2  -8  -2   45.00   23.30
  -2   8   2   -3.60   29.10
   2   8  -2    0.80   16.10
  -2   8   2    6.90   22.70
   0  -8   2  402.76   53.49
   0  -8   2  497.75   60.19
   0  -8  -2  474.75   59.49
   0  -8   2  356.26   54.19
   0  -8   2  361.06   51.69
   0  -8  -2  532.45   59.89
   0  -8   2  494.35   57.29
   0  -8  -2  525.95   59.79
   0  -8   2  549.35   57.59
   0   8  -2  491.45   55.89
   0   8   2  397.76   61.29
   0   8  -2  395.06   49.60
   0   8   2  420.26   56.89
   0   8   2  500.75   46.30
  -2  -8  -2   38.70   20.50
   2  -8   2   66.09   20.60
  -2  -8  -2  115.39   33.40
   2  -8   2   84.49   25.70
   2  -8   2   79.89   26.00
   2  -8   2   58.19   21.60
  -2  -8  -2  106.79   24.80
  -2   8  -2   95.99   29.90
   2   8   2  123.29   29.70
  -2   8  -2   37.70   26.30
   2   8   2  184.08   38.30
   2   8   2  104.49   25.10
  -4  -8  -2 2030.30  206.08
   4  -8   2 1883.01  201.98
   4  -8   2 2134.19  203.08
   4  -8   2 1862.71  197.48
   4   8   2 2016.60  204.38
   4   8   2 1878.11  204.38
  -4   8  -2 2339.57  202.88
   4   8   2 1994.00  197.48
  -4   8  -2 2240.98  204.78
   4   8   2 2077.89  205.88
   6  -8   2  800.42   92.39
  -6  -8  -2  680.03   91.59
   6  -8   2  780.42   93.29
  -6   8  -2  813.12   95.59
   6   8   2  970.10   97.19
   6   8   2  833.82   97.89
  -6   8  -2  846.32   87.39
   6   8   2  730.63   82.89
   6   8   2  915.31   99.49
   8  -8   2   11.60   31.20
   8  -8   2   10.90   31.90
  -8  -8  -2   25.40   43.80
   8   8   2  -12.70   33.50
  -8   8  -2   25.00   38.90
   8   8   2   59.69   33.80
   8   8   2  -10.20   34.60
 -10  -8  -2  -21.80   47.40
  10  -8   2   36.80   40.20
  10  -8   2   11.10   37.20
  10   8   2   30.80   40.70
  10   8   2   15.10   39.70
 -10   8  -2  124.69   51.29
  10   8   2   44.80   42.60
 -12  -8  -2  251.77   71.09
  12  -8   2  358.16   69.99
  12  -8   2  402.96   69.89
 -12   8  -2  267.87   58.19
  12   8   2  372.96   71.09
  12   8   2  366.36   65.79
  11  -9  -2   -6.80   40.00
 -11  -9   2   17.80   39.80
  11  -9  -2  -39.40   47.10
  11   9  -2   42.30   49.00
  11   9  -2   16.10   36.50
 -11   9   2   30.50   51.69
  -9  -9   2  246.98   60.89
   9  -9  -2  200.58   49.80
   9  -9  -2  226.58   45.50
  -9   9   2  284.47   56.39
   9   9  -2  335.87   49.10
   9   9  -2  272.47   55.29
   9   9  -2  248.48   51.99
   7  -9  -2  467.25   63.99
  -7  -9   2  420.06   71.89
   7  -9  -2  401.46   64.39
   7   9  -2  648.34   70.09
   7   9  -2  419.16   63.09
  -7   9   2  491.75   69.19
   5  -9  -2   15.10   27.40
   5  -9  -2   -1.30   19.40
  -5  -9   2   16.80   35.60
   5   9  -2   33.80   25.90
  -5   9   2  -17.00   33.40
  -5   9   2   24.90   32.20
   3  -9  -2  236.78   37.30
   3  -9  -2  174.28   34.90
  -3  -9   2  122.09   19.80
  -3  -9   2   76.49   28.60
  -3  -9   2  133.49   40.50
  -3   9   2  185.78   42.80
   3   9  -2  191.58   33.50
  -3   9   2  139.69   37.10
   1  -9  -2   40.20   28.90
  -1  -9   2   39.00   24.40
  -1  -9   2   33.50   22.00
  -1  -9   2   75.19   27.20
  -1  -9   2   21.80   26.80
   1  -9  -2   54.69   27.80
   1  -9  -2   70.79   28.10
   1   9  -2   95.99   23.80
  -1   9   2   91.49   37.70
   1   9  -2   27.60   21.30
  -1   9   2   39.30   26.90
   1  -9   2   34.70   23.20
  -1  -9  -2  -12.60   27.80
   1  -9   2   11.20   19.50
   1  -9   2   89.69   26.80
   1  -9   2   20.80   23.20
  -1  -9  -2   67.39   28.70
  -1  -9  -2   15.40   27.10
   1   9   2   89.49   36.90
   1   9   2   50.89   15.10
  -1   9  -2  -15.60   22.70
   1   9   2   44.30   22.40
  -3  -9  -2  536.55   64.69
   3  -9   2  420.66   58.29
   3  -9   2  471.15   60.19
  -3  -9  -2  494.55   67.79
  -3  -9  -2  537.55   65.19
   3  -9   2  400.86   53.29
  -3   9  -2  532.75   66.69
   3   9   2  350.16   58.99
   3   9   2  503.75   69.09
  -3   9  -2  492.65   61.29
  -5  -9  -2  590.44   74.89
   5  -9   2  594.14   70.29
   5  -9   2  486.95   65.89
   5   9   2  513.75   57.09
  -5   9  -2  540.55   70.69
   5   9   2  486.95   69.39
  -5   9  -2  516.55   63.59
   5   9   2  404.46   65.69
   5   9   2  502.05   72.59
   7  -9   2   63.29   34.00
  -7  -9  -2   93.29   45.50
   7  -9   2   36.30   34.60
   7   9   2   45.90   39.80
  -7   9  -2   49.10   40.00
   7   9   2   90.99   40.70
  -7   9  -2   59.99   29.00
   7   9   2   58.89   38.30
   9  -9   2    0.00   39.80
  -9  -9  -2  -18.20   48.00
   9  -9   2   24.50   27.60
   9   9   2  -30.50   38.70
   9   9   2   14.30   29.20
  -9   9  -2  -37.80   44.40
   9   9   2  -22.00   47.50
  11  -9   2   58.49   45.30
 -11  -9  -2    9.80   57.39
  11  -9   2   -7.60   47.50
  11   9   2   26.50   44.90
 -11   9  -2   65.39   56.49
  11   9   2   30.10   49.70
  10 -10  -2  407.96   62.89
  10 -10  -2  379.96   63.99
 -10 -10   2  214.68   67.79
 -10  10   2  417.36   71.39
  10  10  -2  213.68   52.69
  10  10  -2  431.56   67.59
   8 -10  -2  724.83   90.39
   8 -10  -2  719.83   89.09
  -8 -10   2  779.72   96.39
   8  10  -2  876.61   90.99
  -8  10   2  569.04   86.99
   8  10  -2  501.55   82.99
   6 -10  -2  149.49   38.30
   6 -10  -2  137.89   41.60
  -6 -10   2  124.49   49.30
   6  10  -2  131.89   36.80
  -6  10   2  116.09   43.30
   4 -10  -2   41.00   31.60
   4 -10  -2    3.20   27.40
  -4 -10   2   22.60   29.60
  -4 -10   2   56.69   40.20
  -4  10   2   24.10   39.00
   4  10  -2   29.10   28.70
  -4  10   2  -36.50   31.60
   2 -10  -2  -28.40   25.60
  -2 -10   2   -2.50   25.70
  -2 -10   2   16.10   28.10
  -2 -10   2  -16.10   31.20
   2 -10  -2   20.80   28.40
   2  10  -2   -5.20   18.60
  -2  10   2    5.60   30.80
  -2  10   2  -30.00   36.00
   0 -10  -2  -51.09   25.20
   0 -10  -2   -2.70   27.60
   0 -10   2  -17.50   27.70
   0 -10   2    4.10   25.40
   0 -10   2  -25.90   25.00
   0 -10  -2  -16.20   31.50
   0  10   2   25.90   26.60
   0  10  -2  -10.80   22.10
   0  10   2  -12.90   24.80
   0  10   2    7.50    9.50
  -2 -10  -2  267.77   49.60
   2 -10   2  220.58   39.70
   2 -10   2  176.48   38.80
  -2 -10  -2  248.18   44.70
  -2 -10  -2  233.38   44.30
   2 -10   2  180.88   39.80
   2  10   2  178.98   29.70
  -2  10  -2  192.28   40.70
   2  10   2  237.98   39.40
   2  10   2  334.37   55.59
  -4 -10  -2 1204.78  126.19
   4 -10   2 1136.79  126.29
   4 -10   2 1154.18  127.99
  -4 -10  -2 1109.99  126.69
   4  10   2 1145.99  117.19
  -4  10  -2 1228.88  127.99
  -4  10  -2 1129.69  125.49
   4  10   2 1076.39  131.99
   4  10   2 1331.87  129.19
   6 -10   2  696.33   93.29
  -6 -10  -2  756.92   98.79
   6 -10   2  728.63   91.69
  -6  10  -2  736.13   96.09
   6  10   2  653.83   99.29
   6  10   2  869.21   95.39
   6  10   2  809.62   97.39
  -6  10  -2  741.73   88.09
   8 -10   2   33.60   38.50
  -8 -10  -2   11.80   48.80
   8 -10   2   61.89   43.90
   8  10   2   48.80   43.50
   8  10   2   48.30   43.70
   8  10   2   35.80   41.50
  -8  10  -2   28.80   47.90
  10 -10   2  119.49   49.80
  10 -10   2  128.19   42.30
 -10 -10  -2  110.59   60.99
 -10  10  -2   -0.80   55.59
  10  10   2  158.58   53.59
  10  10   2  113.79   55.99
   9 -11  -2  117.79   52.09
  -9 -11   2  243.48   67.59
   9 -11  -2   47.70   47.20
  -9  11   2  156.48   59.59
   9  11  -2  216.18   52.79
   7 -11  -2   69.49   42.30
   7 -11  -2   41.70   28.80
  -7 -11   2   58.49   50.19
   7  11  -2   30.40   38.40
  -7  11   2    5.60   44.80
   5 -11  -2  207.88   46.70
  -5 -11   2  282.97   51.99
   5 -11  -2  363.66   53.19
  -5 -11   2  277.87   59.29
  -5  11   2  318.37   55.39
   5  11  -2  198.18   42.90
  -5  11   2  235.08   54.39
   3 -11  -2   91.49   36.50
  -3 -11   2  198.28   45.40
   3 -11  -2   95.79   40.00
  -3 -11   2  152.38   38.20
  -3 -11   2  237.58   48.80
  -3  11   2   69.89   46.60
  -3  11   2  154.28   43.00
   3  11  -2  129.89   30.30
  -1 -11   2  135.09   43.50
   1 -11  -2  114.39   38.50
  -1 -11   2  239.48   41.90
   1 -11  -2  172.38   44.50
  -1 -11   2  219.08   42.50
   1  11  -2  223.08   36.80
  -1  11   2  153.18   39.40
   1  11  -2  217.18   33.30
  -1  11   2  193.38   51.99
  -1 -11  -2  236.28   40.30
  -1 -11  -2  142.79   42.90
  -1 -11  -2  157.88   44.40
   1 -11   2  149.29   39.40
   1 -11   2  253.97   42.90
   1 -11   2  218.88   38.90
  -1  11  -2  197.48   39.60
   1  11   2  156.78   51.49
   1  11   2  201.88   38.30
  -3 -11  -2   87.39   40.90
  -3 -11  -2   57.99   41.90
   3 -11   2  182.18   39.60
   3 -11   2   55.39   33.10
  -3 -11  -2   45.20   43.00
   3  11   2   80.79   31.40
  -3  11  -2  144.89   47.10
   3  11   2  111.99   50.79
  -3  11  -2   77.09   36.60
   3  11   2   86.79   26.20
   5 -11   2  221.58   44.90
  -5 -11  -2  118.29   36.90
   5 -11   2  174.98   35.70
  -5 -11  -2  207.48   44.90
   5  11   2  153.88   45.20
   5  11   2   60.39   36.00
   5  11   2   56.79   51.09
  -5  11  -2  192.18   47.10
  -5  11  -2  104.09   46.70
  -7 -11  -2   55.29   50.19
   7 -11   2  -12.30   39.20
   7 -11   2   29.80   38.40
   7  11   2  -22.30   40.40
   7  11   2    9.40   44.50
  -7  11  -2   -1.70   47.20
   7  11   2  -24.10   57.99
  -9 -11  -2  189.48   64.79
   9 -11   2  146.29   53.59
   9 -11   2  315.57   59.99
  -9  11  -2  272.27   69.69
   9  11   2  330.67   67.29
   9  11   2  218.38   62.49
   9  11   2  257.37   56.99
   8 -12  -2  106.89   54.49
  -8 -12   2   99.89   49.00
   8 -12  -2  172.48   50.59
  -8 -12   2  166.38   52.79
  -8  12   2  144.59   60.79
   8  12  -2   68.19   47.20
   6 -12  -2   84.29   50.89
  -6 -12   2  204.68   58.99
   6 -12  -2  165.48   47.80
  -6 -12   2  152.68   40.20
  -6  12   2  126.69   52.09
   6  12  -2  152.28   41.00
  -4 -12   2  105.59   51.09
  -4 -12   2  102.89   41.50
   4 -12  -2  198.18   44.10
  -4 -12   2  174.18   47.60
   4 -12  -2   85.89   43.50
  -4  12   2  159.18   54.29
   4  12  -2   76.09   37.80
  -4  12   2   74.59   44.90
   2 -12  -2   -8.60   26.10
  -2 -12   2    2.10   35.30
  -2 -12   2  -44.30   38.70
  -2 -12   2   42.30   33.50
   2 -12  -2  -40.40   33.70
  -2  12   2    2.60   44.70
  -2  12   2   -7.50   44.10
   2  12  -2   -2.60   27.50
   0 -12  -2  197.68   44.80
   0 -12  -2  120.69   36.60
   0 -12   2  160.38   41.80
   0 -12   2  133.19   41.90
   0 -12  -2   73.19   40.50
   0 -12   2  168.98   41.90
   0  12   2   71.39   34.70
   0  12  -2  145.39   42.10
   0  12   2   93.99   51.49
  -2 -12  -2  232.68   52.19
  -2 -12  -2  225.08   53.39
  -2 -12  -2  214.88   52.69
   2 -12   2  207.78   47.40
   2 -12   2  220.28   47.40
   2 -12   2  261.77   43.60
  -2  12  -2  238.28   49.90
  -2  12  -2  129.19   51.19
   2  12   2  171.08   59.19
  -4 -12  -2  105.59   49.10
  -4 -12  -2   89.79   46.30
   4 -12   2  110.09   41.40
   4 -12   2   38.40   41.50
  -4 -12  -2   92.89   52.19
  -4  12  -2  113.29   45.90
   4  12   2   65.99   50.69
  -4  12  -2   53.49   36.90
  -6 -12  -2  239.28   58.69
  -6 -12  -2  249.68   64.09
   6 -12   2  136.19   46.30
   6 -12   2  108.09   38.20
   6  12   2  205.18   62.69
  -6  12  -2  192.68   57.19
   8 -12   2  426.46   66.59
  -8 -12  -2  302.87   75.99
   8 -12   2  273.77   64.59
   8  12   2  321.97   66.49
   8  12   2  366.16   72.19
   8  12   2  407.06   75.09
  -8  12  -2  425.26   77.29
   8  12   2  190.98   57.39
   7 -13  -2   -1.40   48.80
  -7 -13   2  -11.70   58.49
   7 -13  -2   -1.50   44.70
  -7 -13   2   14.20   49.40
  -7  13   2  -22.80   55.29
   7  13  -2   13.40   49.80
  -5 -13   2  195.48   56.99
   5 -13  -2  188.68   53.39
  -5 -13   2  219.78   51.99
   5 -13  -2  129.19   38.30
  -5 -13   2  137.69   59.39
  -5  13   2  196.98   55.69
   3 -13  -2  144.69   48.70
  -3 -13   2  197.38   52.39
  -3 -13   2  134.49   53.69
   3 -13  -2  123.99   45.90
  -3 -13   2   94.69   44.50
  -3  13   2   62.69   54.99
  -3  13   2   34.70   44.40
  -1 -13   2  130.69   49.00
   1 -13  -2   47.80   44.20
   1 -13  -2   81.39   43.50
  -1 -13   2   51.89   42.80
  -1 -13   2  193.58   44.80
  -1  13   2   11.50   51.79
  -1  13   2    6.30   47.60
   1 -13   2  246.18   51.29
   1 -13   2  171.98   45.20
  -1 -13  -2  197.78   52.99
   1 -13   2  161.28   48.50
  -1 -13  -2  197.78   55.09
  -1 -13  -2  261.77   47.60
   1  13   2  226.68   64.19
  -3 -13  -2   41.50   49.80
   3 -13   2   31.60   38.90
  -3 -13  -2   18.00   45.30
   3 -13   2   55.59   32.00
  -3 -13  -2   30.00   45.90
  -3  13  -2  -19.30   44.20
   3  13   2   37.70   55.29
  -3  13  -2    1.80   42.40
  -5 -13  -2   45.70   51.79
  -5 -13  -2   17.30   56.79
  -5 -13  -2  -15.50   50.89
   5 -13   2    6.70   41.90
   5 -13   2   11.00   29.80
   5  13   2   44.00   59.29
  -5  13  -2   17.50   52.89
  -5  13  -2  -17.20   40.60
  -4 -14   2  201.28   61.79
  -4 -14   2  254.37   68.09
  -4 -14   2  166.48   56.09
   4 -14  -2  288.37   50.39
   4 -14  -2  199.68   57.59
  -4  14   2  145.99   56.59
  -2 -14   2  -16.30   50.69
  -2 -14   2   11.60   43.20
   2 -14  -2   51.69   47.30
  -2 -14   2    8.10   46.50
   2 -14  -2  -23.40   46.80
  -2  14   2    2.00   58.39
  -2  14   2   -8.80   46.70
   0 -14   2  248.48   67.69
   0 -14  -2  200.08   56.29
   0 -14  -2  186.58   57.79
   0 -14   2  206.98   52.59
   0 -14   2  214.68   55.59
   0  14   2  155.88   66.99
  -2 -14  -2   68.89   59.99
   2 -14   2   64.29   45.90
  -2 -14  -2   69.39   50.59
  -2 -14  -2  139.39   55.59
   2 -14   2   99.69   47.30
  -2  14  -2   36.80   50.99
   2  14   2   32.70   63.69
  -4 -14  -2   37.70   57.39
  -4 -14  -2  -11.60   52.69
   4 -14   2  -14.80   45.70
  -4 -14  -2   41.10   56.99
  -4  14  -2   -6.00   49.00
   4  14   2  -43.70   60.09
  -4  14  -2   49.40   55.09
  14   0  -3    4.00   36.40
 -14   0   3   -9.40   46.50
 -14   0   3    2.50   49.60
  12   0  -3   48.40   35.00
 -12   0   3    4.60   37.70
 -12   0   3   27.60   33.60
  12   0  -3   -4.50   31.30
 -10   0   3  -21.40   28.60
  10   0  -3  -14.40   24.60
  10   0  -3  -18.30   17.50
 -10   0   3   12.00   25.80
  10   0  -3   16.60   23.20
  10   0  -3   -7.30   15.30
   8   0  -3   20.20   19.90
  -8   0   3  -16.70   21.60
  -8   0   3  -20.40   18.80
  -8   0   3   18.20   20.70
  -8   0   3  -26.80   22.70
   8   0  -3   29.10   24.10
   8   0  -3   -7.60   16.60
   8   0  -3    4.20   12.90
  -6   0   3    5.80   15.30
  -6   0   3   11.00   14.90
   6   0  -3    4.70   13.60
   6   0  -3   -5.70   14.00
   6   0  -3    4.60   13.10
   6   0  -3   -7.20   15.60
  -6   0   3    5.10   14.90
   6   0  -3    6.80   12.50
  -6   0   3    3.40   18.50
  -6   0   3   -8.30   12.40
   4   0  -3   -5.40   10.30
   4   0  -3   -3.30    8.60
  -4   0   3   -9.60    8.00
  -4   0   3    5.10    8.40
  -4   0   3  -11.10    8.30
   4   0  -3   -6.10   12.70
  -4   0   3   12.70   11.20
  -4   0   3   10.50   14.40
  -4   0   3   15.10   12.10
   4   0  -3   -5.90    8.90
   4   0  -3    2.40   14.90
   4   0  -3   -9.80   13.20
   2   0  -3   24.10   11.10
  -2   0   3   -8.60   10.00
   2   0  -3    3.10    4.90
  -2   0   3   -3.10    4.80
   2   0  -3   -7.80   11.70
  -2   0   3  -30.20   11.40
  -2   0   3   15.40   11.20
   2   0  -3  -10.10   10.50
  -2   0   3   16.20   11.10
  -2   0   3    6.30    4.10
  -2   0   3   26.10   12.20
   2   0  -3  -10.80   11.80
   0   0  -3    3.40    6.70
   0   0  -3   12.70   11.70
   0   0   3    7.00   10.60
   0   0   3   11.00    5.40
   0   0   3  -14.40   14.30
   0   0   3    9.20   12.40
   0   0   3  -16.70    6.80
   0   0   3    4.50   10.10
   2   0   3   -0.50   16.00
  -2   0  -3    9.50    8.60
   2   0   3   -4.90   10.00
  -2   0  -3    8.00    8.10
   2   0   3    0.80    6.50
  -2   0  -3   -7.60    9.90
  -2   0  -3   -4.30    8.80
   2   0   3   22.50   10.90
   2   0   3    4.10    8.00
  -4   0  -3  -30.90   12.50
   4   0   3   -1.90   15.10
  -4   0  -3   -1.90   14.90
   4   0   3   -0.90    9.10
  -4   0  -3   18.40   10.20
   4   0   3    1.80   14.30
   4   0   3   15.40   16.60
  -6   0  -3  -13.10   15.60
   6   0   3  -30.30   16.40
   6   0   3   25.50   18.20
   6   0   3    8.80   17.00
   6   0   3   20.10   18.60
  -8   0  -3   11.30   17.40
   8   0   3  -16.20   19.00
   8   0   3   -9.50   24.40
   8   0   3    5.40   21.30
   8   0   3   -9.60   23.30
 -10   0  -3   27.10   27.60
  10   0   3   17.00   29.10
  10   0   3    5.00   21.80
  10   0   3  -16.30   20.90
  12   0   3  -39.20   37.70
 -12   0  -3   20.90   35.10
  12   0   3   29.50   39.10
  14   0   3   62.49   52.59
  14   0   3  -17.00   45.60
 -15  -1   3  353.46   69.49
  15  -1  -3  358.86   58.39
 -15   1   3  316.87   65.29
  15   1  -3  174.38   51.29
 -15   1   3  217.98   66.49
 -13  -1   3   66.99   44.20
  13  -1  -3   12.40   34.10
  13  -1  -3   20.70   40.30
 -13  -1   3    0.00   42.50
 -13   1   3   27.10   41.00
  13   1  -3   13.10   37.70
 -13   1   3   22.30   40.70
  13   1  -3  -25.20   36.50
  11  -1  -3   56.19   25.50
  11  -1  -3    6.00   28.60
 -11  -1   3   41.60   32.90
 -11  -1   3   41.80   36.10
  11  -1  -3   18.00   26.00
 -11   1   3   10.10   33.50
 -11   1   3    2.40   37.50
  11   1  -3    7.50   30.60
  11   1  -3   35.70   27.40
  11   1  -3   11.10   18.80
  -9  -1   3  782.02   92.39
   9  -1  -3  943.51   97.59
  -9  -1   3  962.20  100.39
   9  -1  -3  944.01   95.39
  -9  -1   3  755.72   97.89
   9  -1  -3  908.51   94.79
   9   1  -3  839.92   96.49
   9   1  -3  879.01   91.49
  -9   1   3  986.50   96.39
  -9   1   3  910.71   95.79
  -9   1   3  873.61   98.59
   9   1  -3  912.61   94.19
   7  -1  -3  140.29   25.00
   7  -1  -3  156.38   25.60
  -7  -1   3  166.08   28.80
   7  -1  -3  109.29   26.20
  -7  -1   3  142.49   26.20
   7  -1  -3  130.29   18.50
  -7  -1   3  147.79   24.40
  -7  -1   3  136.09   26.50
  -7   1   3  148.09   25.80
   7   1  -3  145.29   23.60
   7   1  -3  153.38   25.20
   7   1  -3  207.38   27.70
   7   1  -3  158.48   24.90
   7   1  -3  172.48   26.90
  -7   1   3  159.28   28.70
  -7   1   3  124.69   27.00
   5  -1  -3 2087.09  198.38
  -5  -1   3 2025.50  200.88
  -5  -1   3 1869.01  198.98
  -5  -1   3 2052.19  194.58
  -5  -1   3 1822.32  197.48
  -5  -1   3 2019.00  197.48
   5  -1  -3 2008.50  197.48
  -5  -1   3 1997.20  198.08
   5  -1  -3 2185.68  199.38
   5  -1  -3 2068.99  196.28
   5  -1  -3 2042.00  199.08
  -5   1   3 2129.79  199.28
   5   1  -3 2044.40  198.18
  -5   1   3 1952.00  196.58
  -5   1   3 2193.18  198.98
   5   1  -3 2123.19  196.98
   5   1  -3 2095.89  198.18
  -5   1   3 2012.10  197.98
   5   1  -3 2084.19  197.88
   5   1  -3 2125.29  199.78
  -5   1   3 2019.10  196.08
   5   1  -3 2285.67  199.58
   3  -1  -3 4645.54  445.66
  -3  -1   3 4564.64  446.96
   3  -1  -3 4806.02  445.36
   3  -1  -3 4589.14  446.56
   3  -1  -3 4748.12  444.46
  -3  -1   3 4599.74  444.16
  -3  -1   3 4609.64  444.26
  -3  -1   3 4564.34  446.26
  -3  -1   3 4513.75  445.26
  -3  -1   3 4762.62  446.86
   3  -1  -3 5030.50  447.06
   3  -1  -3 4608.74  445.06
  -3   1   3 4548.65  446.26
  -3   1   3 4620.44  444.96
   3   1  -3 4932.81  447.16
  -3   1   3 4444.96  444.86
   3   1  -3 4636.54  445.36
   3   1  -3 4745.53  446.36
   3   1  -3 4678.43  446.46
  -3   1   3 5075.79  446.06
  -3   1   3 4893.81  445.96
  -1  -1   3  821.22   80.39
   1  -1  -3  807.22   77.09
   1  -1  -3  755.12   80.39
   1  -1  -3  824.02   78.69
   1  -1  -3  776.52   77.69
   1  -1  -3  794.32   77.89
   1  -1  -3  769.42   76.79
   1  -1  -3  742.43   81.29
  -1  -1   3  762.12   79.79
  -1  -1   3  840.32   80.69
  -1   1   3  753.32   81.19
  -1   1   3  841.62   78.09
  -1   1   3  757.92   78.49
  -1   1   3  847.42   81.09
   1   1  -3  771.22   80.99
   1   1  -3  914.71   80.39
   1   1  -3  813.12   80.89
  -1   1   3  860.51   77.79
   1  -1   3  529.95   57.79
   1  -1   3  577.64   56.09
  -1  -1  -3  567.94   58.49
  -1  -1  -3  539.45   57.09
  -1  -1  -3  567.74   60.99
   1  -1   3  529.55   58.09
   1  -1   3  594.44   56.79
  -1  -1  -3  545.65   58.59
   1   1   3  578.04   57.79
  -1   1  -3  548.95   55.29
  -1   1  -3  610.14   59.49
   1   1   3  703.03   58.29
  -1   1  -3  602.84   57.89
   1   1   3  612.04   58.39
   1   1   3  498.15   61.09
  -1   1  -3  511.05   55.99
   3  -1   3 3694.83  350.66
  -3  -1  -3 3751.72  354.06
   3  -1   3 3687.33  353.26
   3  -1   3 3698.83  351.06
  -3  -1  -3 3379.86  354.36
  -3  -1  -3 3755.32  352.96
   3  -1   3 3742.13  353.76
   3   1   3 3970.70  354.96
  -3   1  -3 3680.63  350.46
   3   1   3 3822.62  354.16
  -3   1  -3 3611.54  353.46
   3   1   3 3741.93  355.46
   3   1   3 3750.02  353.16
  -3   1  -3 3610.04  353.16
   5  -1   3 5482.95  514.65
  -5  -1  -3 5442.66  508.85
   5  -1   3 4996.70  507.55
   5  -1   3 5486.15  510.75
  -5  -1  -3 5539.55  505.15
   5  -1   3 5372.66  509.95
  -5  -1  -3 5018.40  510.45
   5  -1   3 5305.27  506.65
  -5   1  -3 5196.08  509.65
   5   1   3 5356.26  510.65
   5   1   3 5591.14  510.95
   5   1   3 5249.27  511.45
   5   1   3 5249.57  509.05
  -5   1  -3 5530.15  506.95
   7  -1   3   60.79   25.50
   7  -1   3   73.39   18.10
  -7  -1  -3  103.79   23.40
   7  -1   3   71.79   25.70
   7   1   3   56.79   25.10
   7   1   3   54.39   22.30
   7   1   3  144.19   25.40
  -7   1  -3   79.19   19.80
   7   1   3   92.69   22.50
   9  -1   3  207.08   39.90
  -9  -1  -3  248.78   37.50
   9  -1   3  216.18   35.80
   9  -1   3  195.38   42.40
   9  -1   3  188.78   28.60
  -9   1  -3  183.58   34.30
   9   1   3  245.08   44.50
   9   1   3  257.27   38.80
   9   1   3  184.98   40.00
  11  -1   3   23.90   31.30
  11  -1   3   45.50   34.20
  11  -1   3  -28.60   32.60
 -11  -1  -3  -15.40   28.10
  11   1   3   -4.30   33.90
  11   1   3   31.50   27.30
 -11   1  -3   29.90   28.60
  11   1   3   -3.90   35.50
  13  -1   3   57.49   41.50
 -13  -1  -3   54.49   39.70
  13  -1   3   71.89   36.20
  13   1   3   33.90   40.60
  13   1   3   86.59   50.99
  14  -2  -3  209.78   53.59
  14  -2  -3   89.59   44.60
 -14  -2   3  110.39   53.89
 -14   2   3  128.19   52.09
  14   2  -3  167.18   45.00
 -14   2   3  172.58   53.09
  12  -2  -3  304.27   50.79
  12  -2  -3  390.36   59.29
  12  -2  -3  466.85   59.59
 -12  -2   3  420.36   54.19
 -12  -2   3  420.96   64.79
 -12   2   3  427.06   66.99
  12   2  -3  361.96   59.49
 -12   2   3  406.66   61.79
  12   2  -3  344.27   54.39
  10  -2  -3  109.49   31.10
  10  -2  -3   51.39   27.30
  10  -2  -3   61.79   21.80
 -10  -2   3   72.49   35.70
 -10  -2   3   56.09   23.60
 -10   2   3  170.88   35.90
  10   2  -3   45.70   25.80
 -10   2   3   58.69   32.60
  10   2  -3   67.69   30.00
  10   2  -3   56.69   26.20
   8  -2  -3  842.32   81.19
   8  -2  -3  731.23   73.59
   8  -2  -3  702.23   78.29
   8  -2  -3  772.72   79.09
  -8  -2   3  670.13   83.79
  -8  -2   3  707.93   79.99
  -8  -2   3  643.44   74.99
   8   2  -3  719.33   80.09
  -8   2   3  732.93   80.39
  -8   2   3  598.34   80.29
  -8   2   3  753.02   78.59
   8   2  -3  723.53   76.79
   8   2  -3  745.23   76.99
   8   2  -3  714.93   77.29
   6  -2  -3   11.60   15.60
  -6  -2   3   23.40   13.50
   6  -2  -3   23.60   14.80
   6  -2  -3   13.00   14.50
  -6  -2   3  -10.80   16.50
  -6  -2   3   -1.30   21.00
   6  -2  -3   -5.20   14.40
  -6  -2   3    5.50   14.70
  -6  -2   3   25.50   16.30
   6   2  -3   -1.40   15.50
  -6   2   3    2.30    9.40
   6   2  -3   25.80   15.50
   6   2  -3    1.60   13.90
  -6   2   3    3.90   12.20
  -6   2   3  -14.00   16.20
  -6   2   3  -16.20   17.50
   6   2  -3    9.30   14.10
  -4  -2   3  379.56   38.30
  -4  -2   3  367.46   46.20
   4  -2  -3  366.36   41.30
   4  -2  -3  367.56   39.30
   4  -2  -3  331.97   42.20
  -4  -2   3  311.87   38.80
   4  -2  -3  374.86   40.20
  -4  -2   3  376.26   39.30
  -4  -2   3  354.06   44.80
   4  -2  -3  440.76   42.00
   4  -2  -3  404.56   43.60
   4   2  -3  365.66   38.80
  -4   2   3  328.97   38.70
   4   2  -3  359.46   39.90
   4   2  -3  342.47   40.90
   4   2  -3  342.67   37.20
  -4   2   3  361.76   44.10
  -4   2   3  465.45   42.80
   4   2  -3  345.17   43.00
  -4   2   3  347.07   40.90
  -4   2   3  276.07   39.40
   4   2  -3  341.67   43.90
   2  -2  -3  943.11   92.09
   2  -2  -3  953.30   88.49
  -2  -2   3  950.40   88.49
  -2  -2   3  858.31   91.49
   2  -2  -3  888.01   89.09
   2  -2  -3  906.21   92.29
  -2  -2   3  930.21   91.89
   2  -2  -3  934.71   89.49
  -2  -2   3  767.42   91.69
   2  -2  -3  980.20   89.99
  -2  -2   3  866.31   90.49
  -2   2   3  962.80   90.19
  -2   2   3  876.81   89.59
  -2   2   3  887.01   91.89
   2   2  -3  931.31   91.69
   2   2  -3  816.52   90.79
   2   2  -3  997.80   92.59
  -2   2   3  923.21   92.69
  -2   2   3  931.41   88.89
   2   2  -3  916.21   87.79
   0  -2  -3 3074.19  282.87
   0  -2  -3 3008.40  282.47
   0  -2  -3 3038.30  285.07
   0  -2   3 3027.00  281.97
   0  -2   3 2852.81  280.97
   0  -2   3 3049.99  283.67
   0  -2  -3 3002.60  282.27
   0  -2   3 2789.82  280.67
   0  -2   3 3007.40  282.97
   0  -2   3 2861.81  283.67
   0   2   3 2964.00  283.87
   0   2   3 3074.99  282.97
   0   2  -3 2830.62  280.97
   0   2   3 3089.99  285.37
   0   2   3 2888.11  282.67
   0   2   3 3080.79  283.67
   0   2  -3 2877.31  283.67
  -2  -2  -3 2104.19  202.18
  -2  -2  -3 2085.79  204.28
  -2  -2  -3 2159.08  203.28
   2  -2   3 2128.89  200.68
   2  -2   3 2126.89  201.68
  -2  -2  -3 2125.59  201.98
   2   2   3 2146.99  204.28
  -2   2  -3 1918.91  200.78
   2   2   3 2197.88  202.58
  -2   2  -3 2099.39  200.28
   2   2   3 2080.39  202.98
   2   2   3 2008.60  201.68
  -2   2  -3 2071.59  201.58
  -4  -2  -3    7.90   17.80
   4  -2   3   20.70   14.60
   4  -2   3    7.30   20.40
   4  -2   3    1.20   13.10
   4  -2   3   -1.80   14.00
  -4  -2  -3   -7.50   18.60
  -4  -2  -3   11.50   17.50
  -4  -2  -3  -15.80   14.80
  -4   2  -3    0.20   13.70
  -4   2  -3    0.90   14.10
   4   2   3    0.70   16.90
  -4   2  -3   -0.80    4.60
   4   2   3   24.80   19.50
   4   2   3   21.00   17.50
   4   2   3   72.89   17.60
  -6  -2  -3   20.00   19.70
   6  -2   3   54.39   16.30
   6  -2   3   26.20   20.20
   6  -2   3   24.20   13.10
   6   2   3   19.60   18.40
  -6   2  -3   21.40   10.70
   6   2   3   38.10   20.20
   6   2   3   35.90   21.00
   6   2   3   36.80   21.60
   6   2   3   41.60   23.40
   8  -2   3  573.74   60.49
   8  -2   3  494.05   69.89
  -8  -2  -3  655.63   70.39
   8  -2   3  672.73   72.79
   8   2   3  561.84   66.59
   8   2   3  596.14   75.49
   8   2   3  566.84   70.89
  -8   2  -3  584.54   62.49
  10  -2   3  172.78   41.90
  10  -2   3  286.27   47.30
 -10  -2  -3  226.98   46.20
  10   2   3  172.98   39.70
  10   2   3  195.28   45.60
 -10   2  -3  186.88   33.20
  10   2   3  189.18   37.70
 -12  -2  -3  255.87   51.99
  12  -2   3  363.86   55.09
  12  -2   3  245.68   54.69
  12   2   3  288.17   52.69
  12   2   3  299.47   55.99
  14  -2   3   77.79   49.30
  14  -2   3  104.39   55.29
  14   2   3  128.69   43.40
  14   2   3  116.09   52.39
 -15  -3   3  124.39   66.09
  15  -3  -3   59.59   46.80
  15   3  -3  173.88   61.69
 -15   3   3  165.48   62.19
 -15   3   3  200.88   59.19
  13  -3  -3   12.70   37.70
 -13  -3   3   74.79   49.30
  13  -3  -3   18.70   41.10
  13   3  -3   39.80   32.40
 -13   3   3  102.89   47.40
 -13   3   3    6.20   40.60
 -11  -3   3   23.20   37.90
  11  -3  -3    8.20   32.20
  11  -3  -3   10.50   29.00
  11  -3  -3   22.50   26.70
 -11  -3   3   19.40   26.40
  11   3  -3   25.90   24.70
 -11   3   3   22.70   32.30
  11   3  -3   25.30   25.40
  11   3  -3   15.20   30.00
 -11   3   3  -22.80   33.90
   9  -3  -3   62.99   27.80
  -9  -3   3   76.49   31.70
   9  -3  -3   47.60   27.10
   9  -3  -3  115.29   24.30
   9  -3  -3  114.19   28.50
  -9  -3   3  115.99   27.50
  -9  -3   3   57.49   21.80
  -9   3   3   84.19   32.00
   9   3  -3   79.89   30.40
   9   3  -3  109.09   25.60
   9   3  -3   85.39   28.20
   9   3  -3   67.79   22.20
  -9   3   3  141.79   34.10
  -7  -3   3    1.50   12.90
   7  -3  -3   60.19   21.50
   7  -3  -3   61.89   22.10
  -7  -3   3   56.09    9.70
   7  -3  -3   19.60   21.20
  -7  -3   3   52.79   27.80
   7  -3  -3   28.00   21.10
  -7  -3   3   47.20   20.70
   7   3  -3   49.60   24.00
  -7   3   3   38.40   16.80
  -7   3   3   37.30   24.00
   7   3  -3   56.49   20.60
   7   3  -3   27.50   21.00
  -7   3   3   22.00   21.60
  -7   3   3   42.90   10.90
   7   3  -3   17.90   13.90
  -5  -3   3  493.65   55.19
  -5  -3   3  500.25   48.10
   5  -3  -3  505.45   52.89
   5  -3  -3  379.16   53.59
  -5  -3   3  475.15   49.80
   5  -3  -3  554.54   54.99
  -5  -3   3  486.35   53.19
  -5  -3   3  409.16   55.89
  -5  -3   3  477.15   52.39
   5   3  -3  452.95   55.29
  -5   3   3  490.35   52.49
   5   3  -3  427.36   49.30
   5   3  -3  467.45   52.19
   5   3  -3  490.25   48.40
  -5   3   3  456.65   52.79
   5   3  -3  469.55   55.59
  -5   3   3  416.46   54.29
  -5   3   3  541.85   57.39
  -3  -3   3 1630.94  162.98
   3  -3  -3 1470.75  165.08
  -3  -3   3 1676.63  160.98
  -3  -3   3 1566.54  165.48
   3  -3  -3 1813.22  165.88
  -3  -3   3 1700.53  162.28
   3  -3  -3 1732.53  163.58
   3  -3  -3 1765.32  161.38
   3  -3  -3 1710.13  163.98
  -3  -3   3 1707.53  166.28
   3  -3  -3 1680.93  163.58
  -3   3   3 1682.53  164.08
   3   3  -3 1706.43  162.38
  -3   3   3 1762.02  165.58
   3   3  -3 1540.05  165.28
  -3   3   3 1774.92  165.68
   3   3  -3 1773.42  165.08
   3   3  -3 1673.53  165.58
  -3   3   3 1634.74  163.48
   1  -3  -3  367.36   43.80
   1  -3  -3  319.67   38.90
   1  -3  -3  291.07   40.70
  -1  -3   3  399.36   40.40
  -1  -3   3  396.66   36.90
   1  -3  -3  393.16   39.00
  -1  -3   3  395.96   39.80
   1  -3  -3  321.67   39.30
   1  -3  -3  306.37   38.90
  -1  -3   3  346.97   36.50
   1   3  -3  386.36   42.10
  -1   3   3  334.47   43.20
  -1   3   3  293.17   41.20
   1   3  -3  263.37   39.30
   1   3  -3  335.47   38.90
  -1   3   3  288.87   38.20
  -1   3   3  335.47   39.10
  -1   3   3  334.57   34.80
  -1   3   3  401.26   41.40
   1  -3   3  137.09   19.30
  -1  -3  -3  113.99   22.20
  -1  -3  -3   93.49   21.90
   1  -3   3  158.48   18.50
   1  -3   3  180.38   22.40
   1  -3   3  120.09   19.20
  -1  -3  -3  104.69   22.10
   1  -3   3  183.08   24.60
   1  -3   3  142.39   23.90
  -1  -3  -3  169.98   28.20
  -1   3  -3  172.08   24.70
  -1   3  -3  162.88   18.80
   1   3   3  140.39   23.30
   1   3   3  161.68   23.60
  -1   3  -3  123.69   18.80
   1   3   3   99.29   26.00
   1   3   3  148.69   24.00
  -1   3  -3  174.88   19.90
   1   3   3  123.59   23.50
  -3  -3  -3 2456.55  234.48
  -3  -3  -3 2449.66  232.68
   3  -3   3 2530.65  232.18
   3  -3   3 2480.85  231.58
  -3  -3  -3 2335.27  233.98
  -3  -3  -3 2427.46  233.48
   3  -3   3 2307.07  231.08
   3  -3   3 2271.37  233.48
   3   3   3 2378.76  234.08
  -3   3  -3 2263.37  231.28
   3   3   3 2448.85  233.38
  -3   3  -3 2443.06  231.08
   3   3   3 2426.76  233.68
   3   3   3 2462.45  232.68
  -3   3  -3 2348.07  230.68
   5  -3   3  789.02   86.89
   5  -3   3  807.72   82.99
  -5  -3  -3  869.81   88.59
   5  -3   3  755.42   85.99
  -5  -3  -3  772.92   90.69
   5   3   3  764.02   87.39
   5   3   3  796.52   87.99
  -5   3  -3  857.31   86.19
   5   3   3  869.91   91.39
  -5   3  -3  858.01   78.99
   5   3   3  791.72   87.19
   7  -3   3   29.90   24.50
   7  -3   3   39.10   15.90
   7  -3   3   60.39   26.80
  -7  -3  -3   96.89   27.50
   7   3   3   21.40   21.30
  -7   3  -3   41.60   14.70
   7   3   3   45.70   25.40
   7   3   3   86.49   27.20
   9  -3   3   -2.10   27.80
   9  -3   3   13.50   29.20
  -9  -3  -3    8.80   28.80
   9   3   3   -1.90   21.40
   9   3   3    7.80   22.40
   9   3   3   -4.60   29.50
  -9   3  -3   13.20   17.60
 -11  -3  -3   17.80   34.70
  11  -3   3    1.40   33.80
  11  -3   3  -12.10   33.90
  11   3   3   10.70   29.20
  11   3   3   61.69   36.00
  11   3   3   43.00   40.20
  13  -3   3   29.20   42.60
  13  -3   3   23.20   47.30
 -13  -3  -3  -27.50   42.30
  13   3   3   -9.10   41.80
  13   3   3  -32.50   45.90
 -14  -4   3  521.75   73.89
  14  -4  -3  504.75   72.59
  14  -4  -3  403.16   74.39
 -14   4   3  413.36   77.09
 -14   4   3  423.36   73.29
  12  -4  -3 1026.70  118.69
 -12  -4   3 1198.98  136.79
  12  -4  -3 1140.19  126.89
  12  -4  -3 1170.68  131.39
 -12   4   3 1472.75  133.89
 -12   4   3 1208.18  127.59
  12   4  -3 1154.58  122.69
  12   4  -3 1173.18  129.59
  12   4  -3  990.30  122.09
 -10  -4   3  -10.50   35.90
  10  -4  -3   -2.20   26.90
  10  -4  -3   -5.60   19.80
  10  -4  -3   21.60   27.80
  10   4  -3    0.60   24.20
  10   4  -3   38.10   29.20
 -10   4   3   26.20   34.60
 -10   4   3  -13.10   29.90
  10   4  -3    9.20   31.00
  -8  -4   3  618.14   77.79
   8  -4  -3  758.42   79.79
  -8  -4   3  729.33   82.79
   8  -4  -3  788.22   78.29
  -8  -4   3  622.34   67.49
  -8  -4   3  598.94   66.29
   8  -4  -3  712.23   77.09
   8  -4  -3  684.33   77.19
   8   4  -3  577.04   67.39
  -8   4   3  710.53   79.09
  -8   4   3  716.83   65.69
   8   4  -3  705.53   75.09
   8   4  -3  729.13   79.79
   8   4  -3  698.83   78.09
  -6  -4   3   43.80   19.20
   6  -4  -3   65.79   25.20
   6  -4  -3    1.00   17.60
  -6  -4   3   24.10   13.80
  -6  -4   3   73.39   27.30
   6  -4  -3  -22.60   17.70
  -6  -4   3   41.90    9.30
   6   4  -3    3.90   20.60
  -6   4   3   36.60   18.60
   6   4  -3   87.69   24.40
  -6   4   3   21.30   17.00
   6   4  -3   28.20   18.50
   6   4  -3   40.00   18.30
  -6   4   3   45.20   21.00
  -4  -4   3  159.38   28.00
   4  -4  -3  215.68   30.70
   4  -4  -3  223.88   34.50
  -4  -4   3  232.08   23.40
   4  -4  -3  258.67   32.80
  -4  -4   3  234.58   31.60
   4  -4  -3  230.78   25.30
  -4  -4   3  223.08   35.60
  -4  -4   3  201.98   29.90
   4   4  -3  227.68   35.60
  -4   4   3  212.08   31.20
   4   4  -3  151.48   30.70
   4   4  -3  272.47   31.00
  -4   4   3  236.78   32.20
  -4   4   3  324.17   38.00
  -4   4   3  258.27   34.20
  -2  -4   3 1191.48  118.99
   2  -4  -3 1324.07  121.19
  -2  -4   3 1277.27  119.69
   2  -4  -3 1128.29  122.29
   2  -4  -3 1272.97  121.29
   2  -4  -3 1171.08  120.99
  -2  -4   3 1299.17  123.49
  -2  -4   3 1210.58  119.29
  -2  -4   3 1262.57  118.39
  -2  -4   3 1196.28  121.89
  -2  -4   3 1217.48  121.69
   2  -4  -3 1205.38  123.89
   2   4  -3 1312.57  121.69
   2   4  -3 1174.48  122.09
  -2   4   3 1251.37  122.59
  -2   4   3 1236.18  121.19
   2   4  -3 1118.29  122.59
  -2   4   3 1167.68  122.69
  -2   4   3 1235.98  121.09
  -2   4   3 1178.18  123.89
   0  -4   3 8595.44  812.62
   0  -4  -3 8425.46  815.42
   0  -4  -3 8693.03  813.62
   0  -4  -3 8334.97  813.22
   0  -4  -3 8416.86  813.32
   0  -4   3 8309.87  811.82
   0  -4   3 8277.17  811.72
   0  -4  -3 9051.39  814.32
   0  -4  -3 8960.40  813.62
   0  -4  -3 8510.75  813.72
   0  -4   3 8723.03  812.62
   0  -4   3 8519.35  812.12
   0   4   3 8432.36  813.92
   0   4  -3 8466.45  812.02
   0   4  -3 8691.43  812.52
   0   4   3 8772.52  813.62
   0   4  -3 8208.48  811.72
   0   4  -3 8733.93  814.32
   0   4   3 8809.82  815.72
   0   4   3 8691.73  813.62
   2  -4   3 2813.72  266.17
  -2  -4  -3 2690.53  267.47
   2  -4   3 2691.03  267.67
   2  -4   3 2788.62  265.47
  -2  -4  -3 2632.74  269.07
   2  -4   3 2649.63  262.77
   2  -4   3 2831.72  265.97
  -2  -4  -3 2805.02  267.97
  -2  -4  -3 2846.62  268.07
  -2   4  -3 3230.78  266.97
   2   4   3 2764.82  268.17
   2   4   3 3080.99  270.87
  -2   4  -3 2653.53  262.97
   2   4   3 2758.72  266.37
   2   4   3 2649.43  267.27
   2   4   3 2910.51  268.07
  -2   4  -3 2614.94  264.97
  -2   4  -3 2642.04  265.37
  -4  -4  -3    2.80   14.30
   4  -4   3   -4.70   15.50
  -4  -4  -3    9.00   21.90
   4  -4   3   31.60   16.00
  -4   4  -3   32.50   14.30
   4   4   3    2.10   23.60
   4   4   3   -8.90   18.20
   4   4   3   -7.60   18.90
  -4   4  -3   31.10   17.20
  -4   4  -3   10.80    5.60
  -6  -4  -3  291.37   46.60
   6  -4   3  303.77   44.50
   6  -4   3  391.36   46.20
   6   4   3  364.26   46.40
   6   4   3  352.36   47.80
  -6   4  -3  273.47   33.20
  -6   4  -3  328.57   33.50
   6   4   3  308.77   46.20
   8  -4   3 1130.99  122.89
  -8  -4  -3 1213.08  123.49
   8  -4   3 1172.08  123.19
   8   4   3 1083.89  119.89
   8   4   3 1273.77  128.19
  -8   4  -3 1079.39  111.89
   8   4   3 1209.38  123.89
  10  -4   3   46.10   33.10
  10  -4   3  112.69   37.80
 -10  -4  -3  122.69   39.80
  10   4   3   79.39   29.70
  10   4   3  130.49   38.80
  10   4   3   58.09   39.00
 -12  -4  -3  257.77   51.99
  12  -4   3  199.88   52.39
  12  -4   3  261.77   52.99
  12   4   3  183.38   51.09
  12   4   3  161.68   54.09
  14  -4   3  313.27   74.89
  14  -4   3  247.88   67.99
 -14  -4  -3  316.27   67.39
  14   4   3  317.87   74.49
  14   4   3  367.46   70.39
  13  -5  -3   51.59   48.60
  13  -5  -3   59.49   42.50
 -13  -5   3  151.58   45.80
  13   5  -3   43.50   35.70
 -13   5   3  154.98   48.10
 -13   5   3  135.19   54.79
  11  -5  -3   42.30   26.50
  11  -5  -3   23.50   24.70
 -11  -5   3    6.50   42.10
  11  -5  -3   53.69   32.90
 -11   5   3   42.60   39.80
  11   5  -3   44.50   35.40
 -11   5   3   55.89   35.60
  11   5  -3   13.40   34.30
  11   5  -3    0.70   32.70
   9  -5  -3   89.09   28.40
   9  -5  -3  180.48   34.60
  -9  -5   3    3.60   27.90
   9  -5  -3  109.69   34.40
  -9  -5   3   62.79   33.10
   9   5  -3  120.89   31.60
  -9   5   3  144.59   38.60
   9   5  -3  105.59   32.20
   9   5  -3  101.19   33.90
   7  -5  -3   65.99   24.70
  -7  -5   3   55.49   25.00
   7  -5  -3   32.60   22.60
  -7  -5   3   30.30   31.90
  -7  -5   3   37.00   19.90
   7   5  -3  105.49   28.80
   7   5  -3   61.69   27.10
   7   5  -3   47.30   27.80
  -7   5   3   15.80   27.80
   7   5  -3   56.49   24.40
  -7   5   3   89.39   25.50
   5  -5  -3   53.79   12.20
  -5  -5   3   35.30   28.10
   5  -5  -3   25.50   19.60
   5  -5  -3   53.09   19.80
  -5  -5   3   14.50   20.00
  -5  -5   3   20.60   19.30
   5   5  -3   54.69   24.40
  -5   5   3   40.60   28.00
  -5   5   3   45.90   22.00
   5   5  -3   53.39   17.50
   5   5  -3   62.79   17.70
  -5   5   3   86.09   25.60
   5   5  -3   59.39   22.80
   3  -5  -3  215.08   27.80
   3  -5  -3  156.38   27.00
  -3  -5   3  152.38   29.90
  -3  -5   3  211.58   29.30
   3  -5  -3  120.39   30.30
  -3  -5   3  137.89   23.80
  -3  -5   3  115.69   17.10
  -3  -5   3  144.29   23.10
   3  -5  -3  173.88   26.40
   3   5  -3  119.59   22.20
   3   5  -3  112.39   25.00
  -3   5   3  140.39   26.20
  -3   5   3  146.39   30.00
   3   5  -3  262.57   33.10
  -3   5   3  174.28   29.60
   3   5  -3  167.48   29.80
  -1  -5   3  320.07   42.20
   1  -5  -3  345.07   43.00
   1  -5  -3  282.27   39.30
   1  -5  -3  336.17   43.70
  -1  -5   3  312.37   40.20
  -1  -5   3  312.77   37.40
  -1  -5   3  356.16   39.10
   1  -5  -3  342.77   42.00
   1  -5  -3  438.16   48.70
  -1  -5   3  312.37   43.70
  -1  -5   3  347.47   39.30
   1  -5  -3  277.17   40.50
  -1   5   3  387.56   48.50
  -1   5   3  392.56   45.20
  -1   5   3  392.46   43.60
  -1   5   3  273.87   38.30
   1   5  -3  358.56   42.60
   1   5  -3  339.17   42.30
  -1   5   3  328.17   33.00
   1   5  -3  431.16   45.40
   1  -5   3  790.82   75.69
  -1  -5  -3  825.72   76.69
   1  -5   3  710.53   77.59
  -1  -5  -3  699.03   75.29
   1  -5   3  619.74   73.79
   1  -5   3  716.43   73.69
  -1  -5  -3  750.12   77.79
   1  -5   3  728.73   74.69
  -1  -5  -3  677.03   81.59
   1   5   3  734.73   82.09
  -1   5  -3  599.94   74.09
  -1   5  -3  722.53   77.09
   1   5   3  800.82   76.39
   1   5   3  612.24   77.29
   1   5   3  774.62   76.59
  -1   5  -3  814.52   74.29
   3  -5   3   60.19   19.20
   3  -5   3   88.79   21.60
  -3  -5  -3   84.89   26.10
   3   5   3  154.78   30.70
  -3   5  -3  106.49   25.30
   3   5   3   42.80   23.20
  -3   5  -3   57.49   19.50
  -3   5  -3   92.29   15.00
  -3   5  -3  151.38   24.40
   3   5   3   65.09   23.90
   3   5   3  104.79   23.60
   5  -5   3  171.88   32.90
  -5  -5  -3  274.17   41.00
   5  -5   3  221.38   34.80
  -5   5  -3  225.58   39.90
  -5   5  -3  228.68   25.50
   5   5   3  244.48   38.50
   5   5   3  176.28   37.00
  -5   5  -3  201.48   29.40
   5   5   3  209.18   38.10
  -7  -5  -3  251.97   42.70
   7  -5   3  193.98   36.40
   7  -5   3  161.08   35.00
   7   5   3  260.57   43.20
   7   5   3  162.98   35.80
   7   5   3  217.48   39.80
  -7   5  -3  158.78   39.70
  -7   5  -3  188.58   24.20
  -7   5  -3  199.78   24.30
   9  -5   3   24.50   31.40
   9  -5   3   14.80   30.30
  -9  -5  -3    4.80   35.80
   9   5   3   46.50   27.50
   9   5   3  -15.40   29.20
   9   5   3   18.10   24.50
 -11  -5  -3   29.20   43.40
  11  -5   3    1.50   26.30
  11  -5   3   60.79   38.50
  11   5   3   -8.20   35.00
  11   5   3   21.40   40.20
 -13  -5  -3   46.30   51.99
  13  -5   3   61.29   49.40
  13  -5   3   13.30   32.90
  13   5   3   12.00   48.70
  13   5   3   78.79   47.80
  14  -6  -3  315.87   61.39
  14  -6  -3  242.18   54.69
 -14  -6   3  331.57   75.99
 -14   6   3  157.98   67.79
  12  -6  -3  526.65   77.29
 -12  -6   3  608.64   89.89
  12  -6  -3  660.13   86.99
  12  -6  -3  725.83   85.29
 -12   6   3  746.63   84.69
  12   6  -3  589.34   82.99
 -12   6   3  601.14   87.29
  10  -6  -3    5.80   34.10
 -10  -6   3    5.50   41.80
  10  -6  -3   19.10   32.30
  10  -6  -3   53.99   28.20
  10   6  -3   31.50   35.40
  10   6  -3    0.70   26.50
  10   6  -3   -4.00   30.00
  10   6  -3  -35.50   36.90
 -10   6   3   91.29   40.60
  -8  -6   3   46.20   35.80
   8  -6  -3   63.89   28.00
   8  -6  -3   14.60   27.80
  -8  -6   3   58.89   22.50
  -8  -6   3  113.99   42.10
   8   6  -3  114.99   30.40
  -8   6   3   98.39   36.30
   8   6  -3  105.69   25.90
   8   6  -3   55.29   32.00
   8   6  -3   49.40   31.90
   6  -6  -3   87.19   27.30
  -6  -6   3  135.99   36.40
   6  -6  -3   58.19   26.20
   6  -6  -3  127.59   17.00
  -6  -6   3  122.59   30.10
  -6  -6   3   74.09   27.50
   6   6  -3  120.69   28.60
  -6   6   3   48.00   30.50
   6   6  -3   45.80   27.90
  -6   6   3  116.39   29.10
   6   6  -3   82.99   21.20
  -4  -6   3   58.49   24.10
  -4  -6   3   43.80   20.60
   4  -6  -3   49.50   21.70
  -4  -6   3   47.60   28.10
   4  -6  -3   68.69   22.40
  -4   6   3   45.70   25.70
  -4   6   3   69.19   26.80
   4   6  -3   31.80   17.00
   4   6  -3   67.29   22.40
  -2  -6   3  862.01   95.79
  -2  -6   3  872.51   89.19
  -2  -6   3  885.01   92.59
  -2  -6   3  932.31   92.89
   2  -6  -3  866.41   93.79
  -2  -6   3  930.81   93.99
  -2  -6   3  728.13   92.09
   2  -6  -3  976.00   96.09
  -2   6   3 1010.80   96.39
   2   6  -3  890.91   96.39
  -2   6   3 1054.29   99.49
   2   6  -3  989.50   93.79
   2   6  -3  838.72  100.29
  -2   6   3  983.00   96.09
   0  -6   3 3366.66  324.17
   0  -6   3 3512.55  324.07
   0  -6  -3 3338.97  325.97
   0  -6  -3 3396.96  325.67
   0  -6   3 3178.98  322.87
   0  -6  -3 3245.68  324.57
   0  -6   3 3305.77  323.27
   0  -6   3 3656.13  324.67
   0  -6  -3 3531.65  325.67
   0   6  -3 3309.87  325.97
   0   6   3 3247.78  325.47
   0   6  -3 3221.18  322.97
   0   6   3 3537.35  329.37
   0   6   3 3594.34  324.97
   0   6  -3 3245.48  324.17
   2  -6   3 1965.90  189.78
   2  -6   3 1847.62  194.28
   2  -6   3 2085.29  191.18
   2  -6   3 1949.10  187.68
   2  -6   3 1867.41  190.68
  -2  -6  -3 2047.60  194.08
  -2   6  -3 1904.11  192.48
  -2   6  -3 1890.31  188.18
  -2   6  -3 2016.70  192.08
   2   6   3 1928.91  193.18
  -2   6  -3 1739.53  189.48
   2   6   3 1975.90  193.58
   2   6   3 2009.40  194.58
   2   6   3 2103.99  190.58
  -4  -6  -3  480.95   57.49
   4  -6   3  479.85   58.49
   4  -6   3  523.85   57.39
  -4   6  -3  508.95   61.49
   4   6   3  433.46   58.99
  -4   6  -3  423.96   53.69
   4   6   3  497.75   53.89
  -4   6  -3  402.26   49.60
   4   6   3  585.94   62.39
   4   6   3  526.05   63.99
  -6  -6  -3   60.19   32.70
   6  -6   3  107.69   24.70
   6  -6   3   56.39   24.80
   6   6   3   88.79   32.00
   6   6   3   78.69   32.60
  -6   6  -3  178.88   36.10
   6   6   3   46.00   31.00
  -6   6  -3   56.79   22.30
  -6   6  -3   83.19   15.60
   8  -6   3  635.44   79.79
  -8  -6  -3  688.33   85.59
   8  -6   3  697.43   82.09
   8   6   3  645.14   83.39
  -8   6  -3  596.84   68.19
   8   6   3  783.52   86.59
  -8   6  -3  636.44   82.89
   8   6   3  590.04   81.09
 -10  -6  -3  125.99   45.30
  10  -6   3   19.60   37.10
  10  -6   3   16.60   37.70
  10   6   3  120.59   35.20
  10   6   3   67.79   40.60
  10   6   3   85.69   34.30
  12  -6   3  217.38   44.60
 -12  -6  -3  149.19   54.99
  12  -6   3  165.58   50.49
  12   6   3  135.89   50.79
  12   6   3   91.39   52.39
 -13  -7   3   55.69   58.59
  13  -7  -3   24.60   45.40
  13  -7  -3   12.40   48.90
 -13   7   3   25.10   56.49
  13   7  -3   94.89   58.19
 -13   7   3    7.00   54.29
 -11  -7   3   51.79   49.20
  11  -7  -3   42.80   41.00
  11  -7  -3   51.19   40.00
  11  -7  -3  -26.10   39.10
 -11   7   3   15.20   44.30
  11   7  -3   32.60   41.20
  11   7  -3   32.40   32.30
  11   7  -3  -26.40   42.00
  -9  -7   3  341.47   57.39
   9  -7  -3  251.57   46.20
   9  -7  -3  257.97   47.30
   9   7  -3  254.07   40.30
   9   7  -3  325.77   52.09
   9   7  -3  280.77   50.49
  -9   7   3  309.27   54.09
   9   7  -3  155.68   43.50
  -7  -7   3  209.58   44.10
   7  -7  -3  286.97   47.10
   7  -7  -3  345.77   35.20
   7  -7  -3  366.56   50.69
  -7  -7   3  140.99   49.40
   7   7  -3  311.57   40.70
  -7   7   3  339.87   49.20
   7   7  -3  335.67   50.39
  -7   7   3  234.38   51.49
   7   7  -3  293.87   47.10
   5  -7  -3  802.22   83.39
   5  -7  -3  756.32   81.79
  -5  -7   3  812.42   87.59
  -5  -7   3  603.94   84.59
   5   7  -3  694.33   81.89
  -5   7   3  883.51   86.49
   5   7  -3  657.93   80.29
  -5   7   3  608.94   83.09
  -3  -7   3 1118.79  110.29
  -3  -7   3 1017.60  102.59
   3  -7  -3 1057.69  111.99
  -3  -7   3 1199.38  110.19
   3  -7  -3 1066.49  110.89
  -3  -7   3 1025.90  114.09
   3   7  -3  935.41  108.39
  -3   7   3 1011.90  115.09
  -3   7   3 1242.48  113.09
   1  -7  -3   14.80   15.20
   1  -7  -3   -0.30   19.30
  -1  -7   3   -1.90   17.50
  -1  -7   3   -0.90   18.70
  -1  -7   3   28.50   16.30
  -1  -7   3   22.10   16.50
  -1  -7   3   38.40   18.50
  -1  -7   3   34.00   22.70
  -1   7   3  -27.70   23.40
   1   7  -3   -3.10   22.20
   1   7  -3    9.30   15.60
  -1   7   3   -9.10   25.60
   1  -7   3   77.69   22.40
   1  -7   3   64.29   20.40
  -1  -7  -3  105.79   25.30
  -1  -7  -3  108.59   27.70
   1  -7   3   80.29   22.50
  -1  -7  -3  113.29   26.50
  -1  -7  -3   43.20   24.40
   1  -7   3   43.20   18.70
   1  -7   3   72.19   19.50
   1   7   3   42.70   30.70
   1   7   3   67.29   25.50
  -1   7  -3   87.79   26.70
  -1   7  -3   -9.50   24.90
   1   7   3   90.69   26.30
   3  -7   3  727.33   81.49
   3  -7   3  956.90   83.09
  -3  -7  -3  806.42   87.89
   3  -7   3  595.84   77.89
  -3   7  -3  638.44   77.79
   3   7   3  802.12   79.99
  -3   7  -3  749.03   82.09
   3   7   3  800.62   89.39
   3   7   3  795.82   86.39
  -3   7  -3  741.63   84.49
   3   7   3  845.52   87.09
   5  -7   3 1405.36  141.09
  -5  -7  -3 1377.76  144.39
   5  -7   3 1343.07  140.19
  -5   7  -3 1368.66  136.89
  -5   7  -3 1554.34  144.39
   5   7   3 1482.35  143.79
   5   7   3 1421.86  144.39
   5   7   3 1258.37  136.49
   5   7   3 1280.47  143.19
  -5   7  -3 1308.67  134.09
   7  -7   3   48.50   29.60
  -7  -7  -3   28.80   36.00
   7  -7   3    0.90   27.90
   7   7   3   51.09   23.70
  -7   7  -3    0.90   19.80
   7   7   3   -2.50   30.60
   7   7   3   49.99   33.70
   7   7   3   -8.30   30.80
  -7   7  -3    8.90   33.70
   9  -7   3  344.07   51.79
   9  -7   3  292.27   56.39
  -9  -7  -3  409.46   65.09
  -9   7  -3  442.26   64.89
   9   7   3  416.46   62.69
   9   7   3  275.97   53.99
   9   7   3  431.46   62.59
  11  -7   3   44.50   43.30
 -11  -7  -3  -31.40   49.30
  11  -7   3  -13.10   29.40
  11   7   3   52.99   44.90
  11   7   3    6.40   32.90
  12  -8  -3   69.79   48.40
  12  -8  -3   13.30   47.00
 -12  -8   3    5.40   39.30
  12   8  -3    3.90   48.20
 -12   8   3    9.40   54.19
  12   8  -3   58.99   54.39
  10  -8  -3   18.00   35.80
  10  -8  -3    7.20   36.50
 -10  -8   3   -7.30   46.10
  10   8  -3   33.60   31.00
  10   8  -3  117.09   46.80
  10   8  -3   82.49   45.00
 -10   8   3   44.60   46.50
  -8  -8   3   25.50   41.40
   8  -8  -3   -3.00   30.40
   8  -8  -3   -0.90   33.10
   8   8  -3   38.10   30.60
  -8   8   3   30.80   37.70
   8   8  -3   14.60   29.90
   8   8  -3   76.29   36.10
  -6  -8   3   21.90   29.40
   6  -8  -3   53.19   30.40
   6  -8  -3   33.60   26.80
  -6  -8   3  120.49   39.30
   6   8  -3  -21.50   27.90
  -6   8   3   21.40   32.60
   6   8  -3   -0.90   27.80
  -6   8   3   42.80   32.50
   4  -8  -3  258.07   42.30
  -4  -8   3  263.37   48.90
  -4  -8   3  317.17   41.70
  -4  -8   3  247.08   46.30
   4  -8  -3  318.07   45.00
   4   8  -3  243.98   40.30
  -4   8   3  218.38   47.70
  -4   8   3  277.77   46.30
   2  -8  -3  427.06   51.19
  -2  -8   3  469.75   52.59
  -2  -8   3  378.86   49.80
  -2  -8   3  333.47   43.90
  -2  -8   3  359.86   49.10
   2  -8  -3  396.86   52.89
  -2  -8   3  457.95   57.09
   2   8  -3  391.46   49.10
  -2   8   3  427.76   59.89
  -2   8   3  382.06   51.09
   0  -8   3  541.15   64.09
   0  -8  -3  516.15   63.89
   0  -8   3  502.75   60.29
   0  -8   3  542.25   61.49
   0  -8   3  418.66   60.19
   0  -8  -3  510.65   63.19
   0  -8  -3  544.35   65.09
   0  -8   3  440.06   59.39
   0   8   3  543.45   69.09
   0   8   3  467.75   50.39
   0   8  -3  588.44   65.59
   0   8   3  533.05   61.29
   0   8  -3  544.35   58.49
   2  -8   3  406.86   50.79
   2  -8   3  474.95   55.59
  -2  -8  -3  371.16   55.99
  -2  -8  -3  350.26   56.99
  -2  -8  -3  488.15   58.89
   2  -8   3  438.76   50.19
   2  -8   3  437.36   54.09
   2   8   3  451.95   53.59
   2   8   3  410.06   62.59
  -2   8  -3  415.16   55.39
   2   8   3  446.66   55.19
  -2   8  -3  379.16   52.59
  -2   8  -3  335.77   53.19
  -4  -8  -3  566.54   67.59
   4  -8   3  479.15   60.89
   4  -8   3  391.66   59.49
   4   8   3  517.15   68.89
  -4   8  -3  431.46   55.59
   4   8   3  444.26   62.59
  -4   8  -3  493.45   63.89
  -4   8  -3  560.84   63.39
   4   8   3  377.46   61.39
   4   8   3  522.25   57.29
  -6  -8  -3  166.78   47.40
   6  -8   3  254.87   39.00
   6  -8   3  142.69   39.80
  -6   8  -3  230.78   38.80
   6   8   3  249.18   43.10
   6   8   3  259.97   36.40
  -6   8  -3  252.77   48.50
   6   8   3  263.57   47.10
   6   8   3  247.68   48.90
  -8  -8  -3   42.90   43.40
   8  -8   3  -15.80   33.50
   8  -8   3   -9.60   31.70
   8   8   3   30.80   37.10
  -8   8  -3   -2.80   41.10
   8   8   3   34.10   37.40
   8   8   3  -25.50   35.50
  10  -8   3    2.60   27.70
  10  -8   3   30.20   40.50
 -10  -8  -3   47.10   50.89
  10   8   3    2.30   42.10
  10   8   3   34.20   39.80
  10   8   3  -20.50   40.80
 -12  -8  -3   11.50   56.69
  12  -8   3  -39.30   50.29
  12  -8   3   17.10   48.50
  12   8   3    1.80   49.50
  12   8   3   -6.10   52.09
 -11  -9   3  -43.70   52.39
  11  -9  -3  -22.80   45.50
  11  -9  -3  -27.40   40.90
  11   9  -3   -6.90   50.29
  11   9  -3  -14.00   51.69
 -11   9   3  -41.30   49.70
   9  -9  -3  289.67   52.29
   9  -9  -3  295.27   55.09
  -9  -9   3  243.58   62.59
  -9   9   3  299.67   59.09
   9   9  -3  175.78   52.29
  -7  -9   3   55.79   45.90
   7  -9  -3   70.49   33.40
   7  -9  -3   62.89   35.80
  -7   9   3  121.59   45.80
   7   9  -3   35.00   31.00
   7   9  -3   78.09   35.20
  -7   9   3    7.20   38.70
  -5  -9   3  893.71   94.79
   5  -9  -3  738.03   85.09
  -5  -9   3  636.04   82.89
   5  -9  -3  693.23   85.89
   5   9  -3  589.44   81.69
  -5   9   3  813.02   89.69
  -5   9   3  718.83   90.59
  -3  -9   3 1030.20  112.39
   3  -9  -3  975.30  111.79
  -3  -9   3 1031.70  109.09
   3  -9  -3  891.61  109.89
  -3  -9   3 1028.30  100.49
  -3  -9   3 1198.28  117.99
  -3   9   3 1057.99  112.39
  -3   9   3  998.20  117.49
   3   9  -3 1074.99  107.79
  -1  -9   3   67.69   27.20
  -1  -9   3   95.29   22.30
  -1  -9   3   88.09   26.40
   1  -9  -3   72.49   30.20
   1  -9  -3   65.59   28.40
  -1  -9   3  125.69   32.40
  -1  -9   3  114.89   32.50
  -1   9   3   75.79   29.00
  -1   9   3  101.69   40.40
   1   9  -3   52.89   22.40
  -1  -9  -3   91.29   32.80
   1  -9   3  108.09   28.40
   1  -9   3  108.59   31.70
   1  -9   3   76.59   29.20
  -1  -9  -3   92.39   33.40
  -1  -9  -3  142.89   30.30
   1   9   3  130.19   20.20
  -1   9  -3   87.69   33.80
   1   9   3  133.99   34.60
   1   9   3  100.99   41.10
  -1   9  -3  143.29   40.10
   3  -9   3 1013.30  119.69
  -3  -9  -3 1062.79  123.79
  -3  -9  -3 1351.16  124.79
   3  -9   3 1408.76  123.09
  -3  -9  -3 1123.09  125.59
   3   9   3 1049.79  116.69
  -3   9  -3 1184.98  122.49
   3   9   3 1075.49  119.19
  -3   9  -3 1124.79  121.59
   3   9   3 1024.70  125.29
  -5  -9  -3 1144.49  125.09
   5  -9   3 1104.29  118.19
   5  -9   3 1088.69  119.39
   5   9   3 1168.58  121.79
  -5   9  -3 1083.79  121.79
   5   9   3  969.10  116.89
   5   9   3  991.70  121.69
  -5   9  -3 1163.58  115.49
   5   9   3 1077.99  111.59
  -7  -9  -3  146.59   48.90
   7  -9   3  119.79   38.50
   7  -9   3  129.79   38.00
  -7   9  -3  108.59   32.50
  -7   9  -3   96.79   46.00
   7   9   3  147.49   36.50
   7   9   3   82.79   42.30
   7   9   3  107.19   42.80
   9  -9   3  124.19   46.50
   9  -9   3  103.59   42.80
  -9  -9  -3   90.99   54.19
  -9   9  -3  131.69   51.59
   9   9   3   80.89   44.50
   9   9   3   91.29   46.30
   9   9   3   43.90   41.70
  11  -9   3   36.00   48.30
 -11  -9  -3  -16.50   55.59
  11  -9   3   36.60   46.50
  11   9   3   17.40   47.60
  11   9   3    5.40   50.69
  10 -10  -3   35.80   42.50
 -10 -10   3    3.80   56.09
  10 -10  -3   75.69   48.60
  10  10  -3    5.10   47.70
  10  10  -3   43.70   53.39
 -10  10   3   12.50   50.29
   8 -10  -3  227.08   50.59
  -8 -10   3  233.08   49.40
   8 -10  -3  199.08   51.09
  -8  10   3  173.38   53.09
   8  10  -3  200.78   49.40
   6 -10  -3    0.40   30.50
  -6 -10   3  -25.60   40.50
  -6 -10   3   20.60   32.40
   6 -10  -3   30.10   36.80
   6  10  -3   21.30   31.30
  -6  10   3  -24.70   39.00
  -6  10   3   43.50   41.30
  -4 -10   3  433.96   61.39
   4 -10  -3  400.96   62.09
   4 -10  -3  435.66   64.89
  -4 -10   3  583.04   72.89
  -4  10   3  560.94   70.29
   4  10  -3  465.45   59.99
  -4  10   3  527.25   73.19
  -2 -10   3   40.80   28.70
   2 -10  -3   64.29   24.50
  -2 -10   3   94.59   42.20
   2 -10  -3   36.00   28.20
  -2 -10   3  120.49   30.40
   2  10  -3   61.99   23.70
  -2  10   3   33.00   41.40
  -2  10   3   26.40   31.50
   0 -10  -3  262.17   44.10
   0 -10  -3  202.88   45.10
   0 -10   3  127.59   35.50
   0 -10   3  195.18   42.80
   0 -10   3  240.98   40.20
   0 -10  -3  138.69   40.70
   0  10   3  176.18   42.50
   0  10  -3  161.08   41.50
   0  10   3  123.39   46.00
   2 -10   3   -7.20   27.90
  -2 -10  -3  -17.10   31.40
   2 -10   3  -11.20   25.50
  -2 -10  -3    0.40   32.30
  -2 -10  -3  -17.00   29.70
   2 -10   3   27.60   27.10
   2  10   3    3.00   27.20
   2  10   3    7.50   17.60
  -2  10  -3   11.90   29.70
  -2  10  -3   21.00   29.20
   2  10   3   -2.10   39.40
  -4 -10  -3  326.27   61.09
  -4 -10  -3  301.37   58.69
  -4 -10  -3  413.06   54.79
   4 -10   3  297.67   52.99
   4 -10   3  350.66   54.19
   4  10   3  490.15   62.59
  -4  10  -3  403.16   59.79
  -4  10  -3  359.66   54.29
   4  10   3  368.36   64.79
   4  10   3  340.87   48.90
   6 -10   3   86.39   37.80
  -6 -10  -3   97.39   49.40
   6 -10   3   91.29   39.00
  -6  10  -3  133.29   47.10
   6  10   3  104.99   45.40
   6  10   3  154.88   44.60
   6  10   3   87.39   41.90
  -6  10  -3  131.89   38.70
   8 -10   3  201.18   47.40
  -8 -10  -3  111.29   43.40
   8 -10   3  175.68   50.29
   8  10   3  173.98   41.90
   8  10   3  249.58   54.49
   8  10   3  134.19   61.29
  -8  10  -3  125.09   53.99
  10 -10   3   32.90   46.90
  10 -10   3   53.69   46.00
 -10 -10  -3   79.09   58.99
  10  10   3  -10.00   48.30
  10  10   3   14.30   53.19
   9 -11  -3   59.09   50.09
   9 -11  -3   -3.60   30.90
  -9 -11   3   56.09   56.79
   9  11  -3   12.60   46.40
  -9  11   3    3.90   51.29
   9  11  -3   -2.10   53.89
   7 -11  -3  -16.60   36.50
   7 -11  -3    0.60   40.40
  -7 -11   3   28.10   50.59
  -7 -11   3   13.50   37.30
  -7  11   3  -11.10   45.40
   7  11  -3    2.30   38.20
   5 -11  -3   79.79   37.50
  -5 -11   3   52.59   45.50
   5 -11  -3   34.80   36.30
  -5 -11   3  110.29   37.00
  -5  11   3   50.29   45.50
  -5  11   3  107.39   45.30
   5  11  -3   88.29   33.70
   3 -11  -3  460.05   60.29
  -3 -11   3  373.66   63.19
   3 -11  -3  424.86   60.59
  -3 -11   3  393.46   60.29
  -3 -11   3  393.86   56.79
  -3  11   3  326.37   59.79
   3  11  -3  357.26   51.09
  -3  11   3  372.36   67.79
   1 -11  -3  440.26   59.89
  -1 -11   3  375.86   54.09
  -1 -11   3  433.76   59.39
  -1 -11   3  412.36   54.59
   1 -11  -3  334.17   56.09
   1  11  -3  302.07   45.90
  -1  11   3  385.56   56.29
  -1  11   3  286.67   64.29
   1 -11   3  308.27   53.59
  -1 -11  -3  297.77   58.99
  -1 -11  -3  367.16   57.89
   1 -11   3  321.57   50.19
  -1 -11  -3  379.26   58.99
   1 -11   3  391.66   55.09
  -1  11  -3  345.07   58.49
   1  11   3  391.46   68.19
   1  11   3  322.47   54.89
  -3 -11  -3  816.12   88.19
  -3 -11  -3  577.84   84.59
   3 -11   3  640.64   78.89
  -3 -11  -3  792.42   88.89
   3 -11   3  549.85   74.39
   3  11   3  573.74   87.69
   3  11   3  536.45   73.19
  -3  11  -3  596.04   78.89
  -3  11  -3  662.63   82.59
  -5 -11  -3  392.26   63.49
   5 -11   3  486.75   63.19
  -5 -11  -3  424.76   71.49
   5 -11   3  363.26   59.19
  -5 -11  -3  433.06   68.09
  -5  11  -3  237.08   54.09
   5  11   3  464.15   60.29
   5  11   3  347.57   68.89
  -5  11  -3  348.57   64.69
   7 -11   3  108.19   43.30
  -7 -11  -3   20.10   51.39
   7 -11   3   43.60   42.40
   7  11   3   19.90   45.10
  -7  11  -3   35.20   50.29
   7  11   3   47.70   51.29
   7  11   3   56.69   43.30
   9 -11   3   18.40   32.70
  -9 -11  -3   79.29   60.69
   9 -11   3    8.50   48.30
   9  11   3    5.10   51.39
   9  11   3   29.40   51.79
   9  11   3    1.10   48.40
  -9  11  -3   23.60   56.79
   8 -12  -3   82.09   47.60
  -8 -12   3   37.90   58.69
  -8 -12   3  186.38   54.29
   8 -12  -3  198.58   56.79
  -8  12   3  118.89   59.09
   8  12  -3  103.99   49.80
  -6 -12   3   -6.40   51.19
  -6 -12   3   16.40   39.10
   6 -12  -3   46.00   45.00
   6 -12  -3   40.60   40.30
   6  12  -3  -16.30   35.60
  -6  12   3   17.90   48.90
  -4 -12   3  123.99   52.99
   4 -12  -3  186.38   40.50
   4 -12  -3  131.09   42.90
  -4 -12   3  116.19   46.80
  -4 -12   3  197.38   44.70
   4  12  -3  100.39   36.00
  -4  12   3  234.08   57.29
  -4  12   3  124.99   48.70
  -2 -12   3   32.30   41.30
   2 -12  -3   18.60   39.80
  -2 -12   3  -32.10   31.20
  -2 -12   3  -14.40   33.50
   2 -12  -3  -22.50   35.90
   2  12  -3   -1.70   24.00
  -2  12   3  -49.60   45.80
  -2  12   3   21.10   39.70
   0 -12   3  750.12   97.59
   0 -12   3  830.42   98.49
   0 -12  -3  736.33  100.09
   0 -12  -3  918.81   97.59
   0 -12   3  774.02   96.29
   0 -12  -3  828.22  100.99
   0  12  -3  867.11  104.09
   0  12   3  806.52   95.99
   2 -12   3   71.89   36.50
   2 -12   3   33.60   36.80
  -2 -12  -3  121.29   43.70
   2 -12   3   70.29   32.80
  -2 -12  -3  100.99   48.80
  -2 -12  -3   80.89   44.70
   2  12   3   65.69   53.99
  -2  12  -3   66.39   40.80
   4 -12   3  117.19   42.10
   4 -12   3  102.49   42.50
  -4 -12  -3  153.48   52.79
  -4 -12  -3   93.79   48.10
  -4 -12  -3   99.49   42.00
   4  12   3  154.38   59.09
  -4  12  -3   47.00   47.30
  -4  12  -3  135.89   43.90
  -6 -12  -3  -11.70   31.80
  -6 -12  -3  -37.80   53.49
   6 -12   3   18.70   43.10
   6 -12   3  -25.70   38.50
  -6 -12  -3   30.80   50.99
  -6  12  -3    5.50   50.09
   6  12   3  -17.40   53.69
   6  12   3   80.89   48.00
   8 -12   3  194.78   58.89
  -8  12  -3  243.78   67.59
   8  12   3  211.08   68.09
   8  12   3  182.88   51.99
   8  12   3  249.58   61.39
  -5 -13   3    8.50   54.69
  -5 -13   3   -5.90   46.60
  -5 -13   3   -0.90   41.50
   5 -13  -3   15.60   42.30
   5 -13  -3   13.10   44.40
  -5  13   3  -16.30   51.89
  -5  13   3  -28.60   47.80
   5  13  -3  -13.30   35.10
  -3 -13   3  -48.00   46.30
  -3 -13   3   -9.60   36.50
  -3 -13   3   33.60   44.60
   3 -13  -3  -12.10   40.50
   3 -13  -3   47.20   46.00
  -3  13   3   -9.00   45.70
  -3  13   3   27.30   57.39
   1 -13  -3  345.77   55.99
   1 -13  -3  320.47   60.69
  -1 -13   3  440.46   66.49
  -1 -13   3  336.67   59.79
  -1 -13   3  478.55   64.59
   1  13  -3  332.97   68.39
  -1  13   3  293.47   56.99
  -1  13   3  268.07   70.89
   1 -13   3  428.06   70.49
  -1 -13  -3  564.74   79.39
  -1 -13  -3  448.46   70.99
  -1 -13  -3  459.95   80.39
   1 -13   3  734.03   78.79
   1 -13   3  654.13   75.89
  -1  13  -3  416.46   74.89
   1  13   3  425.76   84.59
   3 -13   3   58.09   42.70
  -3 -13  -3   52.49   47.80
  -3 -13  -3   51.09   49.20
  -3 -13  -3   16.50   54.69
   3 -13   3   16.90   40.40
  -3  13  -3   11.20   44.90
   3  13   3   58.29   58.29
   5 -13   3   51.49   45.70
  -5 -13  -3   -9.00   57.69
   5 -13   3   22.70   43.40
  -5 -13  -3   -2.60   54.19
  -5 -13  -3    6.30   54.39
  -5  13  -3  -28.90   52.69
  -5  13  -3   21.80   52.79
   5  13   3   -0.60   59.29
   4 -14  -3  -15.80   53.69
  -4 -14   3   22.20   50.89
  -4 -14   3    9.80   56.99
  -4 -14   3   27.20   44.40
   4 -14  -3  -16.20   48.10
   4  14  -3  -41.90   55.99
  -4  14   3   10.90   62.89
  -4  14   3   21.80   51.59
  -2 -14   3   99.59   47.50
  -2 -14   3   95.09   52.69
  -2 -14   3  112.29   52.79
   2 -14  -3  113.79   50.79
   2 -14  -3   30.70   48.00
  -2  14   3  106.89   47.10
   2  14  -3  123.89   59.29
  -2  14   3   27.20   48.00
   0 -14   3  172.48   50.59
   0 -14   3  255.97   56.59
   0 -14  -3  196.98   56.59
   0 -14  -3  293.77   63.89
   0 -14   3  194.58   52.49
   0  14  -3  118.99   59.09
   0  14   3  129.49   69.59
   2 -14   3  229.38   53.09
  -2 -14  -3  196.28   60.69
   2 -14   3  146.09   48.00
  -2 -14  -3  126.99   59.49
  -2 -14  -3  138.19   63.19
   2  14   3   61.79   66.49
  -2  14  -3   96.09   56.69
 -14   0   4    1.10   40.70
 -14   0   4   -4.30   48.50
  14   0  -4  -17.30   32.80
 -12   0   4  535.65   71.99
 -12   0   4  699.23   82.19
  12   0  -4  511.35   72.29
 -10   0   4  154.08   33.60
 -10   0   4  143.79   41.50
 -10   0   4  238.88   43.50
  10   0  -4  200.08   27.50
  10   0  -4  181.78   36.20
  10   0  -4  120.99   29.50
  10   0  -4  156.78   36.80
   8   0  -4   24.80   19.60
   8   0  -4   21.90   16.80
  -8   0   4    4.60   20.70
  -8   0   4    2.30   18.50
  -8   0   4   47.10   26.60
   8   0  -4   10.40   15.10
   8   0  -4    2.40   17.40
   6   0  -4 1557.04  156.88
  -6   0   4 1596.54  154.98
  -6   0   4 1538.75  156.98
  -6   0   4 1538.35  155.38
  -6   0   4 1621.64  157.48
  -6   0   4 1676.63  151.98
   6   0  -4 1547.05  155.08
  -6   0   4 1646.64  157.48
   6   0  -4 1405.96  156.08
  -6   0   4 1544.95  155.28
   6   0  -4 1715.13  157.58
   6   0  -4 1547.65  153.38
   6   0  -4 1655.53  155.38
   4   0  -4 9118.99  878.31
   4   0  -4 9362.26  876.61
  -4   0   4 9097.49  878.21
  -4   0   4 9015.80  876.41
  -4   0   4 9822.42  878.71
  -4   0   4 9084.09  876.41
  -4   0   4 9302.77  877.31
  -4   0   4 9014.20  879.11
   4   0  -4 9359.56  878.61
   4   0  -4 9419.76  878.41
   4   0  -4 9398.26  879.21
   2   0  -4 1824.42  173.98
   2   0  -4 1903.21  177.28
  -2   0   4 1819.52  177.78
  -2   0   4 1815.52  174.08
  -2   0   4 1825.72  176.78
  -2   0   4 1753.62  173.48
  -2   0   4 1931.91  178.58
   2   0  -4 1832.62  178.38
  -2   0   4 2006.20  178.78
   2   0  -4 1786.32  173.88
  -2   0   4 1827.62  173.58
  -2   0   4 1840.82  178.18
   0   0   4  373.96   40.20
   0   0   4  356.86   37.00
   0   0   4  314.37   40.00
   0   0  -4  351.96   41.20
   0   0   4  398.76   36.10
   0   0   4  369.36   42.50
   0   0  -4  329.47   36.80
   0   0   4  315.77   43.60
   2   0   4    9.20   12.50
  -2   0  -4   -6.10   10.50
   2   0   4  -29.30   16.10
  -2   0  -4   -3.50   10.50
  -2   0  -4    1.60    9.90
   2   0   4   -5.10   12.20
   2   0   4    9.80    8.70
   2   0   4   24.50    8.10
  -4   0  -4 1817.12  174.58
  -4   0  -4 1777.82  170.68
   4   0   4 1840.42  174.88
  -4   0  -4 1874.31  173.58
   4   0   4 1714.83  175.58
   4   0   4 1757.62  174.08
   4   0   4 1727.53  170.78
  -4   0  -4 1728.33  169.58
   6   0   4  167.78   31.50
   6   0   4  127.79   22.90
   6   0   4  128.59   28.20
  -6   0  -4  133.89   23.00
   6   0   4   81.79   26.00
   8   0   4 1732.93  176.48
   8   0   4 1724.03  178.18
   8   0   4 1700.23  172.88
  -8   0  -4 1769.02  172.28
   8   0   4 1845.72  177.78
 -10   0  -4 1364.86  141.99
  10   0   4 1480.85  148.69
  10   0   4 1337.17  147.59
  10   0   4 1407.86  144.19
  12   0   4   50.69   43.40
  12   0   4   62.99   42.30
  14   0   4   24.30   48.00
  14   0   4   53.19   55.69
  15  -1  -4   -1.30   40.50
 -15  -1   4   -8.30   54.09
 -15   1   4  -11.70   54.29
 -15   1   4   17.40   49.40
 -13  -1   4   39.30   33.40
  13  -1  -4   39.60   32.40
 -13  -1   4   32.20   34.60
  13  -1  -4   25.40   47.40
 -13   1   4   53.09   43.90
  13   1  -4   50.09   40.20
 -13   1   4   28.20   40.70
  11  -1  -4  -11.40   28.20
 -11  -1   4  -29.00   31.10
  11  -1  -4    0.80   28.30
 -11  -1   4   -8.30   34.50
  11  -1  -4   17.20   27.00
 -11   1   4   -2.50   23.50
  11   1  -4  -25.50   28.00
 -11   1   4    6.10   29.60
  11   1  -4  -27.30   34.50
  11   1  -4  -12.80   20.70
   9  -1  -4  245.78   39.90
  -9  -1   4  268.07   36.90
   9  -1  -4  255.27   38.10
  -9  -1   4  208.48   37.40
  -9  -1   4  279.17   46.00
   9  -1  -4  205.08   37.00
   9   1  -4  272.77   36.70
   9   1  -4  165.88   35.80
  -9   1   4  328.17   45.60
  -9   1   4  197.28   38.60
   9   1  -4  359.26   39.40
  -9   1   4  158.58   37.40
  -7  -1   4  224.58   32.20
  -7  -1   4  212.28   34.00
   7  -1  -4  223.28   26.80
   7  -1  -4  182.28   32.90
  -7  -1   4  272.17   40.90
   7  -1  -4  222.88   32.60
   7  -1  -4  255.27   35.60
   7  -1  -4  267.17   35.40
  -7   1   4  233.98   27.20
   7   1  -4  212.58   31.60
  -7   1   4  228.68   30.20
   7   1  -4  203.58   34.80
   7   1  -4  203.88   31.40
   7   1  -4  261.37   35.60
   7   1  -4  224.98   33.00
  -7   1   4  180.98   31.60
  -7   1   4  230.98   35.70
   7   1  -4  234.98   31.50
  -7   1   4  320.67   41.60
  -5  -1   4   27.50   11.10
  -5  -1   4   33.50   18.60
  -5  -1   4   23.10   14.70
   5  -1  -4   13.80   11.70
   5  -1  -4  -18.30   13.30
   5  -1  -4    8.70   17.90
   5  -1  -4   -7.10   10.30
   5  -1  -4   14.40   17.10
  -5  -1   4   27.50   13.90
  -5  -1   4   13.90   17.30
   5  -1  -4    9.40   11.70
  -5  -1   4   14.20   10.30
  -5  -1   4  -10.80   16.50
   5   1  -4    3.30   17.70
   5   1  -4    7.40   11.60
  -5   1   4    5.70   14.90
   5   1  -4   14.10    7.50
   5   1  -4  -18.60   15.30
   5   1  -4  -40.90   15.00
  -5   1   4   22.30   17.70
  -5   1   4   16.70   11.30
   5   1  -4   -5.90   13.10
  -5   1   4   15.90   15.20
  -5   1   4   18.60   11.70
  -3  -1   4   76.19   16.70
  -3  -1   4   82.89   12.50
   3  -1  -4  126.19   22.10
  -3  -1   4   79.89   21.30
   3  -1  -4  129.19   20.50
   3  -1  -4  148.29   19.60
  -3  -1   4  106.59   20.90
  -3  -1   4   88.89   21.00
   3  -1  -4  103.29   12.80
   3  -1  -4  114.39   13.70
  -3  -1   4   99.19   21.50
  -3  -1   4   89.49   12.40
   3  -1  -4  111.09   16.00
  -3  -1   4  129.39   19.80
   3  -1  -4  142.79   21.90
   3   1  -4   98.99   13.50
  -3   1   4  171.88   24.10
  -3   1   4  119.99   15.60
   3   1  -4  129.39   21.70
   3   1  -4   98.39   20.80
  -3   1   4  122.79   19.10
  -3   1   4  116.19   15.30
   3   1  -4   97.19   21.60
  -3   1   4  172.88   22.10
  -3   1   4  173.38   23.20
   1  -1  -4  495.25   47.40
   1  -1  -4  480.15   49.70
  -1  -1   4  460.65   53.99
   1  -1  -4  484.65   49.40
   1  -1  -4  534.25   55.09
  -1  -1   4  522.15   54.09
  -1  -1   4  457.25   52.59
   1  -1  -4  527.25   55.69
  -1   1   4  499.85   51.49
  -1   1   4  505.85   55.69
   1   1  -4  516.15   53.29
  -1   1   4  484.15   49.80
  -1   1   4  485.65   49.30
  -1   1   4  531.05   55.29
   1   1  -4  494.55   55.19
   1   1  -4  559.54   54.89
  -1  -1  -4  149.88   28.70
  -1  -1  -4  186.58   23.70
   1  -1   4  167.48   26.70
  -1  -1  -4  154.58   23.50
   1  -1   4  194.48   21.30
   1  -1   4  202.58   22.70
  -1  -1  -4  163.78   20.90
   1  -1   4  202.08   25.30
   1   1   4  197.48   22.70
  -1   1  -4  160.28   20.90
   1   1   4  203.98   23.90
   1   1   4  164.18   23.40
  -1   1  -4  129.79   18.30
   1   1   4  156.98   26.60
  -1   1  -4  226.38   25.40
   3  -1   4   58.79   17.60
  -3  -1  -4   70.09   18.00
   3  -1   4   31.40   12.30
  -3  -1  -4   32.40   13.10
   3  -1   4   62.89   15.60
   3  -1   4   65.29    9.60
   3  -1   4   36.20   15.20
  -3  -1  -4   34.10   12.40
  -3  -1  -4   70.29   19.70
   3   1   4   57.69   15.90
   3   1   4   28.30   14.80
   3   1   4    5.50   16.70
  -3   1  -4   41.40   12.70
  -3   1  -4   39.00   14.40
   3   1   4   79.79   21.80
   5  -1   4  312.27   36.10
  -5  -1  -4  200.28   34.60
   5  -1   4  221.88   31.40
   5  -1   4  159.08   30.80
   5  -1   4  215.08   27.30
  -5  -1  -4  226.18   25.90
  -5  -1  -4  257.57   31.10
  -5   1  -4  245.48   27.60
   5   1   4  223.78   31.30
   5   1   4  231.98   36.70
   5   1   4  215.58   33.70
  -5   1  -4  234.68   33.50
   5   1   4  321.17   39.90
   7  -1   4  -11.10   21.30
  -7  -1  -4    3.90   17.70
   7  -1   4    5.70   23.10
   7  -1   4   -3.40   13.00
   7  -1   4  -13.40   15.50
   7  -1   4   10.80   26.90
   7   1   4   18.70   22.20
   7   1   4    6.90   23.40
   7   1   4   -0.20   17.00
  -7   1  -4   -0.50   14.80
   7   1   4  -20.40   21.50
   9  -1   4   15.90   25.80
  -9  -1  -4   17.50   22.70
   9  -1   4  -32.10   26.50
   9  -1   4   19.40   28.80
   9  -1   4   25.50   40.50
   9   1   4    2.90   30.30
   9   1   4   25.30   30.70
   9   1   4  -18.80   23.10
  -9   1  -4    2.80   15.80
  11  -1   4   16.50   37.90
  11  -1   4   -1.00   36.70
  11  -1   4   -7.40   37.00
 -11  -1  -4   17.00   33.20
  11   1   4   23.10   28.10
  11   1   4   -0.30   36.00
  11   1   4    0.40   32.70
  13  -1   4  137.29   47.50
  13  -1   4   17.70   50.69
  13   1   4   64.69   45.10
  13   1   4  173.28   44.40
 -14  -2   4  -22.60   50.49
  14  -2  -4   -7.20   38.40
 -14   2   4  -23.90   47.80
  14   2  -4   21.00   39.40
 -14   2   4    4.60   47.60
 -12  -2   4  281.87   44.50
  12  -2  -4  376.36   53.09
  12  -2  -4  274.17   46.40
 -12  -2   4  220.18   57.59
  12  -2  -4  266.77   49.90
 -12   2   4  193.88   50.19
  12   2  -4  359.46   49.20
 -12   2   4  273.37   54.09
  12   2  -4  258.67   50.29
 -10  -2   4   53.99   36.10
  10  -2  -4  123.79   28.30
  10  -2  -4  105.69   29.00
 -10  -2   4   17.40   31.00
 -10  -2   4   84.29   24.70
  10  -2  -4   44.70   29.00
  10   2  -4  141.19   30.60
 -10   2   4   45.50   32.90
  10   2  -4   84.49   24.60
  10   2  -4   75.29   28.80
 -10   2   4  101.59   36.10
  -8  -2   4    3.60   26.30
   8  -2  -4  -35.20   21.70
  -8  -2   4   23.70   19.70
   8  -2  -4   17.00   14.80
   8  -2  -4   36.90   20.90
  -8  -2   4   24.50   20.00
   8  -2  -4  -18.90   18.90
  -8   2   4   -3.20   22.30
   8   2  -4    0.50   18.70
  -8   2   4    3.30   14.30
   8   2  -4   38.50   18.50
   8   2  -4   24.20   19.80
   8   2  -4   42.10   26.50
  -8   2   4    2.20   24.20
   8   2  -4   31.20   22.10
  -6  -2   4 1101.69  105.19
  -6  -2   4  920.01   98.59
  -6  -2   4  985.80   96.99
   6  -2  -4  948.71   98.89
  -6  -2   4  952.10   94.19
   6  -2  -4  972.90  100.69
   6  -2  -4 1027.10   98.09
  -6  -2   4  944.21   97.89
   6  -2  -4  976.70   98.59
   6  -2  -4  975.40   99.79
  -6  -2   4  939.01   94.69
   6   2  -4 1089.29   95.39
   6   2  -4  892.31   97.89
   6   2  -4  821.72   97.99
  -6   2   4  922.51   99.09
  -6   2   4 1019.00   97.09
  -6   2   4 1030.30   97.59
   6   2  -4 1008.40  101.99
  -6   2   4 1069.59  101.89
   6   2  -4  926.01  101.29
   4  -2  -4 4790.42  476.75
  -4  -2   4 4807.42  473.85
   4  -2  -4 4931.51  476.25
  -4  -2   4 4934.11  474.05
   4  -2  -4 4838.12  477.15
   4  -2  -4 5140.39  474.95
  -4  -2   4 5189.98  478.15
   4  -2  -4 4965.00  474.35
   4  -2  -4 5166.38  474.55
  -4  -2   4 4997.00  477.25
  -4  -2   4 5184.38  474.85
  -4  -2   4 4688.63  477.05
   4  -2  -4 4947.50  475.35
  -4   2   4 5179.98  476.25
  -4   2   4 4966.50  475.55
  -4   2   4 5131.99  475.75
  -4   2   4 4725.33  474.95
   4   2  -4 5223.28  477.25
   4   2  -4 5143.69  477.45
  -4   2   4 5056.49  477.65
   2  -2  -4 2148.89  203.48
   2  -2  -4 2033.40  205.88
  -2  -2   4 2139.69  201.08
   2  -2  -4 2202.68  203.08
  -2  -2   4 2045.80  206.08
   2  -2  -4 2070.29  205.58
  -2  -2   4 2195.78  205.08
  -2  -2   4 2241.18  205.38
  -2  -2   4 2127.29  201.28
   2  -2  -4 2039.50  202.28
   2  -2  -4 2184.98  202.98
  -2  -2   4 2106.69  205.98
   2  -2  -4 2088.79  206.28
  -2   2   4 1948.01  202.98
   2   2  -4 2343.17  205.68
  -2   2   4 2096.99  203.58
  -2   2   4 2124.69  206.08
  -2   2   4 2236.78  207.08
  -2   2   4 2014.30  203.08
   2   2  -4 2081.29  206.08
  -2   2   4 2153.58  203.58
   0  -2   4   10.30    8.60
   0  -2  -4  -32.90   16.50
   0  -2  -4   -6.30    9.90
   0  -2   4    5.30   13.40
   0  -2   4   19.30   14.60
   0  -2  -4   -6.80   10.30
   0  -2  -4  -20.10   10.80
   0  -2   4  -10.40    6.80
   0  -2   4   -7.80    5.40
   0  -2   4   13.80   13.80
   0   2   4   12.40    9.80
   0   2   4   15.20   10.80
   0   2  -4  -20.90   14.00
   0   2  -4    0.70    6.30
   0   2   4   -2.80   15.50
   0   2   4   25.20   18.80
   0   2   4   -7.10   12.50
   2  -2   4  186.08   23.40
   2  -2   4  133.89   25.70
  -2  -2  -4  201.68   27.50
   2  -2   4  155.58   18.30
  -2  -2  -4  191.18   26.20
  -2  -2  -4  133.49   25.60
  -2  -2  -4  175.88   32.30
   2  -2   4  166.58   17.80
   2  -2   4  193.78   23.60
   2  -2   4  176.58   23.30
   2   2   4  165.18   26.40
  -2   2  -4  175.98   25.50
  -2   2  -4  195.48   22.40
   2   2   4  247.58   28.40
   2   2   4  152.78   24.30
   2   2   4  180.68   31.50
  -2   2  -4  170.18   23.00
   4  -2   4  848.62   84.99
  -4  -2  -4  913.71   91.49
   4  -2   4  977.00   90.59
  -4  -2  -4  734.23   92.19
  -4  -2  -4  897.31   89.19
   4  -2   4  891.61   88.89
   4  -2   4  864.11   88.29
  -4   2  -4  784.42   87.69
   4   2   4  900.01   90.89
   4   2   4  832.42   88.59
   4   2   4  901.11   92.29
   4   2   4  922.41   92.69
  -6  -2  -4   37.60   19.40
   6  -2   4   -0.70    6.80
   6  -2   4  -18.30   17.00
   6  -2   4    5.60   20.10
   6  -2   4  -31.90   18.40
  -6   2  -4   -6.90    8.60
   6   2   4   22.20   15.90
   6   2   4   -7.10   19.60
   6   2   4  -17.00   19.20
   6   2   4  -14.20   19.90
   8  -2   4  902.71   93.19
  -8  -2  -4  988.80   96.09
   8  -2   4  756.32   89.09
   8  -2   4  887.91   95.99
   8   2   4  793.52   95.89
  -8   2  -4  790.52   86.29
   8   2   4 1004.60   94.59
   8   2   4  880.11  100.29
  10  -2   4  655.23   78.49
 -10  -2  -4  789.42   83.99
  10  -2   4  662.73   78.29
  10  -2   4  557.24   80.39
  10   2   4  607.14   76.09
  10   2   4  745.03   86.49
 -10   2  -4  625.54   71.59
  10   2   4  546.05   78.49
  12  -2   4   65.99   42.10
  12  -2   4   31.90   33.10
  12  -2   4   19.20   28.40
 -12  -2  -4  119.09   39.50
  12   2   4   31.70   46.30
  12   2   4   40.90   40.20
  14  -2   4   22.40   47.30
  14  -2   4   32.10   38.80
  14   2   4   23.60   50.59
  14   2   4  -19.20   51.49
 -13  -3   4  187.58   54.29
  13  -3  -4  145.99   46.70
  13  -3  -4  101.89   40.80
 -13   3   4  122.39   48.40
  13   3  -4  117.19   37.10
 -13   3   4  220.18   52.79
  11  -3  -4   24.30   30.90
  11  -3  -4   56.19   33.80
 -11  -3   4  -19.40   26.50
  11  -3  -4   10.90   27.50
 -11  -3   4   34.70   26.50
  11   3  -4    0.90   34.80
  11   3  -4   -0.20   30.40
  11   3  -4  -26.60   30.40
 -11   3   4   19.20   34.10
 -11   3   4  -12.40   33.10
  -9  -3   4 1130.79  115.99
  -9  -3   4 1130.19  121.59
   9  -3  -4 1178.48  119.99
   9  -3  -4 1286.27  121.29
   9  -3  -4 1250.77  122.29
  -9  -3   4 1184.38  126.99
   9   3  -4 1356.06  118.99
   9   3  -4 1195.08  122.39
  -9   3   4 1110.29  122.39
   9   3  -4 1153.68  121.49
   9   3  -4  928.21  115.49
   9   3  -4 1115.49  121.19
  -7  -3   4 2225.38  202.38
   7  -3  -4 2048.50  206.48
  -7  -3   4 2001.40  209.88
   7  -3  -4 2161.38  207.28
   7  -3  -4 2173.18  205.38
  -7  -3   4 1970.00  200.18
  -7  -3   4 1908.61  204.98
   7  -3  -4 2216.38  204.48
   7  -3  -4 2071.09  205.38
   7   3  -4 2117.39  207.98
   7   3  -4 2057.09  202.28
   7   3  -4 2027.40  202.48
  -7   3   4 2154.68  202.58
  -7   3   4 2186.48  208.68
   7   3  -4 2018.70  207.08
  -7   3   4 2262.37  204.18
  -7   3   4 2154.08  206.98
   7   3  -4 2134.99  205.48
   5  -3  -4  199.38   25.20
  -5  -3   4  146.09   24.90
   5  -3  -4  163.68   26.30
   5  -3  -4  131.59   27.70
  -5  -3   4  177.48   24.80
  -5  -3   4  181.98   32.80
   5  -3  -4  127.49   25.60
  -5  -3   4  178.08   22.20
   5  -3  -4  165.78   30.20
  -5  -3   4  145.39   23.20
   5   3  -4  127.59   22.70
  -5   3   4  158.68   31.50
  -5   3   4  203.78   30.30
   5   3  -4  180.38   29.00
  -5   3   4  196.68   27.50
   5   3  -4  189.48   31.00
  -5   3   4  251.27   29.20
  -3  -3   4  -12.50   17.20
   3  -3  -4    2.90   17.30
   3  -3  -4   -6.80   11.30
  -3  -3   4   -1.80   11.70
   3  -3  -4   -7.20    7.60
  -3  -3   4    8.40    9.60
   3  -3  -4   11.50   11.20
  -3  -3   4   15.00   11.80
  -3  -3   4    1.00    9.10
  -3  -3   4  -18.60   16.50
   3  -3  -4    7.00   17.80
   3  -3  -4   32.60   12.40
  -3   3   4   -0.40    9.90
  -3   3   4   -3.00   17.60
   3   3  -4  -19.20   17.10
   3   3  -4    1.60    5.50
  -3   3   4   14.60   11.90
   3   3  -4  -13.50   15.30
  -3   3   4   13.30   12.80
   3   3  -4   12.20   15.50
  -3   3   4   -3.50   17.70
   1  -3  -4 3915.51  350.26
  -1  -3   4 3670.93  352.56
  -1  -3   4 3594.14  348.37
   1  -3  -4 3622.24  350.86
   1  -3  -4 3675.03  350.26
  -1  -3   4 3587.54  351.16
  -1  -3   4 3813.52  350.86
   1  -3  -4 3857.41  350.76
  -1  -3   4 3352.26  352.16
   1  -3  -4 3544.05  351.86
   1  -3  -4 3723.73  353.66
  -1   3   4 3703.03  348.87
  -1   3   4 4042.10  351.16
   1   3  -4 3723.63  352.66
  -1   3   4 3488.05  350.36
  -1   3   4 3456.35  353.26
   1   3  -4 3547.15  350.16
  -1   3   4 3864.21  352.66
   1   3  -4 3604.04  351.16
  -1   3   4 3666.63  351.76
  -1  -3  -4 3727.73  353.26
  -1  -3  -4 3657.13  354.26
   1  -3   4 4001.60  352.66
   1  -3   4 3640.04  353.76
  -1  -3  -4 3668.83  356.76
   1  -3   4 3676.93  351.26
   1  -3   4 3821.72  354.06
  -1  -3  -4 3688.73  354.56
   1  -3   4 3607.24  354.66
  -1  -3  -4 3819.82  354.16
   1  -3   4 3441.36  351.66
   1   3   4 3692.03  354.76
   1   3   4 3723.83  357.06
   1   3   4 3884.51  354.56
  -1   3  -4 3491.65  351.86
   1   3   4 3580.24  354.16
  -1   3  -4 3663.53  354.86
   1   3   4 3912.71  354.86
  -3  -3  -4   -4.40   22.00
   3  -3   4  -18.30   13.20
   3  -3   4   54.19   17.80
   3  -3   4   24.50   13.90
  -3  -3  -4  -12.20   16.80
  -3  -3  -4   -8.00   16.80
   3  -3   4   34.30   22.10
   3   3   4   -0.20   20.00
  -3   3  -4   22.40   13.80
   3   3   4   23.30   17.50
   3   3   4   15.10   18.40
  -3   3  -4   51.69   19.50
  -3   3  -4    3.60   14.80
   3   3   4    6.20   17.50
   5  -3   4 1152.98  115.59
  -5  -3  -4 1266.67  116.39
   5  -3   4 1120.49  113.89
   5  -3   4 1097.99  111.29
   5  -3   4 1184.78  116.99
   5   3   4 1091.09  117.09
  -5   3  -4 1044.50  114.39
   5   3   4 1084.59  115.89
   5   3   4 1227.28  118.39
   5   3   4 1101.69  117.99
   7  -3   4   15.10   16.60
   7  -3   4   -7.50   16.20
   7  -3   4   -8.20    8.20
   7  -3   4   22.50   18.80
  -7  -3  -4    4.60   24.20
   7   3   4   -6.70   22.40
   7   3   4   -0.90   25.90
   7   3   4   20.30   25.70
  -7   3  -4    5.10    8.10
   9  -3   4   28.40   30.10
   9  -3   4   39.60   31.60
  -9  -3  -4   70.19   30.60
   9   3   4   79.09   28.60
  -9   3  -4   31.10   18.00
   9   3   4   33.40   31.40
   9   3   4   35.80   35.50
 -11  -3  -4  260.57   49.90
  11  -3   4  157.28   52.19
  11  -3   4  346.27   50.69
  11   3   4  277.17   57.69
  11   3   4  248.48   53.89
  11   3   4  334.47   52.49
  13  -3   4 1026.30  111.19
 -13  -3  -4  567.04   92.59
  13  -3   4  707.73   91.79
  13   3   4  931.01  106.69
  13   3   4  618.74   93.89
 -14  -4   4   -7.50   57.49
  14  -4  -4   30.80   43.40
  14   4  -4    1.10   39.60
 -14   4   4   39.50   58.79
 -14   4   4  -58.79   51.89
  12  -4  -4  -22.40   30.30
 -12  -4   4   48.20   48.00
  12  -4  -4  -32.40   36.40
  12  -4  -4   18.60   28.50
  12   4  -4   -5.90   34.40
  12   4  -4   22.00   31.60
 -12   4   4   10.40   38.20
 -12   4   4   -7.60   40.90
  12   4  -4   -8.60   43.00
  10  -4  -4   36.70   26.50
  10  -4  -4  -18.20   25.70
 -10  -4   4   18.30   17.80
  10  -4  -4   13.20   28.40
 -10  -4   4   11.50   37.60
  10   4  -4    3.60   33.80
  10   4  -4   26.60   29.10
  10   4  -4   16.30   28.60
  10   4  -4    6.60   25.40
 -10   4   4    7.70   34.10
   8  -4  -4  160.38   32.50
  -8  -4   4  189.08   33.90
   8  -4  -4  243.28   36.00
  -8  -4   4  192.38   25.00
   8  -4  -4  231.98   30.40
   8  -4  -4  232.78   38.30
   8  -4  -4  196.98   35.90
  -8  -4   4  246.58   44.50
  -8  -4   4  153.28   22.10
   8   4  -4  162.68   29.00
   8   4  -4  187.78   25.30
  -8   4   4  175.98   25.00
  -8   4   4  183.48   33.00
   8   4  -4  218.98   38.20
  -8   4   4  167.18   38.20
   8   4  -4  158.68   31.40
   8   4  -4  118.39   36.10
  -6  -4   4  313.37   44.80
  -6  -4   4  237.98   34.20
   6  -4  -4  299.47   43.30
  -6  -4   4  284.67   37.10
   6  -4  -4  263.67   40.10
   6  -4  -4  288.67   39.30
   6  -4  -4  292.27   34.90
  -6  -4   4  311.37   37.60
  -6  -4   4  268.87   30.50
   6  -4  -4  359.96   40.50
  -6   4   4  286.27   42.50
   6   4  -4  237.28   32.20
   6   4  -4  245.28   34.90
   6   4  -4  225.98   39.00
  -6   4   4  282.27   40.40
  -6   4   4  237.28   36.30
   6   4  -4  263.27   40.90
   4  -4  -4   51.19   15.90
  -4  -4   4   37.90   22.40
  -4  -4   4   53.39   11.90
   4  -4  -4   77.69   18.80
   4  -4  -4   55.09   11.40
  -4  -4   4   58.59   15.00
   4  -4  -4   38.30   23.50
   4  -4  -4   21.60   16.20
  -4  -4   4   26.30   15.30
  -4  -4   4   21.30   15.50
   4   4  -4   29.60   19.40
  -4   4   4   30.40   21.90
   4   4  -4   40.70   21.90
   4   4  -4   50.49   12.60
  -4   4   4   55.59   19.20
  -4   4   4   35.90   22.40
  -2  -4   4  484.75   55.19
   2  -4  -4  531.45   59.59
   2  -4  -4  465.95   54.99
  -2  -4   4  413.86   54.49
   2  -4  -4  464.95   55.89
   2  -4  -4  475.65   52.59
  -2  -4   4  500.85   49.80
  -2  -4   4  508.65   49.80
   2  -4  -4  464.35   53.29
   2  -4  -4  470.05   53.09
  -2   4   4  477.55   55.79
  -2   4   4  536.45   56.59
  -2   4   4  516.45   48.10
  -2   4   4  517.05   59.19
   2   4  -4  470.35   54.39
  -2   4   4  439.46   53.39
   2   4  -4  419.36   51.89
  -2   4   4  458.85   53.19
   2   4  -4  419.76   56.29
   0  -4  -4  100.19   24.40
   0  -4  -4  102.79   21.10
   0  -4   4  159.48   23.00
   0  -4   4  178.58   24.10
   0  -4   4   86.99   23.90
   0  -4   4  122.89   18.70
   0  -4   4  105.69   19.00
   0  -4   4  135.39   18.60
   0  -4  -4   81.09   21.80
   0  -4  -4  108.89   21.10
   0  -4  -4  145.09   22.40
   0   4   4   88.19   22.80
   0   4   4  121.19   29.80
   0   4   4   83.89   23.20
   0   4  -4   95.09   23.70
   0   4   4  130.89   23.50
   0   4  -4   98.19   18.00
   0   4  -4  128.99   18.90
   2  -4   4  274.97   30.90
  -2  -4  -4  235.48   33.20
   2  -4   4  284.27   31.10
   2  -4   4  198.38   23.80
   2  -4   4  166.68   30.50
  -2  -4  -4  207.08   32.90
   2  -4   4  203.28   34.30
   2  -4   4  204.18   32.00
  -2   4  -4  237.48   32.80
   2   4   4  322.17   35.70
  -2   4  -4  194.28   28.30
   2   4   4  235.58   33.10
   2   4   4  210.98   37.80
   2   4   4  227.78   31.30
  -2   4  -4  180.68   27.90
   2   4   4  253.57   34.90
   4  -4   4    6.40   16.50
  -4  -4  -4   46.70   23.20
   4  -4   4   23.40   18.20
   4  -4   4   12.40   16.60
  -4   4  -4   17.90   15.70
   4   4   4  -18.90   21.10
  -4   4  -4   39.80   19.50
   4   4   4   14.60   22.40
   4   4   4   67.39   22.80
   6  -4   4  -13.20   20.20
  -6  -4  -4   68.99   26.80
   6  -4   4   37.60   21.60
   6  -4   4  -12.60   18.30
   6   4   4  -30.20   15.60
   6   4   4   20.10   18.50
   6   4   4   29.50   25.80
   8  -4   4   14.10   13.20
   8  -4   4   10.70   28.40
  -8  -4  -4   77.89   32.10
   8  -4   4  -13.50   26.90
  -8   4  -4   11.40    9.30
   8   4   4   64.89   35.20
   8   4   4   16.90   26.90
   8   4   4  -11.20   20.30
  10  -4   4   38.20   35.10
 -10  -4  -4   62.89   37.00
  10  -4   4   44.30   33.80
  10   4   4   22.90   28.60
  10   4   4   65.69   37.00
  10   4   4   -7.20   39.10
  12  -4   4  152.68   48.30
 -12  -4  -4   79.29   45.80
  12  -4   4   64.39   44.70
  12   4   4  132.19   53.99
  12   4   4  202.48   50.29
  13  -5  -4   78.49   43.60
  13  -5  -4  107.69   50.79
 -13  -5   4  126.39   58.89
  13   5  -4  143.59   54.69
 -13   5   4  135.79   49.30
 -13   5   4  128.19   56.29
  11  -5  -4    7.00   35.60
 -11  -5   4  -20.70   42.70
  11  -5  -4    4.80   31.10
  11  -5  -4   11.80   33.40
  11   5  -4   -9.70   42.10
 -11   5   4   61.09   41.70
  11   5  -4  -28.70   33.60
  11   5  -4    1.50   24.70
   9  -5  -4 1255.37  127.49
   9  -5  -4 1379.36  129.19
   9  -5  -4 1107.79  122.79
  -9  -5   4 1008.40  132.19
   9  -5  -4 1390.66  130.99
   9   5  -4 1302.17  129.69
   9   5  -4 1007.10  125.69
   9   5  -4 1191.08  122.99
  -9   5   4 1220.78  129.59
   9   5  -4 1318.87  132.19
   7  -5  -4 2380.96  229.98
   7  -5  -4 2764.92  229.68
  -7  -5   4 2195.18  230.08
  -7  -5   4 2151.18  225.38
   7  -5  -4 2282.77  224.08
  -7  -5   4 2299.67  233.28
   7   5  -4 2286.27  227.68
   7   5  -4 2216.98  230.48
  -7   5   4 2405.56  228.88
  -7   5   4 2501.75  231.08
   7   5  -4 2238.38  229.98
  -5  -5   4  256.47   30.60
   5  -5  -4  441.16   46.80
  -5  -5   4  407.86   49.70
  -5  -5   4  313.87   40.40
   5  -5  -4  290.97   34.00
   5  -5  -4  332.37   40.90
  -5  -5   4  327.67   38.90
  -5  -5   4  250.97   38.50
  -5   5   4  412.56   47.40
  -5   5   4  330.07   46.90
  -5   5   4  412.96   44.70
   5   5  -4  281.77   45.10
   5   5  -4  367.06   44.30
   5   5  -4  322.67   39.60
   3  -5  -4  207.68   31.40
  -3  -5   4  239.38   36.00
  -3  -5   4  228.08   36.00
  -3  -5   4  213.58   27.60
  -3  -5   4  197.38   27.00
  -3  -5   4  231.68   25.90
   3  -5  -4  217.88   31.10
   3  -5  -4  179.38   30.20
  -3  -5   4  188.78   28.80
  -3   5   4  153.38   34.50
   3   5  -4  194.08   35.10
   3   5  -4  227.78   33.00
  -3   5   4  183.68   32.00
  -3   5   4  224.48   34.60
   1  -5  -4 2940.31  292.87
   1  -5  -4 3108.69  292.37
  -1  -5   4 2843.22  292.27
  -1  -5   4 3181.58  290.87
   1  -5  -4 2975.40  293.07
  -1  -5   4 3053.49  292.37
  -1  -5   4 2944.21  290.77
  -1  -5   4 3019.40  290.77
  -1  -5   4 3006.50  290.27
  -1   5   4 3233.38  297.17
  -1   5   4 3058.59  293.17
   1   5  -4 2849.61  291.87
   1   5  -4 3086.79  294.77
   1   5  -4 3186.08  292.47
  -1   5   4 3089.19  293.57
  -1   5   4 3058.39  288.27
  -1  -5  -4 3204.58  326.07
  -1  -5  -4 3440.76  326.07
  -1  -5  -4 3453.15  326.27
   1  -5   4 3362.46  323.87
   1  -5   4 3311.37  325.47
   1  -5   4 3278.37  322.57
   1  -5   4 3356.36  324.77
   1  -5   4 3335.27  324.37
   1   5   4 3721.23  330.37
  -1   5  -4 3453.35  326.47
   1   5   4 3690.63  327.57
  -1   5  -4 3137.99  322.37
   1   5   4 3457.65  325.57
   1   5   4 3403.56  326.57
   3  -5   4   10.70   15.40
  -3  -5  -4  -42.90   21.10
   3  -5   4  -22.10   14.80
   3   5   4  -23.90   17.20
  -3   5  -4    1.90   20.90
   3   5   4   12.50   21.80
   3   5   4   -0.30   18.10
  -3   5  -4   13.60    7.50
   3   5   4   24.80   25.50
  -3   5  -4    8.70   18.20
   5  -5   4  618.24   71.59
  -5  -5  -4  635.14   72.99
   5  -5   4  626.74   70.79
  -5   5  -4  601.94   67.49
   5   5   4  516.95   72.49
   5   5   4  735.23   75.59
   5   5   4  529.15   73.59
   7  -5   4   39.80   26.10
  -7  -5  -4   17.40   29.70
   7  -5   4   11.90   25.70
   7   5   4   12.30   28.10
   7   5   4   15.90   30.20
   7   5   4   45.60   29.90
   9  -5   4   22.10   32.70
   9  -5   4   30.00   32.60
  -9  -5  -4   43.50   37.10
   9   5   4   47.00   39.20
   9   5   4  -18.50   33.30
   9   5   4   10.00   31.40
 -11  -5  -4  312.97   62.89
  11  -5   4  458.55   60.39
  11  -5   4  453.25   66.89
  11   5   4  520.65   70.59
  11   5   4  303.57   61.29
  11   5   4  350.56   68.09
  13  -5   4 1108.29  119.69
  13  -5   4  962.90  117.49
  13   5   4  658.53  110.89
  13   5   4  892.81  115.29
  12  -6  -4  242.78   49.10
 -12  -6   4  180.08   59.79
  12  -6  -4  166.18   41.50
  12  -6  -4  223.58   50.49
  12   6  -4   82.59   52.49
  12   6  -4  146.99   48.90
 -12   6   4  265.17   55.19
 -12   6   4  160.98   54.99
  10  -6  -4   -1.60   34.50
  10  -6  -4   18.50   28.90
 -10  -6   4   -7.00   28.60
  10  -6  -4   13.10   33.60
  10  -6  -4  -19.80   23.60
  10   6  -4   20.30   28.80
  10   6  -4   53.09   40.10
  10   6  -4   -6.60   34.40
 -10   6   4   38.60   40.10
   8  -6  -4  336.87   42.90
   8  -6  -4  219.18   41.30
  -8  -6   4  193.18   48.60
   8  -6  -4  206.78   31.10
  -8  -6   4  260.87   67.29
   8   6  -4  210.78   43.90
   8   6  -4  226.58   51.09
   8   6  -4  252.07   38.60
   8   6  -4  228.98   34.60
  -8   6   4  236.48   45.70
  -8   6   4  184.08   39.00
   6  -6  -4   45.70   12.40
  -6  -6   4   -8.40   21.10
  -6  -6   4   42.40   22.00
   6  -6  -4   40.80   23.90
  -6  -6   4   -3.40   30.60
   6  -6  -4    9.00   22.80
  -6   6   4   16.20   26.50
  -6   6   4   50.19   28.80
   6   6  -4   34.70   19.30
   6   6  -4   43.00   28.90
   6   6  -4   42.30   25.60
   4  -6  -4 1073.69  112.09
  -4  -6   4 1031.00  103.19
  -4  -6   4 1051.09  103.09
  -4  -6   4 1127.59  110.69
  -4  -6   4 1318.07  116.89
  -4  -6   4 1016.60  116.79
   4  -6  -4 1144.99  111.69
  -4   6   4 1002.20  112.99
   4   6  -4 1187.48  112.09
   4   6  -4 1069.59  114.49
  -4   6   4 1074.49  114.19
  -2  -6   4   66.09   19.10
  -2  -6   4   83.79   21.50
   2  -6  -4   85.89   22.00
  -2  -6   4   50.89   24.10
   2  -6  -4   95.49   23.50
  -2  -6   4   77.39   19.80
  -2  -6   4   92.09   19.10
  -2   6   4  102.29   31.80
   2   6  -4   92.09   26.60
  -2   6   4    5.30   22.50
   2   6  -4   99.19   26.20
   0  -6   4  425.66   46.50
   0  -6   4  438.26   46.90
   0  -6  -4  448.36   51.99
   0  -6   4  294.97   45.30
   0  -6   4  335.57   44.60
   0  -6  -4  335.47   48.30
   0  -6  -4  393.56   49.60
   0   6  -4  302.77   49.70
   0   6   4  556.44   58.69
   0   6   4  404.46   50.59
   0   6   4  412.36   49.30
   0   6  -4  403.56   48.70
   2  -6   4   26.80   16.80
   2  -6   4   -8.40   15.00
  -2  -6  -4   22.20   19.50
  -2  -6  -4   13.00   22.20
   2  -6   4    3.30   11.40
  -2   6  -4   11.40   20.40
   2   6   4   29.60   23.00
  -2   6  -4   -9.90   13.90
   2   6   4   27.70   19.80
   2   6   4  -25.30   25.60
   2   6   4    3.90   13.80
  -2   6  -4   17.40   13.80
   4  -6   4  516.45   59.79
   4  -6   4  528.55   61.19
  -4  -6  -4  536.45   66.49
   4   6   4  476.55   63.09
   4   6   4  473.45   65.59
   4   6   4  667.53   67.89
  -4   6  -4  469.25   50.19
  -4   6  -4  470.95   58.49
   4   6   4  537.55   62.09
  -6  -6  -4   12.90   31.60
   6  -6   4   66.39   29.30
   6  -6   4   86.19   29.40
  -6   6  -4  177.58   28.50
   6   6   4  113.99   30.70
   6   6   4   78.09   33.70
   6   6   4   81.69   32.60
   8  -6   4  342.77   47.60
  -8  -6  -4  227.28   50.09
   8  -6   4  226.28   44.50
   8   6   4  218.98   47.50
   8   6   4  196.68   47.10
   8   6   4  201.38   44.10
 -10  -6  -4   60.09   43.20
  10  -6   4  152.98   47.00
  10  -6   4  158.08   44.50
  10   6   4  119.59   44.40
  10   6   4   99.89   42.80
  10   6   4   76.49   44.60
  12  -6   4   55.69   47.50
  12  -6   4   22.70   43.80
 -12  -6  -4   34.50   50.69
  12   6   4   52.89   46.70
  12   6   4   59.29   51.39
  13  -7  -4   36.40   51.09
  13  -7  -4    0.40   53.09
 -13  -7   4    4.70   57.19
 -13   7   4  -80.29   54.89
 -13   7   4   45.30   47.50
  13   7  -4   22.00   58.49
  11  -7  -4   16.40   37.60
  11  -7  -4   24.50   32.80
 -11  -7   4  -16.40   47.20
  11  -7  -4   14.20   39.90
 -11   7   4   12.70   44.30
  11   7  -4  -45.70   44.90
  11   7  -4  -28.50   41.20
  -9  -7   4  402.96   65.79
   9  -7  -4  393.56   57.99
   9  -7  -4  396.56   55.79
   9   7  -4  465.35   62.79
  -9   7   4  437.26   59.79
   9   7  -4  261.57   47.80
   9   7  -4  451.35   62.99
   7  -7  -4  588.54   58.99
   7  -7  -4  598.14   73.59
   7  -7  -4  643.14   75.09
  -7  -7   4  509.25   76.39
   7   7  -4  568.24   72.49
  -7   7   4  578.24   78.49
   7   7  -4  639.04   78.09
  -7   7   4  537.85   75.39
   7   7  -4  578.54   69.59
   5  -7  -4  279.97   52.69
   5  -7  -4  440.96   56.39
  -5  -7   4  608.24   66.59
  -5  -7   4  455.95   57.29
  -5   7   4  527.75   63.19
   5   7  -4  407.26   52.59
   5   7  -4  385.16   59.59
  -5   7   4  428.96   60.19
   5   7  -4  496.95   58.39
  -3  -7   4  954.80   98.29
  -3  -7   4  942.71   97.39
   3  -7  -4  845.52  100.79
  -3  -7   4  904.11   92.69
   3  -7  -4 1053.19  101.29
  -3  -7   4  922.91  102.79
  -3   7   4  870.11  103.69
   3   7  -4  968.10   99.49
   3   7  -4 1002.60  103.49
  -3   7   4 1019.80  102.59
  -1  -7   4  794.12   83.39
  -1  -7   4  792.22   82.59
  -1  -7   4  833.02   84.39
   1  -7  -4  746.43   87.09
  -1  -7   4  846.72   83.69
  -1  -7   4  763.02   85.69
   1  -7  -4  797.92   86.19
  -1   7   4  788.72   86.49
   1   7  -4  764.42   84.09
   1   7  -4  892.81   90.19
  -1   7   4  722.53   92.19
  -1   7   4  781.32   75.69
  -1  -7  -4  641.94   69.49
   1  -7   4  542.95   64.09
  -1  -7  -4  603.54   70.89
   1  -7   4  539.75   64.59
   1  -7   4  612.54   62.29
  -1  -7  -4  555.54   70.29
   1   7   4  534.65   68.09
   1   7   4  590.04   69.39
  -1   7  -4  526.85   65.19
   1   7   4  544.65   74.49
  -1   7  -4  634.84   69.59
   3  -7   4   55.79   22.30
   3  -7   4   56.39   22.80
  -3  -7  -4   23.20   29.80
   3   7   4   55.39   27.60
   3   7   4   52.59   28.60
   3   7   4   17.10   25.70
  -3   7  -4   37.40   23.30
   3   7   4   55.19   33.00
  -3   7  -4   44.30   16.20
   5  -7   4   18.50   24.10
  -5  -7  -4   37.30   24.70
   5  -7   4   37.90   24.00
  -5   7  -4   27.30   26.80
  -5   7  -4   13.60   11.80
   5   7   4   41.10   26.70
   5   7   4  -24.50   27.10
   5   7   4   14.80   27.20
   5   7   4  -41.30   30.00
  -7  -7  -4   65.09   39.80
   7  -7   4  174.08   36.90
   7  -7   4  131.49   36.40
  -7   7  -4  104.39   29.70
   7   7   4   66.39   36.70
   7   7   4  175.88   42.10
   7   7   4  128.69   34.80
   7   7   4  222.88   44.20
   9  -7   4  120.09   39.20
   9  -7   4    9.90   34.10
  -9  -7  -4   30.00   43.00
   9   7   4  108.69   42.50
   9   7   4   33.70   44.60
   9   7   4  115.19   44.70
  11  -7   4  295.67   59.79
 -11  -7  -4  149.49   57.49
  11  -7   4  230.78   56.29
  11   7   4  287.37   62.49
  11   7   4  282.57   60.09
 -12  -8   4  155.78   64.99
  12  -8  -4  341.67   62.09
  12  -8  -4  296.87   54.19
  12  -8  -4  302.17   64.19
  12   8  -4  285.17   66.99
 -12   8   4  309.67   67.29
  12   8  -4  259.17   63.39
  10  -8  -4    2.60   35.90
  10  -8  -4   14.30   36.90
  10  -8  -4  -26.10   42.90
 -10  -8   4  -62.59   45.00
  10   8  -4   11.60   44.00
 -10   8   4   56.19   44.70
  10   8  -4  -17.50   42.50
   8  -8  -4   46.20   32.40
  -8  -8   4   34.00   42.40
   8  -8  -4   26.00   34.10
   8   8  -4   31.10   38.70
  -8   8   4    5.50   34.90
  -8   8   4   39.00   35.10
   8   8  -4   54.99   36.10
  -6  -8   4  480.05   65.19
   6  -8  -4  430.96   59.89
   6  -8  -4  461.25   57.29
  -6   8   4  334.17   59.99
   6   8  -4  427.46   58.39
  -6   8   4  334.47   59.89
   6   8  -4  401.96   56.59
   6   8  -4  458.65   64.69
   4  -8  -4 1801.62  183.08
  -4  -8   4 1988.50  182.88
  -4  -8   4 1594.84  181.78
  -4  -8   4 1607.14  185.18
   4  -8  -4 1884.61  184.88
   4   8  -4 2061.59  188.18
  -4   8   4 1930.91  188.28
  -4   8   4 1719.03  185.38
   4   8  -4 1858.01  182.08
  -2  -8   4  735.63   78.69
  -2  -8   4  762.42   83.69
   2  -8  -4  828.22   84.09
  -2  -8   4  718.03   79.69
  -2  -8   4  628.44   73.69
   2  -8  -4  627.64   79.79
  -2  -8   4  746.93   80.69
  -2   8   4  770.52   88.49
   2   8  -4  666.13   79.89
   2   8  -4  671.33   77.89
  -2   8   4  898.61   85.09
   0  -8   4  123.89   25.40
   0  -8   4   93.89   24.20
   0  -8  -4   29.80   19.40
   0  -8  -4   65.69   26.90
   0  -8   4   94.69   27.10
   0  -8   4   60.59   23.20
   0  -8  -4   71.49   30.20
   0  -8   4  111.89   25.60
   0   8   4   93.09   27.60
   0   8  -4   72.59   30.20
   0   8   4   62.39   35.60
  -2  -8  -4   47.90   29.90
  -2  -8  -4   58.99   29.80
  -2  -8  -4   41.50   29.00
   2  -8   4   61.59   23.20
   2  -8   4   22.20   20.90
   2  -8   4   30.80   18.60
  -2   8  -4   33.90   23.10
   2   8   4   13.30   23.30
  -2   8  -4   31.80   26.60
   2   8   4    2.70   25.70
   2   8   4   12.50   34.30
   4  -8   4  614.64   71.89
  -4  -8  -4  651.43   79.89
   4  -8   4  513.75   70.99
  -4   8  -4  562.34   69.89
   4   8   4  631.84   68.49
   4   8   4  580.74   75.29
   4   8   4  556.84   78.39
   4   8   4  587.24   76.69
   6  -8   4   63.89   30.50
  -6  -8  -4   35.00   39.70
   6  -8   4   60.59   29.60
   6   8   4   83.29   29.60
   6   8   4   47.80   44.90
   6   8   4   43.00   34.40
  -6   8  -4   69.39   32.70
   6   8   4   41.00   23.30
   8  -8   4  539.35   74.29
   8  -8   4  559.44   71.09
  -8  -8  -4  809.92   87.79
   8   8   4  599.44   78.89
   8   8   4  432.36   73.69
   8   8   4  498.75   75.59
  10  -8   4  241.18   56.99
  10  -8   4  370.46   62.29
 -10  -8  -4  331.27   66.29
  10   8   4  305.07   54.69
  10   8   4  296.27   60.29
  10   8   4  344.77   63.89
 -11  -9   4  161.68   60.79
  11  -9  -4   43.40   40.10
  11  -9  -4   37.70   42.90
 -11   9   4   25.80   53.49
  11   9  -4   44.50   53.59
  11   9  -4   48.70   50.59
   9  -9  -4   -1.60   38.30
   9  -9  -4  -25.40   33.50
  -9  -9   4   50.19   48.50
   9   9  -4    4.50   41.30
  -9   9   4  -22.20   43.20
   9   9  -4   -2.20   42.90
   7  -9  -4    2.80   23.10
  -7  -9   4   74.59   44.20
   7  -9  -4   -3.60   29.70
  -7   9   4    4.20   36.90
   7   9  -4  -29.80   37.70
   7   9  -4   -9.80   33.30
  -7   9   4   25.90   38.40
  -5  -9   4  498.05   75.19
   5  -9  -4  578.24   72.69
  -5  -9   4  538.15   69.29
   5  -9  -4  468.25   68.99
  -5   9   4  533.25   75.69
   5   9  -4  604.04   69.89
  -5   9   4  749.62   78.19
   5   9  -4  439.96   73.09
  -3  -9   4  352.06   54.79
  -3  -9   4  369.06   60.19
   3  -9  -4  323.57   56.99
   3  -9  -4  416.86   53.89
  -3  -9   4  447.76   55.29
  -3  -9   4  463.85   56.19
  -3   9   4  461.25   66.69
   3   9  -4  536.25   56.99
  -3   9   4  459.85   61.99
   3   9  -4  404.66   62.39
   1  -9  -4    5.40   24.70
  -1  -9   4   98.89   31.50
  -1  -9   4   46.20   24.90
  -1  -9   4    7.90   24.00
   1  -9  -4  106.69   25.50
  -1  -9   4   33.30   23.10
  -1  -9   4    7.10   26.80
  -1   9   4   25.70   28.50
   1   9  -4   34.30   21.50
  -1   9   4    7.80   35.00
   1   9  -4   40.40   31.80
   1  -9   4    5.80   20.50
   1  -9   4   19.20   22.60
  -1  -9  -4    9.90   28.40
  -1  -9  -4    2.80   30.00
  -1  -9  -4  -48.60   28.10
   1  -9   4   10.80   22.80
   1   9   4  -37.30   33.60
   1   9   4  -39.30   24.20
  -1   9  -4   23.20   29.10
   3  -9   4   21.90   25.80
  -3  -9  -4    2.70   34.30
  -3  -9  -4   70.59   35.00
   3  -9   4   34.30   26.60
  -3  -9  -4   90.09   33.60
   3   9   4   57.19   30.10
   3   9   4   90.89   41.70
   3   9   4   72.79   33.10
  -3   9  -4    0.80   28.10
  -5  -9  -4   76.59   43.20
   5  -9   4   60.89   31.40
   5  -9   4   76.09   33.50
   5   9   4   67.29   37.90
   5   9   4   65.79   36.60
  -5   9  -4   67.69   30.40
   5   9   4   68.79   41.70
   5   9   4   80.99   25.50
  -7  -9  -4    1.80   44.70
   7  -9   4    6.90   35.00
   7  -9   4   16.90   32.80
   7   9   4   73.29   31.90
   7   9   4   15.20   40.60
   7   9   4   -8.60   41.10
  -7   9  -4   23.60   33.20
   9  -9   4  272.97   56.39
   9  -9   4  362.26   58.09
  -9  -9  -4  334.07   67.69
   9   9   4  190.18   64.49
   9   9   4  229.38   57.69
   9   9   4  322.77   61.69
  10 -10  -4   84.29   49.90
  10 -10  -4   33.00   42.50
 -10 -10   4   46.80   60.39
  10  10  -4   30.50   50.89
  10  10  -4   49.50   54.19
 -10  10   4   34.60   53.49
   8 -10  -4   15.60   41.00
   8 -10  -4   34.90   41.80
  -8 -10   4   22.20   49.00
   8  10  -4   19.80   47.70
   8  10  -4   34.20   42.20
  -8  10   4   16.20   46.90
  -6 -10   4  204.38   56.79
  -6 -10   4  338.57   50.19
   6 -10  -4  261.67   52.79
   6 -10  -4  392.26   53.49
  -6  10   4  223.98   58.39
  -6  10   4  192.98   54.39
   6  10  -4  269.17   57.19
   6  10  -4  329.47   50.49
   4 -10  -4 1341.87  142.19
  -4 -10   4 1394.96  145.89
  -4 -10   4 1456.65  139.79
   4 -10  -4 1428.86  144.59
  -4  10   4 1316.37  148.19
   4  10  -4 1078.29  144.69
   4  10  -4 1291.87  138.09
   2 -10  -4 1014.20   97.09
  -2 -10   4  789.62   95.59
  -2 -10   4  757.62   93.89
  -2 -10   4  794.92   97.99
   2 -10  -4  790.12   97.59
  -2  10   4  884.41  106.19
   2  10  -4  660.73   98.69
  -2  10   4  901.51   98.79
   2  10  -4  862.41   90.39
   0 -10  -4   45.50   32.90
   0 -10  -4   25.90   31.80
   0 -10   4   31.70   27.00
   0 -10   4  -10.40   24.80
   0 -10   4    1.60   26.90
   0  10   4  -14.00   38.70
   0  10  -4   -6.20   32.50
   0  10   4   -6.20   33.90
  -2 -10  -4   26.80   36.40
  -2 -10  -4  157.28   43.40
   2 -10   4   65.89   23.30
  -2 -10  -4   96.69   38.20
   2 -10   4   79.39   31.30
   2 -10   4  116.59   32.10
   2  10   4   22.50   40.50
   2  10   4  102.89   36.70
  -2  10  -4  103.59   37.30
   4 -10   4  279.37   49.00
  -4 -10  -4  260.27   54.09
  -4 -10  -4  259.37   55.39
  -4 -10  -4  213.38   56.29
   4 -10   4  311.37   50.59
   4  10   4  315.27   57.69
   4  10   4  337.07   61.69
   4  10   4  301.77   48.30
   4  10   4  312.87   55.09
  -4  10  -4  346.57   52.09
  -6 -10  -4   36.40   46.80
   6 -10   4   -2.70   32.60
   6 -10   4   -6.40   34.00
   6  10   4   21.50   38.70
   6  10   4  -14.30   42.10
   6  10   4    8.40   38.30
  -6  10  -4   18.70   31.00
   8 -10   4  303.27   59.69
  -8 -10  -4  274.77   65.89
   8 -10   4  378.66   60.49
   8  10   4  268.17   52.49
   8  10   4  363.76   63.69
   8  10   4  189.68   66.09
 -10 -10  -4  156.78   68.19
  10 -10   4  282.87   61.19
  10  10   4  192.68   62.99
  10  10   4  225.18   65.19
   9 -11  -4  173.78   55.79
   9 -11  -4   88.89   48.80
  -9 -11   4  151.78   65.19
   9  11  -4  116.19   51.99
  -9  11   4  128.69   58.79
   9  11  -4  133.09   60.39
  -7 -11   4  110.69   42.40
   7 -11  -4  140.79   47.90
  -7 -11   4  161.28   56.39
   7 -11  -4  135.29   44.40
   7  11  -4  107.09   55.49
  -7  11   4   71.89   51.29
  -7  11   4  151.88   57.39
   7  11  -4  151.78   43.50
   5 -11  -4   95.29   42.20
  -5 -11   4  177.28   39.30
  -5 -11   4  140.39   52.89
   5 -11  -4  106.39   41.00
   5  11  -4  214.38   54.39
  -5  11   4  110.79   48.60
   5  11  -4  128.79   38.70
  -5  11   4  182.68   53.89
   3 -11  -4   71.39   38.90
  -3 -11   4  128.09   44.90
  -3 -11   4  145.09   35.20
  -3 -11   4   76.19   36.20
   3 -11  -4   80.19   37.40
  -3  11   4  105.59   49.90
   3  11  -4  179.48   35.30
  -3  11   4  185.98   45.60
   3  11  -4   91.79   45.60
  -1 -11   4  158.18   45.90
   1 -11  -4  163.88   42.80
   1 -11  -4  134.99   41.20
  -1 -11   4  136.79   36.50
  -1 -11   4  158.58   37.20
   1  11  -4  103.09   42.70
  -1  11   4   60.69   47.60
  -1  11   4  134.09   41.90
   1 -11   4  353.96   55.39
  -1 -11  -4  350.26   58.39
  -1 -11  -4  452.15   66.89
   1 -11   4  363.16   54.39
  -1 -11  -4  375.36   62.09
   1 -11   4  401.06   56.59
   1  11   4  323.17   58.59
   1  11   4  352.16   69.19
  -1  11  -4  417.66   61.29
  -3 -11  -4   35.00   39.50
  -3 -11  -4   18.30   28.80
   3 -11   4   -2.60   31.00
   3 -11   4   54.49   31.60
  -3 -11  -4   35.00   42.10
  -3  11  -4   67.99   37.70
   3  11   4   25.00   36.30
   3  11   4   16.70   47.90
  -5 -11  -4  150.08   54.89
   5 -11   4  123.29   41.90
  -5 -11  -4   84.19   49.00
   5 -11   4  213.38   46.40
  -5 -11  -4  186.58   49.99
  -5  11  -4  124.29   40.30
   5  11   4   73.89   34.20
   5  11   4  120.99   52.59
   7 -11   4   -4.80   39.00
  -7 -11  -4   23.50   54.99
   7 -11   4  -22.80   38.20
   7  11   4    0.20   50.59
   7  11   4   34.30   45.50
   7  11   4   26.90   33.80
  -8 -12   4  193.28   53.99
  -8 -12   4  237.78   68.99
   8 -12  -4  146.69   52.09
   8 -12  -4  163.18   57.69
  -8  12   4   84.19   59.19
   8  12  -4  176.08   65.99
   8  12  -4  173.58   53.59
  -6 -12   4  246.58   50.99
  -6 -12   4  228.78   63.29
   6 -12  -4  301.67   51.89
   6 -12  -4  251.97   54.19
  -6  12   4  254.27   67.59
   6  12  -4  249.08   52.19
   6  12  -4  173.18   60.19
  -6  12   4  252.07   63.49
  -4 -12   4  111.89   51.19
  -4 -12   4  219.28   49.99
   4 -12  -4  206.68   47.90
   4 -12  -4  170.38   49.10
  -4 -12   4  110.19   41.40
   4  12  -4  139.89   39.20
  -4  12   4  132.69   57.09
   4  12  -4  111.29   51.99
  -4  12   4  221.98   55.09
  -2 -12   4  194.08   47.10
  -2 -12   4  106.69   40.80
   2 -12  -4  139.79   38.10
   2 -12  -4  253.57   44.30
  -2 -12   4  159.68   47.60
   2  12  -4  133.99   50.79
  -2  12   4  172.18   60.39
   2  12  -4  145.19   40.70
  -2  12   4  156.98   48.40
   0 -12   4  596.14   73.99
   0 -12   4  626.54   77.19
   0 -12  -4  684.23   81.59
   0 -12   4  508.05   72.39
   0 -12  -4  568.84   78.19
   0  12   4  593.54   92.89
   0  12   4  418.26   72.09
   0  12  -4  576.34   81.69
  -2 -12  -4  125.49   46.90
  -2 -12  -4  116.49   47.90
   2 -12   4   66.69   37.10
   2 -12   4  100.49   38.80
  -2 -12  -4   31.70   46.50
   2 -12   4   63.19   36.50
   2  12   4   50.59   52.79
  -2  12  -4   61.89   44.20
   2  12   4   50.59   35.00
  -4 -12  -4    9.80   35.90
  -4 -12  -4  -26.90   44.10
  -4 -12  -4    3.50   46.30
   4 -12   4    1.50   36.40
   4 -12   4   11.90   36.10
  -4  12  -4   62.49   53.89
   4  12   4   -9.30   52.49
  -6 -12  -4   -2.70   36.60
   6 -12   4   42.50   42.90
  -6 -12  -4   -8.00   48.30
  -6 -12  -4    3.70   57.19
   6 -12   4    4.20   41.40
   6  12   4    3.80   46.90
   6  12   4   47.70   56.09
  -5 -13   4   -5.00   41.20
   5 -13  -4  -14.40   45.40
  -5 -13   4   35.30   55.29
   5 -13  -4  -15.20   43.50
  -5 -13   4   -6.00   47.70
   5  13  -4    0.10   54.49
  -5  13   4   28.20   59.59
  -5  13   4   26.20   53.19
   5  13  -4   -8.70   45.20
   3 -13  -4    2.60   42.40
  -3 -13   4   30.00   47.90
   3 -13  -4    9.70   45.20
  -3 -13   4    6.00   41.80
  -3 -13   4   13.20   38.20
   3  13  -4   -6.20   48.50
  -3  13   4  -10.80   38.00
   3  13  -4    6.20   49.00
  -3  13   4  -30.00   43.80
  -1 -13   4  274.97   57.19
   1 -13  -4  298.27   59.39
   1 -13  -4  282.47   56.39
  -1 -13   4  302.77   52.09
  -1 -13   4  258.17   53.49
  -1  13   4   92.89   63.79
   1  13  -4  229.18   61.19
  -1  13   4  215.38   54.79
   1 -13   4  303.87   54.79
   1 -13   4  336.07   57.69
   1 -13   4  340.67   84.39
  -1 -13  -4  276.57   64.29
  -1 -13  -4  279.07   53.69
   1  13   4  231.38   72.79
  -1  13  -4  252.87   61.49
  -3 -13  -4    1.00   54.89
  -3 -13  -4   35.90   50.79
   3 -13   4  -20.00   38.40
   3 -13   4    1.30   39.50
  -3 -13  -4  -18.40   48.00
   3  13   4  -45.20   59.39
  -3  13  -4   -4.60   44.90
   5 -13   4   15.20   45.40
  -5 -13  -4   47.60   58.99
  -5 -13  -4   37.70   55.49
   5 -13   4   39.80   45.10
  -5 -13  -4   40.20   54.79
   5  13   4   83.59   63.09
   2 -14  -4   29.10   46.10
  -2 -14   4  -17.50   46.50
  -2 -14   4  127.19   54.99
   2 -14  -4   14.80   50.69
  -2 -14   4   -9.20   42.00
  -2  14   4  -21.80   60.99
   2  14  -4   52.89   58.59
  -2  14   4   19.00   48.60
   0 -14   4  285.17   59.29
   0 -14  -4  371.96   69.49
   0 -14   4  479.25   65.39
   0 -14  -4  302.47   69.59
   0  14   4  274.27   77.49
   0  14  -4  193.78   67.09
  -2 -14  -4   37.10   58.89
   2 -14   4   -0.40   49.00
  -2 -14  -4   39.60   55.99
   2 -14   4   32.50   46.20
  -2  14  -4   -4.30   52.99
   2  14   4   32.70   64.99
 -14   0   5   -7.00   49.99
 -14   0   5  -15.60   41.30
  14   0  -5   -6.50   47.30
  12   0  -5  -11.10   34.90
  12   0  -5  -18.50   29.20
 -12   0   5   -8.10   40.30
 -12   0   5   13.20   39.30
  10   0  -5   14.40   29.50
  10   0  -5    4.20   24.90
  10   0  -5   13.10   24.40
 -10   0   5   -2.20   25.80
  10   0  -5   -1.00   27.50
 -10   0   5   -9.80   31.60
  -8   0   5   11.60   26.50
   8   0  -5    4.60   20.90
   8   0  -5    2.20   23.10
  -8   0   5  -10.60   20.80
   8   0  -5    1.10   16.50
   8   0  -5  -13.80   19.10
   8   0  -5   -9.50   14.80
  -8   0   5    6.20   18.60
  -6   0   5    9.80   24.00
  -6   0   5    8.90   11.30
   6   0  -5   -0.80   18.80
   6   0  -5   12.70   18.40
   6   0  -5   -3.90   17.80
   6   0  -5   -0.50    7.80
  -6   0   5    9.00   20.40
  -6   0   5    1.40   11.70
   6   0  -5   -0.70   13.30
   6   0  -5   -7.90   16.70
  -6   0   5   -0.30   11.90
  -6   0   5   -8.50   20.30
   4   0  -5   36.70   18.40
  -4   0   5   10.80   16.40
   4   0  -5  -21.70   14.10
  -4   0   5    7.70   15.10
  -4   0   5   13.40   15.60
   4   0  -5    0.50   16.50
   4   0  -5    3.90   15.50
  -4   0   5    7.70    8.20
  -4   0   5    7.90    8.00
  -4   0   5  -15.50   14.40
  -4   0   5   25.90   18.40
   4   0  -5    0.90    6.40
   2   0  -5   -2.60    4.60
  -2   0   5   19.40   14.70
  -2   0   5   -8.10    3.80
   2   0  -5    2.60    4.50
  -2   0   5    9.70   16.00
  -2   0   5   19.10   18.70
   2   0  -5    8.80   16.30
  -2   0   5   -5.70   14.20
   2   0  -5  -19.30   13.60
  -2   0   5  -14.40   15.30
  -2   0   5    5.50    3.60
   0   0   5  -15.60   12.90
   0   0   5    2.10    6.60
   0   0  -5   -7.50   13.50
   0   0   5    6.20   12.90
   0   0   5   -4.20    8.30
   0   0   5    4.80   17.00
   0   0   5    8.20   18.60
   0   0  -5   -1.20    7.80
  -2   0  -5   -5.80   10.90
   2   0   5   10.20   11.40
   2   0   5   12.00   16.80
  -2   0  -5  -14.70   12.80
   2   0   5   -4.00   10.50
   2   0   5   21.60   13.90
   2   0   5   26.40   15.90
   2   0   5   19.40   15.00
  -2   0  -5    9.30   10.00
  -4   0  -5   12.80   11.90
   4   0   5  -21.40   15.80
  -4   0  -5   12.90   14.50
  -4   0  -5    0.50   10.00
   4   0   5   19.00   17.00
   4   0   5  -20.80   20.00
   4   0   5  -12.30   11.70
   6   0   5    6.70   16.90
   6   0   5  -17.20   16.10
   6   0   5  -23.80   20.30
  -6   0  -5  -15.60   15.00
   6   0   5    9.20   23.40
   8   0   5  -14.90   27.80
   8   0   5    5.00   27.30
  -8   0  -5  -17.70   19.20
   8   0   5   -8.40   27.30
   8   0   5    4.00   21.50
 -10   0  -5   -3.20   25.40
  10   0   5   18.00   30.30
  10   0   5  -14.90   31.50
  10   0   5   -5.30   23.40
  12   0   5   48.90   43.30
  12   0   5   12.00   35.10
  12   0   5    3.40   43.40
 -15  -1   5  -24.90   58.49
 -15   1   5    9.40   48.90
 -15   1   5   79.39   58.39
  13  -1  -5  978.30  108.49
  13  -1  -5  884.01   99.99
 -13  -1   5 1324.57  119.69
  13  -1  -5  875.51  106.59
 -13   1   5  899.61  114.79
  13   1  -5  562.84   99.99
 -13   1   5  983.80  107.09
  11  -1  -5 1088.19  126.69
  11  -1  -5  975.90  126.69
  11  -1  -5 1369.46  127.29
  11  -1  -5 1116.39  122.49
 -11  -1   5 1251.87  134.19
  11   1  -5 1309.37  123.99
 -11   1   5 1352.06  134.59
  11   1  -5 1276.37  124.19
  11   1  -5 1205.68  129.69
  11   1  -5 1111.79  127.49
 -11   1   5 1144.89  127.99
   9  -1  -5   93.39   35.20
  -9  -1   5  139.49   38.10
   9  -1  -5   76.39   27.30
   9  -1  -5   89.39   27.30
  -9  -1   5   87.49   28.20
  -9  -1   5  174.58   31.00
   9  -1  -5  155.58   35.50
   9   1  -5  218.18   37.40
   9   1  -5  167.88   32.90
  -9   1   5  128.59   33.30
  -9   1   5  141.29   30.50
   9   1  -5  195.98   26.50
  -9   1   5  176.08   39.10
   9   1  -5  169.68   30.20
   9   1  -5   91.79   26.00
  -7  -1   5  151.08   26.10
  -7  -1   5  143.99   20.50
  -7  -1   5  221.68   29.50
   7  -1  -5  165.68   26.30
   7  -1  -5  129.79   28.30
  -7  -1   5  156.08   33.40
   7  -1  -5  124.69   29.60
  -7  -1   5  171.78   24.70
   7  -1  -5  154.28   24.50
   7   1  -5  213.08   35.40
  -7   1   5  130.39   29.90
  -7   1   5  153.88   23.00
  -7   1   5  159.58   28.00
   7   1  -5  158.58   20.30
  -7   1   5  123.49   26.20
   7   1  -5  125.59   29.80
   7   1  -5  249.97   33.80
   7   1  -5  148.29   28.40
   7   1  -5  191.18   26.10
  -5  -1   5 2438.76  220.48
   5  -1  -5 2148.69  219.38
  -5  -1   5 2365.76  223.18
  -5  -1   5 2317.67  223.98
   5  -1  -5 2116.39  224.28
   5  -1  -5 2306.17  220.88
   5  -1  -5 2198.18  220.98
  -5  -1   5 2298.57  218.78
   5  -1  -5 2343.17  217.48
  -5  -1   5 2385.26  221.18
   5  -1  -5 2251.47  217.18
   5  -1  -5 2440.76  223.68
  -5  -1   5 2295.17  218.98
  -5   1   5 2391.76  222.98
  -5   1   5 2277.47  219.78
   5   1  -5 2427.26  223.78
   5   1  -5 1957.80  218.48
   5   1  -5 2240.48  222.18
  -5   1   5 2260.37  221.38
   5   1  -5 2173.88  221.08
  -5   1   5 2375.56  220.48
  -5   1   5 2334.67  219.78
   5   1  -5 2303.07  222.38
  -3  -1   5 2466.15  247.68
  -3  -1   5 2636.64  247.18
  -3  -1   5 2727.53  247.08
  -3  -1   5 2510.05  247.48
   3  -1  -5 2589.84  245.88
   3  -1  -5 2402.46  243.48
  -3  -1   5 2651.53  242.18
  -3  -1   5 2540.75  246.78
   3  -1  -5 2649.83  247.68
   3  -1  -5 2608.24  248.38
   3  -1  -5 2526.35  247.48
  -3   1   5 2608.14  247.88
  -3   1   5 2448.35  247.18
  -3   1   5 2623.64  243.98
   3   1  -5 2680.53  248.18
  -3   1   5 2328.67  243.38
   3   1  -5 2592.74  246.88
   3   1  -5 2542.45  247.88
  -3   1   5 2499.35  245.68
  -3   1   5 2624.34  247.88
  -1  -1   5  525.05   60.39
  -1  -1   5  553.14   52.49
   1  -1  -5  549.74   54.49
   1  -1  -5  552.64   55.79
  -1  -1   5  518.55   58.89
  -1  -1   5  426.46   59.19
   1  -1  -5  602.94   60.49
   1  -1  -5  459.35   61.59
   1   1  -5  531.85   60.59
  -1   1   5  452.75   57.19
  -1   1   5  533.35   62.49
  -1   1   5  572.64   61.49
   1   1  -5  610.74   59.59
   1   1  -5  602.84   60.69
  -1   1   5  610.74   55.69
  -1   1   5  582.14   54.89
   1  -1   5 1933.51  189.58
   1  -1   5 1997.40  186.28
  -1  -1  -5 1932.91  187.38
   1  -1   5 1798.42  187.18
   1  -1   5 1904.51  185.18
  -1  -1  -5 1980.30  185.18
  -1  -1  -5 1971.10  187.98
  -1  -1  -5 1931.81  185.38
  -1  -1  -5 1919.01  191.28
   1   1   5 2037.20  187.28
  -1   1  -5 1947.71  185.68
  -1   1  -5 2021.70  188.08
   1   1   5 1861.61  187.08
   1   1   5 1899.11  191.18
   1   1   5 1881.21  186.98
   3  -1   5  197.28   24.70
  -3  -1  -5  140.79   25.50
   3  -1   5  171.78   26.00
   3  -1   5  193.48   28.40
   3  -1   5  179.68   22.20
  -3  -1  -5  191.08   25.70
   3  -1   5  193.28   30.60
   3   1   5  182.38   27.30
  -3   1  -5  153.38   23.00
   3   1   5  161.78   32.70
   3   1   5  172.58   28.20
  -3   1  -5  177.68   25.80
   3   1   5  232.98   28.40
  -5  -1  -5    4.00   14.70
   5  -1   5   45.60   20.40
   5  -1   5   15.20   19.50
  -5  -1  -5   44.00   25.00
   5  -1   5   35.50   18.80
   5  -1   5   11.50   11.40
  -5  -1  -5   33.90   12.50
   5   1   5    8.30   18.30
   5   1   5   20.00   23.30
  -5   1  -5   15.50   18.50
  -5   1  -5   21.70   10.50
   5   1   5   23.60   20.50
   5   1   5   20.20   15.50
   7  -1   5 1246.38  139.59
   7  -1   5 1273.67  131.89
  -7  -1  -5 1451.65  135.79
   7  -1   5 1491.45  141.89
   7  -1   5 1296.37  139.39
   7  -1   5 1240.58  135.49
   7   1   5 1346.27  141.69
   7   1   5 1476.15  140.79
   7   1   5 1296.27  136.89
  -7   1  -5 1413.26  131.69
   7   1   5 1328.77  139.59
   9  -1   5 2338.17  235.38
   9  -1   5 2310.97  234.28
   9  -1   5 2465.85  234.58
  -9  -1  -5 2417.16  230.48
   9   1   5 2343.17  237.78
   9   1   5 2324.67  235.38
   9   1   5 2010.70  234.88
  -9   1  -5 2443.96  227.38
 -11  -1  -5  259.57   49.00
  11  -1   5  317.67   56.89
  11  -1   5  287.47   57.09
  11  -1   5  321.77   52.49
  11   1   5  412.66   59.89
  11   1   5  325.47   59.19
  11   1   5  198.28   47.00
  13  -1   5   23.10   45.10
  13  -1   5  -32.90   47.40
  13   1   5    2.70   44.90
  13   1   5   27.30   53.09
 -14  -2   5   40.60   53.49
  14  -2  -5   14.50   43.80
  14  -2  -5    8.80   34.40
 -14   2   5  -11.80   52.39
  14   2  -5   16.00   49.80
 -14   2   5   51.89   49.00
  12  -2  -5   12.10   29.30
  12  -2  -5    1.20   34.10
  12  -2  -5    6.40   32.60
 -12  -2   5  -22.40   41.90
 -12  -2   5    3.60   33.70
  12  -2  -5  -23.20   37.20
 -12   2   5  -57.39   38.30
  12   2  -5  -20.50   30.00
  12   2  -5  -30.20   37.70
 -12   2   5    1.70   37.30
  10  -2  -5  325.07   48.50
 -10  -2   5  384.96   57.79
  10  -2  -5  393.56   48.70
  10  -2  -5  404.66   50.79
 -10  -2   5  249.88   42.80
  10  -2  -5  308.37   47.50
 -10   2   5  440.76   57.89
 -10   2   5  350.46   52.19
  10   2  -5  334.47   49.90
  10   2  -5  317.47   43.40
  10   2  -5  397.36   55.69
  10   2  -5  292.17   49.60
   8  -2  -5 1173.18  131.69
   8  -2  -5 1449.76  131.69
  -8  -2   5 1255.97  138.19
   8  -2  -5 1318.07  134.89
   8  -2  -5 1238.68  128.69
  -8  -2   5 1291.77  130.99
  -8  -2   5 1381.56  133.39
   8  -2  -5 1366.26  132.49
  -8   2   5 1314.37  132.69
  -8   2   5 1326.97  129.59
  -8   2   5 1264.67  134.99
   8   2  -5 1192.68  134.29
   8   2  -5 1259.97  131.49
   8   2  -5 1296.67  133.59
   8   2  -5 1305.37  127.09
   8   2  -5 1264.27  132.19
  -8   2   5 1404.16  128.79
  -6  -2   5  467.15   50.19
  -6  -2   5  456.05   51.49
  -6  -2   5  429.46   51.09
  -6  -2   5  444.86   55.49
   6  -2  -5  497.45   54.79
   6  -2  -5  486.15   51.39
   6  -2  -5  520.75   55.29
   6  -2  -5  473.15   52.99
   6  -2  -5  518.45   57.89
  -6  -2   5  439.36   50.39
  -6   2   5  586.74   59.89
   6   2  -5  569.84   57.49
  -6   2   5  529.25   52.89
  -6   2   5  365.36   52.59
   6   2  -5  428.46   55.19
   6   2  -5  416.96   50.09
  -6   2   5  497.85   51.49
   6   2  -5  498.05   57.09
   6   2  -5  380.16   51.59
   4  -2  -5  295.67   37.40
  -4  -2   5  329.37   34.20
  -4  -2   5  391.56   45.50
   4  -2  -5  364.26   43.40
  -4  -2   5  309.27   33.80
   4  -2  -5  319.67   41.90
  -4  -2   5  364.76   43.40
   4  -2  -5  320.27   35.30
   4  -2  -5  303.27   36.40
  -4  -2   5  269.97   38.40
   4  -2  -5  298.07   34.50
   4   2  -5  411.16   43.80
  -4   2   5  311.37   41.50
   4   2  -5  362.36   43.20
  -4   2   5  376.46   44.20
   4   2  -5  318.37   33.30
  -4   2   5  270.67   36.00
   4   2  -5  397.66   44.20
  -4   2   5  325.27   37.00
  -4   2   5  243.08   39.10
  -2  -2   5   -1.00   15.20
  -2  -2   5    9.20   14.00
   2  -2  -5   68.49   18.10
   2  -2  -5   31.00    8.30
  -2  -2   5   33.70   18.60
  -2  -2   5   20.40   16.30
   2  -2  -5   12.10   19.70
   2  -2  -5  -10.50    9.10
   2  -2  -5    6.50    9.20
   2  -2  -5   15.50    9.00
  -2   2   5   18.80   12.10
   2   2  -5   11.10   18.30
  -2   2   5    6.50   13.80
  -2   2   5    6.30   11.00
  -2   2   5   27.80   10.40
  -2   2   5   30.20   20.50
   2   2  -5   14.60   16.90
   2   2  -5   -5.10   15.50
   0  -2   5  365.36   46.70
   0  -2   5  363.76   42.30
   0  -2   5  401.26   46.20
   0  -2  -5  405.66   42.40
   0  -2  -5  383.56   52.49
   0  -2   5  364.86   38.80
   0  -2  -5  433.66   41.60
   0  -2   5  433.16   40.40
   0  -2  -5  302.57   45.00
   0  -2   5  365.46   47.70
   0  -2  -5  354.96   44.50
   0   2   5  407.36   45.60
   0   2  -5  361.26   39.10
   0   2   5  378.46   48.30
   0   2   5  393.16   51.09
   0   2   5  384.26   42.90
   0   2  -5  511.55   49.60
   0   2   5  456.55   44.90
   2  -2   5   50.49   20.00
  -2  -2  -5   62.09   15.80
  -2  -2  -5   35.00   24.30
  -2  -2  -5   39.20   15.80
   2  -2   5   45.20   12.70
  -2  -2  -5   34.70   18.20
   2  -2   5   42.70   16.50
   2  -2   5   38.60   13.20
   2   2   5   29.30   15.50
   2   2   5   34.00   16.90
  -2   2  -5   59.39   15.10
   2   2   5   46.30   17.80
   2   2   5   39.90   23.80
  -2   2  -5   57.29   11.20
   4  -2   5 1716.33  166.68
  -4  -2  -5 1703.23  163.28
   4  -2   5 1534.15  166.18
  -4  -2  -5 1692.43  165.28
   4  -2   5 1714.13  166.58
  -4  -2  -5 1667.73  167.18
   4  -2   5 1729.63  162.98
   4   2   5 1600.44  168.98
  -4   2  -5 1628.94  164.18
   4   2   5 1835.82  166.58
   4   2   5 1608.14  165.38
   4   2   5 1814.42  169.18
   6  -2   5 1052.89  106.99
   6  -2   5  961.10   97.59
  -6  -2  -5 1022.90   99.29
  -6  -2  -5 1091.49  104.79
   6  -2   5 1103.19  107.09
   6  -2   5 1063.49  106.19
   6   2   5  863.51  106.29
   6   2   5 1068.49  109.79
   6   2   5 1027.90  107.69
   6   2   5  947.21  107.69
  -8  -2  -5   -6.50   22.50
   8  -2   5   23.40   23.50
   8  -2   5  -26.00   25.50
   8  -2   5    0.90   26.30
   8   2   5   -5.90   28.00
   8   2   5   -6.40   32.00
  -8   2  -5   -6.60   11.60
   8   2   5   -6.30   26.40
  10  -2   5   37.80   35.10
  10  -2   5  -30.20   32.60
  10  -2   5   10.00   31.50
 -10  -2  -5   19.30   33.10
  10   2   5   37.10   31.80
  10   2   5    9.70   34.20
  10   2   5   30.00   27.30
  12  -2   5  379.26   70.09
  12  -2   5  400.16   63.29
  12  -2   5  422.06   71.19
  12   2   5  465.15   72.09
  12   2   5  508.45   73.39
 -13  -3   5  131.89   55.49
  13  -3  -5  196.58   41.10
  13  -3  -5  210.98   47.70
  13  -3  -5  136.59   42.50
 -13   3   5  136.59   52.39
 -13   3   5  164.58   50.59
  13   3  -5  139.99   53.19
  11  -3  -5  425.96   62.69
 -11  -3   5  557.24   73.49
  11  -3  -5  498.75   63.99
 -11  -3   5  393.06   54.79
  11  -3  -5  344.77   56.89
  11  -3  -5  412.96   61.49
  11   3  -5  459.75   67.59
 -11   3   5  497.05   68.29
  11   3  -5  576.54   67.39
  11   3  -5  447.56   56.49
 -11   3   5  400.26   65.79
   9  -3  -5  223.78   36.30
   9  -3  -5  201.98   34.20
  -9  -3   5  171.18   30.00
   9  -3  -5  119.39   34.40
   9  -3  -5  190.88   33.20
  -9  -3   5  147.49   33.00
  -9  -3   5  163.68   43.20
  -9   3   5  178.68   41.50
   9   3  -5  252.37   38.30
  -9   3   5  216.48   31.10
   9   3  -5  175.58   32.00
  -9   3   5  185.48   28.20
  -9   3   5  159.68   37.00
   9   3  -5  159.48   35.40
   9   3  -5  183.58   28.30
   9   3  -5  210.58   34.20
  -7  -3   5   84.89   17.30
  -7  -3   5  104.29   17.60
   7  -3  -5   65.49   23.80
   7  -3  -5  101.89   26.40
  -7  -3   5   72.39   20.20
  -7  -3   5  130.19   32.50
   7  -3  -5  108.99   24.00
   7  -3  -5   99.49   27.10
   7  -3  -5   96.89   23.60
  -7  -3   5   68.89   23.20
  -7   3   5   95.49   23.60
  -7   3   5   96.49   28.60
   7   3  -5  103.89   27.60
  -7   3   5   80.69   24.40
   7   3  -5  115.29   25.30
  -7   3   5   93.59   24.20
   7   3  -5  150.38   30.40
   5  -3  -5  556.14   56.69
   5  -3  -5  557.84   61.99
   5  -3  -5  572.64   60.79
  -5  -3   5  605.94   65.39
   5  -3  -5  498.75   56.59
  -5  -3   5  506.85   56.09
  -5  -3   5  514.05   56.29
   5  -3  -5  644.74   63.79
   5  -3  -5  541.35   56.09
  -5  -3   5  593.14   56.79
  -5   3   5  573.84   61.09
   5   3  -5  630.74   64.29
   5   3  -5  386.06   54.29
  -5   3   5  562.14   63.09
  -5   3   5  464.35   58.69
  -5   3   5  565.84   60.79
   5   3  -5  572.14   62.79
   3  -3  -5  479.45   47.00
   3  -3  -5  408.56   52.69
  -3  -3   5  462.45   44.30
  -3  -3   5  418.26   43.40
  -3  -3   5  435.46   47.20
   3  -3  -5  416.36   46.80
   3  -3  -5  422.36   47.90
   3  -3  -5  488.55   55.39
  -3  -3   5  476.35   53.49
   3  -3  -5  413.66   45.80
  -3   3   5  447.26   52.89
  -3   3   5  385.16   46.70
  -3   3   5  415.46   54.59
   3   3  -5  486.65   52.59
  -3   3   5  449.16   50.59
   3   3  -5  456.45   54.49
  -3   3   5  379.46   46.70
   1  -3  -5  -14.30   12.30
   1  -3  -5  -33.00   20.60
  -1  -3   5   -8.20   16.50
   1  -3  -5    3.10   14.00
  -1  -3   5   -2.40   19.20
   1  -3  -5    3.20   12.30
  -1  -3   5   -3.60    6.90
  -1  -3   5    5.00   16.90
  -1  -3   5    0.60   14.30
   1  -3  -5   12.80   12.20
  -1   3   5   17.10   11.80
  -1   3   5    0.50   12.10
   1   3  -5    1.70   17.10
  -1   3   5   -9.20   10.70
   1   3  -5   20.60   16.20
  -1   3   5   12.20   12.70
  -1   3   5  -21.70   19.50
  -1   3   5  -30.30   16.50
  -1  -3  -5  754.52   73.89
   1  -3   5  649.83   74.69
   1  -3   5  714.93   68.49
   1  -3   5  669.33   73.09
   1  -3   5  706.83   68.29
  -1  -3  -5  739.63   70.49
   1  -3   5  645.74   72.39
  -1  -3  -5  682.23   73.39
   1  -3   5  729.93   69.19
   1   3   5  645.84   73.89
   1   3   5  705.23   77.99
  -1   3  -5  571.44   67.99
   1   3   5  586.64   71.59
  -1   3  -5  652.13   73.49
   1   3   5  595.04   72.29
   1   3   5  833.02   73.09
   3  -3   5  175.88   27.00
  -3  -3  -5   76.49   25.60
   3  -3   5  121.59   22.50
   3  -3   5  139.19   22.40
   3  -3   5   96.09   22.20
  -3  -3  -5   92.69   23.70
  -3   3  -5  132.29   20.80
   3   3   5   94.99   29.30
   3   3   5  130.49   26.10
   3   3   5   89.59   25.10
   3   3   5  142.09   25.30
  -3   3  -5  121.39   24.70
   5  -3   5   80.29   21.80
   5  -3   5   63.09   15.80
   5  -3   5   69.29   23.10
   5  -3   5   55.09   21.30
  -5  -3  -5   80.99   25.10
   5   3   5   63.09   24.60
   5   3   5    5.20   26.30
   5   3   5   79.09   28.00
  -5   3  -5  113.79   23.20
   7  -3   5  541.25   67.49
   7  -3   5  494.95   53.19
  -7  -3  -5  529.35   66.59
   7  -3   5  671.83   69.29
   7  -3   5  522.45   62.49
   7   3   5  501.15   67.69
   7   3   5  599.84   70.29
   7   3   5  553.54   69.29
  -9  -3  -5  726.73   83.69
   9  -3   5  677.13   76.79
   9  -3   5  602.74   80.39
   9   3   5  662.73   80.49
   9   3   5  663.53   84.69
   9   3   5  551.04   81.99
  11  -3   5  149.09   46.50
  11  -3   5  110.09   41.90
  11  -3   5  136.89   45.90
 -11  -3  -5  179.18   49.00
  11   3   5   77.09   36.90
  11   3   5  121.29   48.60
  11   3   5   88.09   43.20
  13  -3   5  -12.10   46.90
  13  -3   5  -12.10   47.90
  13   3   5    1.90   45.50
  13   3   5  -10.70   34.40
 -14  -4   5   72.09   60.99
  14  -4  -5   57.69   47.00
  14   4  -5   42.80   56.49
 -14   4   5    0.20   51.39
 -14   4   5   70.19   56.49
  12  -4  -5  -15.70   29.70
 -12  -4   5  -18.40   43.60
  12  -4  -5   21.70   32.70
  12  -4  -5    7.70   31.30
  12  -4  -5   -9.90   37.50
 -12   4   5  -32.30   40.50
  12   4  -5  -41.10   43.60
  12   4  -5   10.00   33.20
 -12   4   5   30.50   42.40
  10  -4  -5  734.43   87.09
 -10  -4   5  699.33   96.69
  10  -4  -5  855.71   91.49
  10  -4  -5  900.41   91.49
  10  -4  -5  694.43   85.19
 -10  -4   5  772.62   80.89
 -10   4   5  766.72   93.29
  10   4  -5  802.32   89.59
  10   4  -5  867.41   90.49
  10   4  -5  719.63   81.29
  -8  -4   5 2612.44  270.87
  -8  -4   5 2769.32  271.97
   8  -4  -5 3045.80  274.47
   8  -4  -5 2998.00  277.97
  -8  -4   5 2645.24  276.57
   8  -4  -5 3011.30  279.37
   8  -4  -5 2744.33  276.97
  -8  -4   5 2857.11  282.77
   8  -4  -5 3040.90  276.67
  -8   4   5 2773.02  278.27
  -8   4   5 2952.60  280.67
   8   4  -5 2970.80  279.57
  -8   4   5 2684.13  272.97
   8   4  -5 2920.31  279.17
   8   4  -5 3053.89  276.37
  -8   4   5 2784.12  275.77
   6  -4  -5  946.51   85.49
  -6  -4   5  743.33   90.29
  -6  -4   5  747.73   85.69
  -6  -4   5  913.81   89.29
   6  -4  -5  809.02   91.39
   6  -4  -5  843.12   86.99
  -6  -4   5  689.03   85.89
   6  -4  -5  996.60   93.29
   6  -4  -5  790.22   88.89
   6  -4  -5  868.21   89.09
  -6  -4   5  880.01   83.59
  -6   4   5  987.40   93.99
   6   4  -5  841.12   92.69
   6   4  -5  774.62   84.99
  -6   4   5  848.32   89.29
  -6   4   5  792.42   88.69
   6   4  -5  912.71   92.09
  -6   4   5  905.41   90.19
   4  -4  -5  209.98   30.60
  -4  -4   5  292.47   38.10
  -4  -4   5  215.48   26.80
  -4  -4   5  145.09   25.50
  -4  -4   5  252.87   29.10
   4  -4  -5  229.38   27.10
   4  -4  -5  183.18   31.00
   4  -4  -5  229.68   29.90
   4  -4  -5  191.58   39.80
  -4   4   5  230.38   36.90
   4   4  -5  281.07   36.50
  -4   4   5  188.78   30.40
  -4   4   5  238.78   36.80
   4   4  -5  156.18   34.80
   2  -4  -5   29.10   15.40
   2  -4  -5   33.20   13.20
  -2  -4   5    7.10    8.60
  -2  -4   5   11.30    9.20
   2  -4  -5   16.10   13.80
  -2  -4   5    6.40   16.60
  -2   4   5   31.60   11.20
   2   4  -5   15.70   17.90
   2   4  -5  -31.90   18.40
  -2   4   5   27.40   22.90
  -2   4   5   11.50   14.90
   2   4  -5   30.70   17.70
  -2   4   5   27.20   15.00
  -2   4   5   55.89   21.10
   0  -4   5  889.11   88.39
   0  -4   5  947.01   86.99
   0  -4  -5  906.41   90.09
   0  -4   5  798.32   92.79
   0  -4  -5  888.21   88.59
   0  -4   5  791.72   86.19
   0  -4  -5  921.91   90.29
   0   4   5  934.31   90.79
   0   4  -5  811.02   91.99
   0   4   5  909.81   91.19
   0   4   5  975.40   95.99
   0   4   5  932.11   92.29
   0   4  -5  767.62   85.59
   2  -4   5    5.80   12.90
   2  -4   5   19.90   18.70
  -2  -4  -5   -4.20   18.60
  -2  -4  -5   48.90   22.10
   2  -4   5   35.70   13.10
   2  -4   5   31.30    8.30
   2   4   5    9.40   25.30
  -2   4  -5   44.80   13.00
   2   4   5   21.80   20.70
   2   4   5   12.50   19.90
  -2   4  -5   51.59   25.00
   2   4   5    9.30   17.30
  -4  -4  -5 3043.60  267.37
   4  -4   5 2600.44  264.47
   4  -4   5 2807.22  265.57
   4  -4   5 2669.63  265.67
   4  -4   5 2618.34  263.97
   4   4   5 2888.41  269.87
  -4   4  -5 2881.41  264.97
   4   4   5 2808.82  267.27
   4   4   5 2643.14  266.67
  -4   4  -5 2506.35  262.97
  -6  -4  -5 1854.41  179.88
   6  -4   5 1678.63  173.58
   6  -4   5 1717.73  177.48
   6  -4   5 1768.32  179.78
   6  -4   5 1846.42  179.28
   6   4   5 1849.61  182.08
   6   4   5 1879.91  182.28
   6   4   5 1801.92  182.48
   8  -4   5   52.99   31.30
   8  -4   5  -10.10   27.40
  -8  -4  -5   50.29   31.30
   8   4   5  106.39   34.30
   8   4   5   12.50   31.00
   8   4   5  153.48   39.70
 -10  -4  -5  -17.40   42.50
  10  -4   5   17.80   36.10
  10  -4   5   22.10   35.20
  10   4   5   21.50   42.20
  10   4   5   75.09   38.90
  10   4   5   78.79   34.80
  12  -4   5  541.95   84.29
  12  -4   5  642.84   92.39
  12   4   5  797.32  101.69
  12   4   5  877.31   99.29
  13  -5  -5  -19.60   34.40
 -13  -5   5  103.49   58.99
  13  -5  -5  -14.70   44.90
 -13   5   5    3.60   50.19
  13   5  -5   12.00   52.19
 -13   5   5   37.70   48.40
  11  -5  -5   10.30   39.50
 -11  -5   5  -24.60   29.80
  11  -5  -5    8.30   37.40
  11  -5  -5  -29.80   32.70
  11  -5  -5    8.50   34.00
  11   5  -5   22.50   41.30
 -11   5   5    3.00   40.20
  11   5  -5   -8.40   33.90
   9  -5  -5   36.00   25.00
   9  -5  -5  125.99   34.30
   9  -5  -5   81.49   31.90
  -9  -5   5   81.89   32.40
   9  -5  -5   83.39   30.00
  -9   5   5   94.39   39.30
  -9   5   5   97.59   31.20
   9   5  -5   98.39   31.80
   9   5  -5   89.49   44.20
   9   5  -5  112.69   37.60
   9   5  -5   60.79   20.00
   7  -5  -5  135.39   38.60
   7  -5  -5  228.18   29.00
   7  -5  -5  186.68   35.50
  -7  -5   5  217.48   33.20
  -7  -5   5  174.98   32.50
   7  -5  -5  138.49   34.90
  -7  -5   5  208.08   44.40
  -7  -5   5  198.68   24.70
   7   5  -5  214.58   38.90
  -7   5   5  267.77   43.70
   7   5  -5  206.78   32.80
   7   5  -5  178.38   40.60
  -7   5   5  183.88   39.00
   5  -5  -5   29.40   19.20
  -5  -5   5   28.00   25.90
   5  -5  -5   10.70   11.20
  -5  -5   5   -1.50   22.30
  -5  -5   5   28.40   19.40
  -5  -5   5   17.20   18.20
  -5  -5   5    8.70   10.20
   5  -5  -5    3.40   18.70
   5  -5  -5    4.50   19.00
   5   5  -5   13.90   11.30
  -5   5   5    1.10   23.60
  -5   5   5   37.30   24.70
   5   5  -5  -16.50   21.70
  -5   5   5   -2.80   20.80
   5   5  -5   17.00   24.70
  -3  -5   5  393.76   43.80
  -3  -5   5  339.77   44.30
   3  -5  -5  368.56   47.60
  -3  -5   5  423.06   51.39
  -3  -5   5  401.16   42.90
   3  -5  -5  429.86   47.30
   3  -5  -5  374.56   48.50
  -3   5   5  403.66   52.99
   3   5  -5  361.56   50.29
  -3   5   5  482.15   56.49
   3   5  -5  337.07   48.20
  -3   5   5  408.36   50.19
   1  -5  -5  114.99   25.60
  -1  -5   5  145.49   26.60
  -1  -5   5  123.09   20.80
   1  -5  -5  167.38   25.90
  -1  -5   5  124.19   21.20
   1  -5  -5  199.78   26.60
  -1  -5   5  123.79   23.70
  -1  -5   5  126.99   19.20
   1   5  -5   84.59   27.20
  -1   5   5  151.58   34.30
  -1   5   5  122.09   28.70
   1   5  -5   96.19   24.70
  -1   5   5  110.59   19.10
  -1   5   5  163.08   26.70
   1   5  -5  183.68   27.90
  -1  -5  -5  127.49   27.80
  -1  -5  -5  130.89   26.70
   1  -5   5  115.89   32.10
   1  -5   5  225.58   26.20
   1  -5   5  184.68   23.10
   1  -5   5  141.69   24.50
   1   5   5  104.79   28.00
   1   5   5  134.59   23.90
   1   5   5  138.09   35.30
  -1   5  -5   89.69   27.40
  -1   5  -5  116.39   19.50
   1   5   5  162.68   28.70
   3  -5   5   76.19   21.40
  -3  -5  -5   62.09   25.80
   3  -5   5  144.29   23.20
   3   5   5   84.59   26.40
   3   5   5  125.29   29.90
   3   5   5  154.68   34.30
  -3   5  -5  111.79   23.50
  -3   5  -5  104.49   26.50
   3   5   5  122.79   28.90
   5  -5   5  280.47   43.60
  -5  -5  -5  313.37   48.40
   5  -5   5  306.87   43.90
   5   5   5  390.16   49.90
   5   5   5  318.27   48.50
   5   5   5  259.87   48.50
  -5   5  -5  350.96   43.40
   7  -5   5   25.10   27.90
   7  -5   5    5.90   34.80
   7  -5   5   -9.50   24.30
  -7  -5  -5   36.20   31.50
   7   5   5   28.40   30.70
   7   5   5   33.10   30.30
   7   5   5   -2.10   28.20
  -9  -5  -5   58.09   36.80
   9  -5   5   63.39   36.60
   9  -5   5   67.69   35.50
   9   5   5   76.39   40.40
   9   5   5   69.79   34.50
   9   5   5   39.20   36.20
  11  -5   5  -13.90   39.20
 -11  -5  -5    1.60   42.60
  11  -5   5    5.40   39.80
  11   5   5  -20.50   47.70
  11   5   5  -18.10   38.70
  11   5   5  -38.80   42.20
  12  -6  -5   35.90   46.10
  12  -6  -5   66.79   48.30
  12  -6  -5   41.70   37.10
 -12  -6   5    9.10   52.29
  12   6  -5   25.80   53.99
  12   6  -5   43.20   50.09
 -12   6   5    4.80   47.50
 -10  -6   5  562.44   82.79
  10  -6  -5  536.65   69.99
  10  -6  -5  685.43   76.39
  10  -6  -5  448.56   68.89
  10   6  -5  552.44   75.89
  10   6  -5  505.35   73.99
  -8  -6   5 1659.23  180.88
   8  -6  -5 1741.03  175.18
   8  -6  -5 1921.81  173.58
   8  -6  -5 1782.92  175.18
   8  -6  -5 1704.63  167.18
  -8   6   5 1550.84  176.88
   8   6  -5 1844.32  178.48
   8   6  -5 1564.34  170.28
   8   6  -5 1699.13  175.88
  -8   6   5 1700.53  175.88
   6  -6  -5  503.15   50.29
  -6  -6   5  493.95   62.19
   6  -6  -5  480.75   61.69
  -6  -6   5  496.55   63.39
  -6  -6   5  544.15   68.29
   6  -6  -5  477.65   60.99
  -6   6   5  450.95   62.69
   6   6  -5  416.76   56.69
   6   6  -5  480.05   62.09
   6   6  -5  465.35   65.89
  -6   6   5  505.55   64.59
  -4  -6   5   40.20   28.40
   4  -6  -5    5.00   19.00
  -4  -6   5   24.30   12.20
  -4  -6   5   26.20   12.90
  -4  -6   5   28.50   15.10
   4  -6  -5   21.30   21.00
  -4  -6   5   24.00   19.40
  -4   6   5   73.59   29.80
  -4   6   5   37.20   27.50
   4   6  -5   53.79   24.90
   4   6  -5   33.50   20.50
  -4   6   5   39.80   25.40
  -2  -6   5   10.20   14.90
  -2  -6   5   -3.10   17.30
  -2  -6   5   12.10   12.60
  -2  -6   5   20.00   21.70
   2  -6  -5   18.50   18.90
   2  -6  -5   10.60   18.80
   2   6  -5   14.90   23.60
   2   6  -5    3.40   19.50
  -2   6   5  -19.00   26.40
  -2   6   5   -3.40   22.90
  -2   6   5    6.30    8.00
   0  -6  -5  208.08   39.20
   0  -6   5  315.77   37.40
   0  -6  -5  299.57   39.20
   0  -6   5  286.17   35.10
   0  -6   5  283.67   36.30
   0  -6   5  209.88   37.30
   0   6   5  348.57   49.20
   0   6   5  365.66   42.30
   0   6  -5  241.88   36.80
   0   6  -5  293.87   43.70
   0   6   5  226.68   41.10
   2  -6   5  184.98   30.60
   2  -6   5  204.08   25.10
   2  -6   5  248.98   30.90
  -2  -6  -5  231.18   35.30
  -2  -6  -5  200.78   38.00
  -2   6  -5  190.08   35.60
   2   6   5  196.08   35.50
   2   6   5  154.98   33.60
   2   6   5  160.98   35.40
   2   6   5  174.28   41.10
  -2   6  -5  172.98   23.80
   4  -6   5 1321.57  142.19
  -4  -6  -5 1688.13  148.69
   4  -6   5 1518.85  143.09
   4   6   5 1402.86  148.29
   4   6   5 1432.96  143.99
  -4   6  -5 1373.06  142.99
   4   6   5 1383.36  146.39
  -4   6  -5 1230.88  142.09
   4   6   5 1458.65  145.29
   6  -6   5 1079.29  121.79
   6  -6   5 1308.67  122.79
  -6  -6  -5 1244.08  127.09
   6   6   5 1129.39  126.99
   6   6   5 1023.20  124.99
  -6   6  -5 1208.58  119.09
   6   6   5 1020.50  125.79
  -8  -6  -5  180.08   47.90
   8  -6   5  186.88   43.70
   8  -6   5  240.78   47.10
   8   6   5  289.07   51.89
   8   6   5  276.77   54.39
   8   6   5  198.18   47.60
  10  -6   5  212.18   50.29
 -10  -6  -5  172.08   50.89
  10  -6   5  166.88   49.10
  10   6   5  191.18   55.19
  10   6   5  162.18   48.00
  10   6   5  204.48   53.19
  12  -6   5  220.78   62.19
 -12  -6  -5  328.47   65.19
  12  -6   5  263.07   63.69
  12   6   5  411.16   66.69
  12   6   5  232.28   65.79
  13  -7  -5  237.78   55.99
  13   7  -5  324.87   80.19
 -13   7   5  224.88   67.69
 -13   7   5  398.66   70.19
  11  -7  -5  298.07   56.69
  11  -7  -5  542.65   66.19
  11  -7  -5  324.17   56.19
 -11  -7   5  303.57   67.59
 -11   7   5  365.56   65.99
  11   7  -5  179.88   57.99
  11   7  -5  232.18   59.59
  -9  -7   5   41.60   44.70
   9  -7  -5  -18.60   30.90
   9  -7  -5   47.70   31.10
   9  -7  -5    1.30   30.40
  -9   7   5   48.50   41.20
  -9   7   5   28.40   41.60
   9   7  -5    2.90   36.80
   9   7  -5    6.90   39.10
   7  -7  -5   26.00   28.50
   7  -7  -5  -12.60   25.20
  -7  -7   5  -14.40   37.20
   7   7  -5    9.30   34.20
  -7   7   5   27.40   32.10
   7   7  -5    7.50   24.30
   7   7  -5   -3.70   30.80
  -7   7   5   46.30   35.10
  -5  -7   5  648.04   78.09
  -5  -7   5  736.63   87.29
   5  -7  -5  765.72   79.89
   5  -7  -5  723.63   77.59
  -5  -7   5  614.14   77.09
   5   7  -5  736.33   86.19
  -5   7   5  775.22   86.59
   5   7  -5  708.43   81.79
  -5   7   5  633.24   84.59
   3  -7  -5  623.24   74.39
  -3  -7   5  597.94   70.69
  -3  -7   5  551.14   64.39
  -3  -7   5  672.33   76.29
   3  -7  -5  648.04   71.99
  -3  -7   5  715.13   70.39
   3   7  -5  604.24   72.49
   3   7  -5  675.73   77.79
  -3   7   5  738.43   77.49
  -3   7   5  607.44   80.29
   1  -7  -5  131.99   26.90
  -1  -7   5  103.39   22.20
  -1  -7   5  103.29   21.90
  -1  -7   5   42.00   25.30
  -1  -7   5  146.39   22.90
  -1  -7   5  122.39   32.10
   1  -7  -5   35.10   19.10
  -1   7   5  119.59   37.20
   1   7  -5   82.79   29.90
   1   7  -5   55.39   23.30
  -1   7   5   91.89   13.30
  -1   7   5   55.29   28.30
  -1  -7  -5  874.81   87.79
  -1  -7  -5  751.72   88.59
   1  -7   5  791.42   80.89
  -1  -7  -5  764.42   88.39
   1  -7   5  747.03   81.59
   1  -7   5  806.12   83.29
   1   7   5  920.21   86.99
   1   7   5  715.83   86.79
  -1   7  -5  689.33   79.59
  -1   7  -5  759.52   86.69
   1   7   5  709.93   92.49
   3  -7   5   27.90   26.90
  -3  -7  -5    6.80   25.90
   3  -7   5   10.90   19.70
   3   7   5   36.60   27.70
   3   7   5   11.70   28.30
  -3   7  -5  -16.30   22.20
   3   7   5  -12.90   30.40
  -3   7  -5   60.59   31.60
   3   7   5    2.20   23.00
  -3   7  -5   -1.10   12.20
   5  -7   5  188.28   35.70
  -5  -7  -5  175.08   42.90
   5  -7   5  179.88   34.50
   5   7   5  181.48   42.60
   5   7   5  156.38   39.50
  -5   7  -5  196.78   39.80
   5   7   5  116.39   41.00
   5   7   5  156.88   40.30
   7  -7   5  211.58   43.80
   7  -7   5  256.87   40.50
  -7  -7  -5  242.98   51.19
   7   7   5  183.58   48.80
   7   7   5  180.58   47.80
   7   7   5  184.28   46.60
   7   7   5  309.87   42.80
  -7   7  -5  240.18   41.30
   9  -7   5  729.13   97.09
  -9  -7  -5  818.82  102.49
   9  -7   5  790.62   96.09
   9   7   5  701.53   96.79
   9   7   5  682.13   92.19
   9   7   5 1015.50  106.69
 -11  -7  -5   63.99   62.09
  11  -7   5   19.20   46.00
  11  -7   5   23.20   46.20
  11   7   5   10.00   48.80
  11   7   5   87.59   51.49
 -12  -8   5  152.48   64.99
  12  -8  -5  130.89   49.80
  12  -8  -5  147.59   49.70
  12   8  -5  254.97   64.19
 -12   8   5  174.78   61.89
  12   8  -5  229.58   71.99
 -10  -8   5  121.49   53.29
  10  -8  -5   78.39   39.30
  10  -8  -5  114.79   42.20
  10  -8  -5  170.38   41.80
  10   8  -5  119.89   49.20
  10   8  -5   80.99   50.39
 -10   8   5  108.39   53.49
   8  -8  -5   97.09   36.40
  -8  -8   5  143.69   50.89
   8  -8  -5  192.38   42.40
   8   8  -5  122.89   41.90
   8   8  -5  121.39   45.70
  -8   8   5  112.19   47.80
  -8   8   5  111.89   43.80
   6  -8  -5  230.68   41.40
   6  -8  -5  197.18   44.10
  -6  -8   5  223.58   50.49
  -6   8   5  337.67   59.69
  -6   8   5  324.87   51.89
   6   8  -5  269.17   45.10
   6   8  -5  189.58   43.40
   4  -8  -5  194.98   37.70
   4  -8  -5  227.38   41.70
  -4  -8   5  198.88   33.40
  -4  -8   5  221.78   26.70
  -4  -8   5  259.57   37.40
  -4  -8   5  219.38   45.30
  -4   8   5  155.48   45.90
  -4   8   5  186.18   43.70
   4   8  -5  262.17   39.90
   4   8  -5  270.67   47.60
   2  -8  -5   -0.20   17.10
  -2  -8   5   -2.10   19.00
   2  -8  -5  -24.50   22.00
  -2  -8   5   -8.00   22.80
  -2  -8   5    1.20   22.60
  -2  -8   5    7.80   27.70
  -2  -8   5   -0.60   19.00
  -2   8   5  -25.00   26.60
   2   8  -5   11.80   22.30
  -2   8   5  -10.60   33.30
   2   8  -5    6.80   28.20
   0  -8   5   39.20   28.40
   0  -8  -5   -0.20   24.80
   0  -8   5   23.30   21.50
   0  -8  -5   38.50   26.70
   0  -8   5   25.90   19.70
   0  -8   5    9.10   23.40
   0   8  -5  -10.40   27.40
   0   8   5   26.00   27.00
   0   8   5  -15.60   35.60
   0   8   5   20.50   26.40
  -2  -8  -5   99.29   38.00
   2  -8   5   82.59   26.60
   2  -8   5  122.39   27.90
   2  -8   5  165.68   24.90
  -2  -8  -5  112.39   35.40
  -2  -8  -5  190.38   37.80
  -2   8  -5   78.99   26.20
  -2   8  -5   88.79   31.40
   2   8   5  187.28   44.40
   2   8   5  107.49   35.20
   2   8   5   82.19   30.00
   4  -8   5  244.28   37.90
   4  -8   5  147.19   33.90
  -4  -8  -5  175.48   45.20
  -4   8  -5  189.48   38.20
   4   8   5  205.18   42.40
   4   8   5  196.28   36.60
   4   8   5   72.59   42.10
   4   8   5  172.28   41.80
   6  -8   5  251.67   43.90
  -6  -8  -5  104.29   47.30
   6  -8   5  206.58   42.80
   6   8   5  247.88   50.09
   6   8   5  239.38   49.70
   6   8   5  215.78   42.50
   6   8   5  218.98   51.09
  -6   8  -5  201.18   43.40
  -8  -8  -5  385.26   62.99
   8  -8   5  283.77   51.39
   8  -8   5  338.57   54.69
   8   8   5  239.88   56.29
   8   8   5  312.87   57.59
   8   8   5  168.78   52.89
 -10  -8  -5  248.58   61.19
  10  -8   5  194.68   53.89
  10  -8   5  117.49   46.20
  10   8   5  124.79   53.59
  10   8   5  143.99   51.59
  10   8   5  125.59   52.49
 -11  -9   5  447.26   83.39
  11  -9  -5  481.85   69.49
  11  -9  -5  486.35   77.99
  11  -9  -5  499.85   75.99
 -11   9   5  456.55   81.39
  11   9  -5  394.96   79.19
  11   9  -5  392.86   75.89
   9  -9  -5   19.40   41.40
  -9  -9   5   12.60   47.00
   9  -9  -5   19.20   36.50
  -9   9   5   -8.20   44.10
   9   9  -5   11.10   46.20
  -9   9   5   10.30   39.70
   9   9  -5   36.00   44.80
  -7  -9   5    3.20   42.00
   7  -9  -5    9.80   31.40
   7  -9  -5    5.30   33.10
  -7   9   5  -46.90   38.00
   7   9  -5   38.30   35.50
   7   9  -5   75.99   43.80
  -7   9   5    1.50   39.10
  -5  -9   5  844.12  105.39
  -5  -9   5  911.31   95.99
   5  -9  -5  847.52  100.99
   5  -9  -5  882.81   99.19
  -5   9   5  914.61  108.59
  -5   9   5  829.72   99.19
   5   9  -5  957.90  106.89
   5   9  -5  834.32  100.59
  -3  -9   5  478.75   58.19
  -3  -9   5  456.15   59.19
  -3  -9   5  445.26   64.49
   3  -9  -5  588.04   64.29
   3  -9  -5  317.77   58.99
  -3   9   5  445.36   63.69
  -3   9   5  393.06   69.39
   3   9  -5  531.45   67.89
   3   9  -5  480.65   58.59
   1  -9  -5    6.80   26.80
  -1  -9   5    5.20   27.40
  -1  -9   5   16.20   31.90
  -1  -9   5   36.40   22.60
  -1  -9   5   35.10   27.00
   1  -9  -5   44.30   30.70
   1   9  -5   81.09   34.90
  -1   9   5   47.40   38.80
   1   9  -5   32.50   29.00
  -1   9   5   13.20   30.90
  -1  -9  -5  565.54   69.79
  -1  -9  -5  496.45   70.79
   1  -9   5  648.94   68.89
   1  -9   5  639.04   68.19
   1  -9   5  488.65   67.19
  -1  -9  -5  569.54   73.89
  -1   9  -5  500.35   73.39
   1   9   5  520.45   79.29
   1   9   5  632.14   75.59
   1   9   5  581.04   71.49
  -3  -9  -5   53.09   35.70
   3  -9   5   39.40   27.60
  -3  -9  -5  -33.90   36.30
  -3  -9  -5   46.30   33.70
   3  -9   5   30.50   27.60
   3   9   5  -12.10   32.60
   3   9   5    8.30   32.10
   3   9   5   18.80   30.90
   3   9   5   42.10   41.20
  -3   9  -5   37.30   30.60
  -5  -9  -5   -4.70   40.70
   5  -9   5   -4.00   28.00
   5  -9   5  -12.70   29.30
   5   9   5   -9.00   34.70
   5   9   5   -7.10   36.80
   5   9   5    3.70   27.30
   5   9   5   23.90   41.60
  -5   9  -5   -9.60   28.30
   7  -9   5  385.46   64.19
   7  -9   5  430.16   65.39
  -7  -9  -5  382.36   70.89
   7   9   5  469.15   69.59
   7   9   5  484.15   65.29
   7   9   5  310.07   67.69
  -7   9  -5  427.46   57.59
  -9  -9  -5 1030.50  116.49
   9  -9   5  739.73   96.29
   9  -9   5  723.43  100.29
   9   9   5  863.41  109.49
   9   9   5  796.62  105.19
   9   9   5  856.71  106.79
  10 -10  -5   38.60   43.10
  10 -10  -5   13.50   47.40
 -10 -10   5   22.00   56.69
  10  10  -5    8.90   51.19
 -10  10   5  -13.00   53.89
  10  10  -5  -14.10   54.09
   8 -10  -5   65.89   45.00
   8 -10  -5  115.49   44.90
  -8 -10   5  138.09   56.99
   8  10  -5  182.28   47.60
  -8  10   5   91.49   49.70
   8  10  -5  101.39   52.09
  -8  10   5  110.29   48.50
  -6 -10   5  -21.70   43.40
  -6 -10   5    2.10   28.30
   6 -10  -5  -26.20   34.20
   6 -10  -5  -13.20   31.80
  -6  10   5  -38.50   42.60
   6  10  -5  -14.40   34.90
  -6  10   5   25.90   43.10
   6  10  -5   26.80   45.00
   4 -10  -5  348.07   50.39
  -4 -10   5  316.47   52.19
  -4 -10   5  266.87   43.60
   4 -10  -5  225.88   49.60
  -4 -10   5  296.47   54.99
   4  10  -5  258.37   46.20
  -4  10   5  299.67   55.09
  -4  10   5  230.88   58.79
   4  10  -5  211.08   53.99
   2 -10  -5   61.99   33.80
  -2 -10   5    0.60   26.80
  -2 -10   5   47.20   26.50
   2 -10  -5   58.79   34.10
  -2 -10   5   58.09   35.00
   2  10  -5   42.60   27.50
  -2  10   5    3.60   34.70
  -2  10   5   52.09   45.20
   2  10  -5   54.59   38.20
   0 -10  -5  444.76   65.99
   0 -10  -5  438.36   63.19
   0 -10   5  467.95   60.79
   0 -10   5  481.85   60.79
   0 -10   5  610.44   63.99
   0  10   5  309.57   67.89
   0  10  -5  463.05   67.19
   0  10   5  462.75   63.29
   2 -10   5   16.40   28.10
  -2 -10  -5   86.39   40.30
   2 -10   5   53.29   31.60
   2 -10   5   78.19   24.40
  -2 -10  -5    5.30   39.90
  -2 -10  -5  168.88   41.00
   2  10   5   65.09   36.70
   2  10   5   57.99   44.40
  -2  10  -5  130.09   39.90
   2  10   5   68.89   32.00
  -4 -10  -5   91.99   42.80
  -4 -10  -5   82.99   40.90
   4 -10   5  126.79   36.30
   4 -10   5   88.69   35.30
  -4 -10  -5   53.99   43.20
   4  10   5  160.18   47.20
   4  10   5   69.89   32.10
   4  10   5   99.29   41.60
   4  10   5   92.89   48.40
  -4  10  -5  103.39   38.10
  -6 -10  -5  -30.10   48.30
   6 -10   5   38.00   35.00
   6 -10   5   41.90   34.90
   6  10   5   26.10   40.20
   6  10   5   31.40   41.70
  -6  10  -5  -17.70   41.50
   6  10   5   74.19   49.80
   8 -10   5  197.08   51.09
  -8 -10  -5  173.38   62.59
   8 -10   5  241.58   55.09
   8  10   5  137.49   56.69
   8  10   5  220.38   56.99
   8  10   5  106.69   41.50
  -9 -11   5  181.68   49.50
  -9 -11   5  290.27   70.99
   9 -11  -5  142.59   50.79
   9 -11  -5  225.98   61.69
  -9  11   5  174.08   63.29
   9  11  -5  219.28   65.79
   9  11  -5   89.99   53.19
  -7 -11   5  142.39   41.80
   7 -11  -5  215.58   42.20
   7 -11  -5  214.48   48.40
  -7 -11   5  131.99   56.89
   7  11  -5  135.59   58.39
  -7  11   5  165.48   59.39
  -7  11   5  123.79   54.19
   7  11  -5  161.58   48.30
  -5 -11   5  152.48   51.59
   5 -11  -5  178.88   47.00
  -5 -11   5  145.19   38.80
   5 -11  -5  192.08   46.20
   5  11  -5  196.68   43.80
  -5  11   5  193.08   52.79
   5  11  -5  172.38   55.19
  -5  11   5  179.68   57.69
  -3 -11   5  146.59   46.60
  -3 -11   5   92.29   33.80
   3 -11  -5   58.19   38.90
  -3 -11   5  122.99   38.30
   3 -11  -5   85.99   41.10
  -3  11   5  132.19   54.89
   3  11  -5  142.99   36.40
   3  11  -5   64.09   44.50
  -3  11   5  120.79   45.80
   1 -11  -5  -26.00   35.30
  -1 -11   5   -3.70   27.80
   1 -11  -5   -4.40   33.40
  -1 -11   5   37.40   31.40
  -1 -11   5   39.20   33.00
   1  11  -5  -16.60   38.10
  -1  11   5   47.00   50.19
  -1  11   5   -6.40   34.80
   1 -11   5  106.89   33.40
   1 -11   5   45.10   31.50
   1 -11   5   50.19   34.70
  -1 -11  -5   96.29   32.60
  -1 -11  -5   46.00   39.10
   1  11   5   86.09   38.30
   1  11   5   45.40   48.70
  -1  11  -5    3.40   38.50
  -3 -11  -5   30.10   42.60
   3 -11   5   67.19   34.20
  -3 -11  -5   97.39   36.60
   3 -11   5   79.89   35.90
  -3 -11  -5   75.89   47.70
   3  11   5   29.10   47.10
  -3  11  -5   59.59   40.10
   3  11   5   39.20   41.70
   3  11   5  136.09   41.80
  -5 -11  -5  181.58   58.09
  -5 -11  -5  230.08   55.99
   5 -11   5  184.98   46.70
   5 -11   5  261.77   49.60
  -5 -11  -5  145.69   54.99
   5  11   5  224.48   55.79
  -5  11  -5  199.58   55.09
   5  11   5  201.38   68.29
   7 -11   5  241.88   57.49
  -7 -11  -5  168.18   66.79
   7 -11   5  256.87   56.09
   7  11   5  264.57   74.49
   7  11   5  397.96   57.99
   7  11   5  300.07   55.49
   6 -12  -5   71.49   43.00
   6 -12  -5   29.20   46.20
  -6 -12   5   37.60   37.30
  -6 -12   5  -12.90   52.49
   6  12  -5  133.49   56.49
   6  12  -5   18.00   41.20
  -6  12   5   80.59   61.19
  -6  12   5   40.30   51.89
   4 -12  -5   78.79   43.60
   4 -12  -5  148.59   48.40
  -4 -12   5   67.19   36.30
  -4 -12   5  169.58   54.59
  -4 -12   5  118.89   43.80
   4  12  -5   91.49   50.19
  -4  12   5   90.89   57.29
  -4  12   5   69.39   59.99
   4  12  -5   70.69   38.70
  -2 -12   5  -40.00   39.30
   2 -12  -5   18.40   39.20
  -2 -12   5   -4.60   33.70
   2 -12  -5  -41.10   39.90
  -2 -12   5   -1.90   39.50
  -2  12   5  -25.30   52.99
   2  12  -5   23.70   44.40
  -2  12   5   11.80   43.30
   0 -12  -5  385.76   57.79
   0 -12   5  364.56   54.09
   0 -12   5  334.07   52.39
   0 -12  -5  258.37   59.69
   0 -12   5  240.38   51.49
   0  12   5  246.58   53.29
   0  12  -5  260.77   60.49
   0  12   5  369.66   72.59
  -2 -12  -5  -32.60   47.60
  -2 -12  -5   35.00   45.60
  -2 -12  -5    0.70   41.10
   2 -12   5   28.50   36.10
   2 -12   5   39.90   36.70
   2  12   5  -24.80   51.89
  -2  12  -5   29.50   44.10
   2  12   5   18.00   43.10
  -4 -12  -5  296.87   67.79
   4 -12   5  266.27   54.59
  -4 -12  -5  383.66   66.39
   4 -12   5  219.28   54.39
  -4 -12  -5  301.57   70.89
  -4  12  -5  310.57   56.89
   4  12   5  273.47   61.89
   4  12   5  274.17   69.69
   6 -12   5   46.50   45.40
   6 -12   5  170.78   49.40
  -6 -12  -5   44.70   57.29
  -6 -12  -5   92.09   58.59
  -6 -12  -5   53.99   53.89
   6  12   5  105.99   54.09
   6  12   5  172.38   62.89
   5 -13  -5  -23.50   47.80
   5 -13  -5  -12.10   44.90
  -5 -13   5   -2.40   55.19
  -5 -13   5    3.10   46.40
  -5 -13   5    6.60   38.70
  -5  13   5  -11.90   50.49
   5  13  -5   52.59   58.19
   5  13  -5    8.10   40.00
  -5  13   5   -3.40   62.89
  -3 -13   5   14.10   47.10
  -3 -13   5    2.70   40.60
   3 -13  -5   31.20   46.70
  -3 -13   5    3.80   37.70
   3 -13  -5    5.30   43.20
  -3  13   5  -20.70   49.30
  -3  13   5    2.00   58.69
   3  13  -5   -5.90   51.19
   3  13  -5  -43.30   41.40
   1 -13  -5   19.70   42.60
  -1 -13   5   13.60   38.20
  -1 -13   5   15.50   44.80
   1 -13  -5   16.00   47.30
  -1 -13   5   -8.10   51.59
  -1  13   5   21.00   60.59
  -1  13   5  -26.50   43.90
   1  13  -5   23.80   36.30
  -1 -13  -5    6.40   49.40
   1 -13   5   18.20   37.80
  -1 -13  -5   -2.60   45.00
   1 -13   5    6.60   40.10
   1  13   5  -15.00   57.69
  -1  13  -5   -0.40   48.40
  -3 -13  -5   57.39   59.19
  -3 -13  -5   81.89   53.09
   3 -13   5  138.79   48.40
   3 -13   5  100.49   44.20
  -3 -13  -5  130.89   44.00
  -3  13  -5   62.79   59.79
   3  13   5  121.19   65.69
 -14   0   6  250.37   67.29
  14   0  -6  228.98   62.39
 -14   0   6  347.87   59.99
  12   0  -6 2006.50  204.98
 -12   0   6 2038.70  204.98
  12   0  -6 2111.09  208.48
 -12   0   6 1953.90  212.08
  10   0  -6   42.80   29.70
 -10   0   6   24.00   36.10
  10   0  -6   78.69   25.90
 -10   0   6  126.79   41.20
  10   0  -6   99.29   33.70
  10   0  -6   53.59   21.10
   8   0  -6  205.18   28.30
   8   0  -6  329.47   41.70
  -8   0   6  252.37   38.60
   8   0  -6  213.18   42.90
  -8   0   6  324.57   46.60
   8   0  -6  252.57   34.20
  -8   0   6  212.08   32.90
  -8   0   6  235.58   29.50
   6   0  -6  -13.90   18.40
  -6   0   6  -13.80   14.90
  -6   0   6  -29.00   18.20
   6   0  -6   21.60   21.40
  -6   0   6   12.10   11.90
   6   0  -6    7.00   12.60
  -6   0   6    0.10   10.60
  -4   0   6  210.78   41.00
   4   0  -6  263.97   38.70
   4   0  -6  329.67   38.50
   4   0  -6  265.17   29.80
  -4   0   6  304.47   30.20
  -4   0   6  382.66   41.10
  -4   0   6  241.48   30.20
  -4   0   6  287.57   39.00
   2   0  -6  623.94   65.19
  -2   0   6  608.84   58.29
   2   0  -6  593.24   57.59
  -2   0   6  721.33   67.89
  -2   0   6  615.84   67.89
  -2   0   6  614.44   71.09
  -2   0   6  579.14   57.79
   2   0  -6  572.74   66.79
   2   0  -6  598.74   57.99
  -2   0   6  562.14   64.79
   0   0   6 4650.63  437.46
   0   0   6 4396.46  437.36
   0   0   6 4540.25  434.36
   0   0   6 4851.91  441.06
   0   0  -6 4693.23  438.06
   0   0   6 4605.54  434.76
   0   0  -6 4421.86  434.36
  -2   0  -6 4307.47  413.16
  -2   0  -6 4106.89  415.16
   2   0   6 4080.69  414.16
   2   0   6 4605.74  416.16
   2   0   6 4485.85  415.46
  -2   0  -6 4716.83  416.36
   2   0   6 4260.27  419.46
   4   0   6   62.89   26.80
   4   0   6   58.89   21.40
  -4   0  -6   43.40   17.00
   4   0   6   48.20   19.40
   4   0   6  105.99   18.10
  -4   0  -6   45.80   16.10
   6   0   6  102.29   29.60
  -6   0  -6   92.29   19.80
   6   0   6  119.19   34.50
   6   0   6   99.99   29.20
   6   0   6  106.59   22.10
   8   0   6 1811.62  177.68
  -8   0  -6 1774.92  169.18
   8   0   6 1596.64  177.28
   8   0   6 1668.33  176.98
  10   0   6  326.87   58.09
  10   0   6  459.75   64.79
  10   0   6  340.87   63.79
  12   0   6  107.99   45.60
  12   0   6  194.98   54.79
  12   0   6  251.87   59.59
  13  -1  -6   -9.80   40.40
 -13  -1   6    9.90   44.10
 -13  -1   6  -37.50   47.70
  13  -1  -6  -24.10   34.00
 -13   1   6   38.80   50.39
 -13   1   6   16.20   47.20
  13   1  -6   30.50   45.80
  11  -1  -6   -8.60   25.20
 -11  -1   6   -3.10   40.80
  11  -1  -6   37.90   37.40
  11  -1  -6  -29.10   31.40
 -11  -1   6  -46.30   27.90
 -11   1   6   48.70   38.80
 -11   1   6  -31.40   30.80
  11   1  -6   11.20   35.10
  11   1  -6  -10.10   27.10
   9  -1  -6  361.76   44.30
   9  -1  -6  305.77   38.10
   9  -1  -6  350.76   50.99
  -9  -1   6  306.27   51.69
   9  -1  -6  375.96   47.00
  -9  -1   6  259.17   40.60
  -9  -1   6  284.27   42.60
  -9   1   6  244.28   40.70
   9   1  -6  351.76   48.00
  -9   1   6  278.57   45.70
  -9   1   6  188.18   36.80
   9   1  -6  286.17   39.40
  -9   1   6  267.97   32.40
   9   1  -6  288.37   44.80
   9   1  -6  334.27   48.00
   9   1  -6  298.17   32.50
  -9   1   6  131.89   45.40
   7  -1  -6   14.30   10.10
  -7  -1   6   46.40   15.30
   7  -1  -6   39.90   11.50
   7  -1  -6   19.90   18.20
  -7  -1   6   29.40   14.60
   7  -1  -6   99.09   24.30
  -7  -1   6   36.40   27.40
   7  -1  -6   36.80   24.40
  -7  -1   6   30.00   20.40
  -7  -1   6   42.20   19.90
   7   1  -6   26.30   23.20
   7   1  -6   31.20   22.30
  -7   1   6   32.70   18.40
  -7   1   6   13.70   19.90
   7   1  -6   33.60   16.70
  -7   1   6   50.29   24.90
   7   1  -6   42.90   25.10
  -7   1   6   11.60   15.90
   5  -1  -6  202.28   34.90
  -5  -1   6  187.08   35.20
  -5  -1   6  224.48   27.50
  -5  -1   6  237.18   33.20
  -5  -1   6  194.58   26.60
   5  -1  -6  274.57   35.70
   5  -1  -6  253.97   37.80
  -5  -1   6  237.18   32.70
   5  -1  -6  205.58   27.40
   5   1  -6  180.38   26.40
  -5   1   6  270.67   36.50
  -5   1   6  191.38   27.60
   5   1  -6  197.28   36.10
  -5   1   6  362.26   40.10
  -5   1   6  272.07   33.90
   5   1  -6  269.57   37.00
   5   1  -6  247.38   34.90
  -5   1   6  191.58   27.90
   3  -1  -6   59.39   12.70
   3  -1  -6   94.59   23.70
  -3  -1   6  164.98   26.10
   3  -1  -6  114.09   21.70
   3  -1  -6   86.39   25.50
  -3  -1   6   94.69   21.80
   3  -1  -6  111.99   15.00
   3   1  -6  168.18   26.90
  -3   1   6   77.19   23.20
  -3   1   6   85.99   14.20
  -3   1   6   81.89   24.50
  -3   1   6  136.09   29.40
  -3   1   6  120.39   22.10
  -3   1   6   99.29   15.00
   3   1  -6  131.99   24.80
   3   1  -6  112.99   23.60
  -1  -1   6    9.60    4.40
   1  -1  -6    1.50   10.20
   1  -1  -6   15.60   21.70
  -1  -1   6    5.70   17.50
  -1  -1   6  -24.40   16.30
   1  -1  -6   -3.20   17.30
  -1  -1   6   -1.20   19.00
   1  -1  -6   -0.10    6.60
  -1   1   6   35.30   19.80
   1   1  -6  -14.00   16.50
  -1   1   6    2.80    8.20
  -1   1   6   16.00   20.30
  -1   1   6    6.90   17.10
  -1   1   6    6.70   10.20
   1  -1   6   32.20   13.80
  -1  -1  -6   39.90    9.60
   1  -1   6   60.39   23.90
  -1  -1  -6   49.20   16.70
   1  -1   6   43.90   17.20
  -1  -1  -6   35.00   10.00
   1  -1   6   42.80   12.10
  -1  -1  -6   14.30   16.80
   1   1   6   39.00   13.30
  -1   1  -6   69.59   21.60
   1   1   6    1.30   13.00
  -1   1  -6   48.90   12.30
   1   1   6   30.90   25.10
   1   1   6   37.00   15.50
   3  -1   6  193.38   32.20
   3  -1   6  245.38   38.90
  -3  -1  -6  197.38   29.30
   3  -1   6  206.88   26.20
   3  -1   6  191.38   29.90
  -3  -1  -6  221.98   28.60
   3  -1   6  223.08   28.80
  -3   1  -6  248.08   30.10
   3   1   6  297.07   41.10
   3   1   6  159.18   30.90
   3   1   6  226.28   29.90
  -3   1  -6  165.98   24.90
   3   1   6  221.68   30.80
   5  -1   6  293.77   34.70
  -5  -1  -6  300.57   38.70
  -5  -1  -6  255.17   35.20
   5  -1   6  259.47   40.60
   5  -1   6  410.26   50.19
   5  -1   6  371.26   44.30
   5   1   6  284.17   42.10
  -5   1  -6  212.78   37.00
   5   1   6  312.67   39.60
   5   1   6  378.06   45.90
   5   1   6  428.16   51.79
   7  -1   6   26.80   27.50
   7  -1   6   52.59   16.90
   7  -1   6   60.69   28.50
   7  -1   6   22.00   30.20
  -7  -1  -6   52.19   23.60
   7   1   6   65.79   27.00
  -7   1  -6   55.59   15.50
   7   1   6   31.70   21.20
   7   1   6   42.80   29.90
   7   1   6   34.00   29.80
   9  -1   6   46.60   34.20
   9  -1   6    3.10   32.00
  -9  -1  -6   -7.40   26.80
   9  -1   6   33.70   34.10
   9   1   6  -22.30   32.50
   9   1   6   23.30   40.10
   9   1   6   39.10   35.10
  11  -1   6   21.40   45.30
  11  -1   6   45.30   42.40
  11  -1   6    3.70   39.50
  11   1   6  -12.80   37.60
  11   1   6    8.40   36.60
  11   1   6  -51.39   40.50
  13  -1   6    6.90   47.80
  13  -1   6  -23.80   49.90
  13   1   6  -12.20   32.20
  13   1   6   42.10   54.69
 -14  -2   6  323.67   72.89
  14  -2  -6  198.08   57.49
 -14   2   6  389.66   60.69
  14   2  -6  285.97   66.79
 -14   2   6  208.18   59.29
  12  -2  -6  530.75   70.59
 -12  -2   6  446.46   80.89
  12  -2  -6  533.65   76.19
 -12  -2   6  614.24   75.09
  12   2  -6  513.15   78.49
 -12   2   6  781.92   89.79
 -12   2   6  755.12   83.99
  10  -2  -6  195.98   35.80
 -10  -2   6  186.78   36.00
  10  -2  -6  213.58   41.50
  10  -2  -6  229.08   41.20
 -10  -2   6  143.99   46.70
  10  -2  -6  242.18   43.90
 -10   2   6  217.08   44.10
  10   2  -6  190.08   42.10
 -10   2   6  237.98   39.90
  10   2  -6  156.48   42.40
  -8  -2   6   54.39   13.30
   8  -2  -6   37.10   17.90
   8  -2  -6   37.40   22.90
   8  -2  -6   55.29   24.30
   8  -2  -6   40.50   18.20
   8  -2  -6   57.39   27.60
  -8  -2   6   65.59   21.40
  -8  -2   6   62.99   14.30
   8  -2  -6   49.50   21.10
  -8  -2   6   26.70   22.10
  -8  -2   6   36.50   17.20
  -8   2   6   63.69   18.70
  -8   2   6   73.49   25.70
  -8   2   6   70.19   29.80
   8   2  -6    3.50   26.30
  -8   2   6   78.19   24.40
   8   2  -6   72.89   27.00
   8   2  -6   59.19   21.30
   6  -2  -6   47.50   14.20
   6  -2  -6   48.90   25.80
  -6  -2   6   58.59   14.50
  -6  -2   6   77.89   18.60
  -6  -2   6   96.79   30.00
   6  -2  -6   52.69   15.00
  -6  -2   6   67.59   22.00
   6  -2  -6  107.89   25.50
  -6  -2   6  105.49   21.50
   6  -2  -6   67.39   20.10
   6  -2  -6   87.09   26.50
   6   2  -6   74.39   26.50
  -6   2   6  122.09   29.50
  -6   2   6  104.99   26.60
   6   2  -6  126.29   28.40
   6   2  -6    4.00   13.20
  -6   2   6   91.39   19.70
  -6   2   6   51.49   22.00
   6   2  -6   80.99   25.30
  -4  -2   6  114.79   14.60
   4  -2  -6  137.79   32.70
   4  -2  -6   99.69   14.20
   4  -2  -6  110.59   21.70
  -4  -2   6  122.39   15.10
  -4  -2   6   90.29   26.20
   4  -2  -6  146.69   19.20
  -4  -2   6  125.19   25.40
   4  -2  -6   93.09   26.00
   4  -2  -6  119.59   14.60
  -4  -2   6  108.49   26.30
  -4   2   6  130.29   30.20
   4   2  -6  100.59   26.90
  -4   2   6  114.49   27.00
  -4   2   6  129.99   23.30
   4   2  -6  182.38   30.40
  -4   2   6  109.59   18.10
  -4   2   6  106.99   18.50
   4   2  -6  143.69   26.70
  -4   2   6  116.09   22.90
   2  -2  -6  212.48   33.90
   2  -2  -6  160.18   26.90
   2  -2  -6  242.88   38.50
   2  -2  -6  240.68   28.50
  -2  -2   6  227.58   31.50
  -2   2   6  220.18   35.00
  -2   2   6  304.37   39.30
  -2   2   6  172.28   26.40
   2   2  -6  306.87   37.70
   2   2  -6  220.98   34.50
   2   2  -6  192.78   32.60
  -2   2   6  297.87   32.90
  -2   2   6  229.88   28.20
   0  -2  -6 3505.15  342.77
   0  -2   6 3747.62  342.67
   0  -2  -6 3702.13  342.67
   0  -2  -6 3576.04  346.47
   0  -2   6 3730.83  346.97
   0  -2   6 3622.64  342.07
   0  -2  -6 3498.15  344.97
   0   2  -6 3784.52  346.97
   0   2   6 3659.63  349.96
   0   2  -6 3562.74  341.87
   0   2   6 3652.43  348.27
   0   2   6 3767.52  344.97
   0   2   6 3288.27  345.77
   0   2   6 3586.24  344.87
   0   2   6 3413.26  345.07
   0   2  -6 3660.43  347.97
  -2  -2  -6 1777.52  176.68
   2  -2   6 1793.52  176.48
   2  -2   6 1684.23  174.28
   2  -2   6 1855.51  177.18
  -2  -2  -6 1879.61  178.58
   2  -2   6 1849.42  178.28
  -2   2  -6 1888.61  173.68
   2   2   6 1747.13  178.08
   2   2   6 1929.91  183.48
  -2   2  -6 1754.72  176.58
   2   2   6 1912.91  179.58
   2   2   6 1926.31  179.58
  -4  -2  -6  167.58   25.20
  -4  -2  -6  211.28   31.90
   4  -2   6  177.98   25.30
  -4  -2  -6  121.79   29.20
   4  -2   6  219.78   33.80
   4  -2   6  209.98   29.80
   4   2   6  242.68   32.90
   4   2   6  144.49   27.70
  -4   2  -6  126.59   24.20
   4   2   6  142.29   30.00
   4   2   6  200.98   38.30
   6  -2   6  169.38   32.60
  -6  -2  -6  194.48   34.10
   6  -2   6  117.89   31.90
  -6  -2  -6  183.38   25.20
   6   2   6  172.28   35.90
   6   2   6  169.28   34.10
   6   2   6  172.48   37.90
   8  -2   6  621.04   82.49
  -8  -2  -6  627.24   77.49
   8  -2   6  607.94   78.59
   8  -2   6  817.82   84.59
   8   2   6  591.24   80.29
   8   2   6  543.95   77.19
   8   2   6  801.52   85.39
  10  -2   6  194.08   48.50
 -10  -2  -6  167.88   44.70
  10  -2   6  282.37   51.59
  10  -2   6  160.38   44.90
  10   2   6  223.28   49.10
  10   2   6  254.07   46.40
  10   2   6  226.98   48.20
  12  -2   6   42.20   46.40
  12  -2   6   59.99   49.10
  12  -2   6   89.59   54.89
  12   2   6   46.30   50.19
  12   2   6   23.00   45.80
  13  -3  -6   -1.20   35.70
  13  -3  -6  -22.90   47.40
 -13  -3   6   12.30   51.49
 -13   3   6  -19.80   47.60
 -13   3   6   71.09   59.39
  13   3  -6  -10.40   47.10
 -11  -3   6    2.50   41.30
  11  -3  -6   -2.90   29.20
  11  -3  -6   32.60   31.20
 -11  -3   6    1.60   27.50
  11  -3  -6   -7.70   30.00
  11   3  -6   16.10   38.90
  11   3  -6   25.40   32.00
 -11   3   6   26.60   36.50
 -11   3   6   27.60   26.70
   9  -3  -6  554.94   64.49
   9  -3  -6  504.25   70.49
   9  -3  -6  508.45   63.69
   9  -3  -6  572.14   66.79
  -9  -3   6  485.55   72.69
  -9  -3   6  546.25   63.19
   9   3  -6  476.45   68.69
  -9   3   6  587.64   61.49
  -9   3   6  589.54   73.19
   9   3  -6  484.65   64.39
   9   3  -6  574.24   68.59
   7  -3  -6  649.14   68.59
  -7  -3   6  701.33   73.39
  -7  -3   6  582.14   65.69
  -7  -3   6  482.25   69.79
   7  -3  -6  651.43   66.29
   7  -3  -6  652.23   67.09
  -7  -3   6  599.44   66.99
   7  -3  -6  524.35   72.39
   7  -3  -6  688.23   75.09
   7   3  -6  663.23   73.99
  -7   3   6  704.03   70.59
   7   3  -6  548.65   65.79
  -7   3   6  609.54   69.79
   7   3  -6  642.74   73.39
  -7   3   6  516.55   73.49
  -7   3   6  663.23   69.29
   5  -3  -6  381.86   44.00
  -5  -3   6  372.26   44.00
  -5  -3   6  551.14   56.29
  -5  -3   6  382.16   40.20
   5  -3  -6  411.06   52.79
   5  -3  -6  326.87   42.20
   5  -3  -6  311.07   44.00
   5  -3  -6  410.16   42.40
  -5  -3   6  383.06   42.30
   5  -3  -6  450.15   52.49
   5   3  -6  298.77   47.60
  -5   3   6  379.16   45.90
  -5   3   6  369.96   48.30
   5   3  -6  346.27   39.30
   5   3  -6  395.46   50.69
  -5   3   6  415.26   52.29
  -5   3   6  356.66   51.79
   3  -3  -6 2720.43  256.47
   3  -3  -6 2654.63  254.47
  -3  -3   6 2680.33  257.27
  -3  -3   6 2638.84  252.27
   3  -3  -6 2674.63  260.07
  -3  -3   6 2615.14  252.37
  -3  -3   6 2736.53  259.17
   3   3  -6 2924.31  259.47
  -3   3   6 2720.63  260.97
  -3   3   6 2775.02  260.77
   3   3  -6 2655.93  260.77
  -3   3   6 2503.15  255.57
  -3   3   6 2551.54  256.07
  -1  -3   6   25.10   18.30
  -1  -3   6   21.20    7.30
   1  -3  -6   85.99   21.60
   1  -3  -6   19.20   15.30
  -1  -3   6   25.10    7.40
   1  -3  -6   27.20   11.90
   1  -3  -6   23.40   12.30
  -1   3   6   66.69   15.70
  -1   3   6   60.29   15.40
   1   3  -6   -6.10   19.40
  -1   3   6   91.29   26.70
  -1   3   6   41.70   20.50
   1   3  -6   25.10   18.00
   1  -3   6  -12.10    9.30
  -1  -3  -6  -10.00   13.90
  -1  -3  -6   18.60   18.40
  -1  -3  -6  -14.20   12.00
   1  -3   6   -4.90   11.40
   1  -3   6   -4.80    9.40
   1  -3   6  -24.30   21.60
  -1   3  -6    7.80   20.50
   1   3   6    2.20   20.60
  -1   3  -6   -0.20   10.00
   1   3   6  -17.00   22.70
   1   3   6    3.20   14.60
   1   3   6   -5.90   15.20
   3  -3   6 1850.21  179.48
   3  -3   6 1823.82  179.98
  -3  -3  -6 1774.42  181.58
   3  -3   6 1743.43  179.78
  -3  -3  -6 1872.21  181.38
  -3   3  -6 1827.12  177.18
   3   3   6 1891.71  186.58
   3   3   6 1910.11  182.98
   3   3   6 1896.71  182.68
   5  -3   6 2314.17  226.08
   5  -3   6 2249.87  226.78
  -5  -3  -6 2361.06  222.88
   5  -3   6 2155.48  222.48
  -5  -3  -6 2406.86  225.78
  -5   3  -6 2139.69  223.78
   5   3   6 2461.55  231.68
   5   3   6 2249.77  227.88
   5   3   6 2590.34  229.98
   7  -3   6  252.47   41.90
  -7  -3  -6  247.28   44.70
   7  -3   6  227.78   30.20
  -7  -3  -6  244.68   32.40
   7  -3   6  304.37   45.30
   7   3   6  210.38   45.30
   7   3   6  320.57   50.09
   7   3   6  327.47   51.09
   9  -3   6   65.39   35.20
  -9  -3  -6   81.59   33.70
   9  -3   6   94.19   37.30
   9   3   6  103.79   38.80
   9   3   6  175.78   41.50
   9   3   6  133.89   41.40
  11  -3   6    6.80   41.20
  11  -3   6   43.90   40.70
 -11  -3  -6   -4.10   34.50
  11  -3   6   17.70   42.00
  11   3   6   -7.20   43.20
  11   3   6    5.70   38.60
  11   3   6  -21.80   39.40
 -14  -4   6   83.19   60.59
  14   4  -6   29.10   56.59
 -14   4   6   97.59   56.29
 -14   4   6   50.09   40.90
  12  -4  -6    6.10   30.90
  12  -4  -6   -5.60   40.70
  12  -4  -6  -12.60   42.20
 -12  -4   6    7.50   47.60
  12   4  -6    4.80   43.80
 -12   4   6  -14.40   40.90
 -12   4   6   13.20   47.10
  12   4  -6   -3.00   44.20
  10  -4  -6   77.69   28.40
  10  -4  -6   65.49   39.90
  10  -4  -6  103.99   29.50
  10  -4  -6   96.69   32.80
 -10  -4   6  134.29   36.50
 -10   4   6   -8.90   37.40
  10   4  -6   55.09   35.90
 -10   4   6   56.09   27.20
  10   4  -6   43.40   37.30
   8  -4  -6   -6.30   22.30
  -8  -4   6   -8.10   20.40
   8  -4  -6    3.20   20.30
   8  -4  -6   18.00   23.10
  -8  -4   6    0.80   33.60
  -8  -4   6   -2.70   20.80
  -8  -4   6   20.50   16.90
   8  -4  -6   12.80   28.00
  -8  -4   6   24.80   19.30
   8  -4  -6   12.70   22.20
  -8   4   6   22.50   26.00
  -8   4   6   -0.20   32.00
  -8   4   6   21.50   26.60
  -8   4   6   24.90   25.30
   8   4  -6   -6.10   29.10
   8   4  -6    0.30   28.70
   8   4  -6    5.30   16.40
   6  -4  -6  -42.50   21.90
  -6  -4   6   16.90   14.60
   6  -4  -6   -5.30   16.90
  -6  -4   6   15.90   15.20
   6  -4  -6    2.80   15.90
   6  -4  -6   -9.50   17.50
   6  -4  -6    0.60   14.00
  -6  -4   6  -45.30   25.70
  -6  -4   6   15.50   14.90
  -6   4   6   10.80   23.00
  -6   4   6   -9.70   26.70
   6   4  -6  -37.40   23.90
  -6   4   6  -19.70   19.50
   6   4  -6    3.20   10.90
   6   4  -6   35.00   25.10
   4  -4  -6   60.69   26.70
  -4  -4   6  100.19   20.40
  -4  -4   6  117.79   28.90
   4  -4  -6  150.28   24.50
   4  -4  -6  163.98   22.20
  -4  -4   6   94.79   17.10
  -4  -4   6  104.59   16.50
  -4  -4   6  129.09   18.00
   4  -4  -6  126.99   22.70
  -4   4   6  143.19   31.40
  -4   4   6  120.49   24.90
  -4   4   6  134.49   31.50
   4   4  -6  122.29   31.50
   4   4  -6  189.78   30.70
  -2  -4   6  167.48   19.50
   2  -4  -6  117.59   24.00
   2  -4  -6  178.08   27.80
  -2  -4   6  155.78   28.30
   2  -4  -6  134.79   25.80
  -2  -4   6  162.98   19.60
  -2   4   6  125.89   31.40
  -2   4   6  155.68   24.20
  -2   4   6  149.79   26.10
   2   4  -6  228.38   35.30
  -2   4   6  171.48   34.80
   2   4  -6  203.38   31.70
   0  -4  -6  202.68   29.30
   0  -4   6  197.58   24.10
   0  -4  -6  166.18   26.20
   0  -4   6  294.17   30.30
   0  -4   6  155.08   22.10
   0  -4  -6  171.78   27.60
   0   4  -6  144.49   23.00
   0   4   6  213.18   30.40
   0   4   6  198.08   39.70
   0   4   6  225.28   34.70
   0   4   6  129.09   28.00
   0   4  -6  204.78   35.10
   2  -4   6   79.19   28.10
   2  -4   6   91.19   14.10
  -2  -4  -6   95.39   27.80
  -2  -4  -6   82.59   21.60
   2  -4   6   99.69   19.40
   2  -4   6   78.79   19.40
   2   4   6   50.19   30.60
   2   4   6  135.99   26.30
  -2   4  -6   82.89   26.00
   2   4   6  103.89   25.70
   2   4   6   70.49   27.10
   4  -4   6  339.57   41.70
   4  -4   6  258.77   38.70
   4  -4   6  314.67   41.60
  -4  -4  -6  449.95   48.70
  -4   4  -6  236.78   36.10
   4   4   6  329.77   45.90
   4   4   6  462.55   55.69
   4   4   6  280.87   45.60
   6  -4   6  162.98   25.30
   6  -4   6  209.88   35.30
  -6  -4  -6  183.48   37.00
   6  -4   6  113.99   29.50
   6   4   6  156.08   36.40
   6   4   6  178.78   40.60
   6   4   6  134.29   37.50
  -8  -4  -6   21.50   31.20
   8  -4   6  -17.70   29.50
   8  -4   6   -5.90   30.40
   8   4   6   19.20   33.60
   8   4   6   22.60   32.40
   8   4   6  -23.80   32.40
  10  -4   6  -30.00   35.20
  10  -4   6   -5.50   37.00
 -10  -4  -6   21.50   36.90
  10   4   6   16.50   36.50
  10   4   6   31.50   42.90
  10   4   6  -13.40   37.30
  12  -4   6  -41.00   47.50
  12  -4   6   -7.10   46.50
  12   4   6   32.70   49.10
  12   4   6   -2.20   49.90
  13  -5  -6  -11.80   38.60
  13  -5  -6   37.40   38.40
 -13  -5   6   77.59   57.89
 -13   5   6    1.00   49.00
  13   5  -6   37.00   53.09
 -13   5   6   34.60   52.39
  11  -5  -6    9.50   29.70
  11  -5  -6   -5.30   33.30
  11  -5  -6  -20.90   34.60
 -11  -5   6   15.10   43.40
  11   5  -6   28.60   46.30
  11   5  -6   19.30   41.30
 -11   5   6   69.49   41.20
   9  -5  -6  491.65   75.29
   9  -5  -6  577.14   71.29
   9  -5  -6  583.54   70.99
  -9  -5   6  618.84   79.69
   9  -5  -6  484.15   65.49
  -9   5   6  630.44   71.99
   9   5  -6  635.44   77.29
   9   5  -6  516.35   69.29
  -9   5   6  529.25   75.99
  -7  -5   6  433.96   57.59
   7  -5  -6  453.05   52.09
   7  -5  -6  405.26   58.59
   7  -5  -6  493.05   57.99
   7  -5  -6  390.56   48.90
  -7  -5   6  404.76   54.69
  -7  -5   6  431.56   54.09
  -7  -5   6  371.26   45.20
   7   5  -6  526.55   60.99
  -7   5   6  427.76   56.99
  -7   5   6  489.95   63.99
   7   5  -6  385.56   50.49
   7   5  -6  461.65   60.29
  -7   5   6  377.46   55.69
   5  -5  -6  474.05   51.59
   5  -5  -6  426.76   46.30
  -5  -5   6  435.86   55.49
  -5  -5   6  415.26   50.19
   5  -5  -6  390.16   52.59
  -5  -5   6  525.25   61.89
   5  -5  -6  391.86   52.39
  -5  -5   6  352.96   48.40
   5  -5  -6  369.56   56.69
  -5  -5   6  498.95   47.40
   5   5  -6  316.87   55.59
  -5   5   6  450.15   59.49
  -5   5   6  516.85   59.59
  -5   5   6  457.55   55.99
   5   5  -6  339.27   53.89
   3  -5  -6 1834.02  182.48
  -3  -5   6 1895.91  185.98
  -3  -5   6 1869.41  180.08
  -3  -5   6 1837.52  179.68
   3  -5  -6 1898.31  184.28
   3  -5  -6 1780.52  183.88
  -3  -5   6 1843.02  180.48
  -3   5   6 1849.42  179.78
   3   5  -6 1880.91  185.48
  -3   5   6 1964.30  189.68
   3   5  -6 2063.49  188.58
  -3   5   6 1811.62  187.18
  -1  -5   6  329.07   41.00
   1  -5  -6  396.76   46.50
   1  -5  -6  385.86   44.10
  -1  -5   6  410.06   41.10
   1  -5  -6  343.77   45.30
  -1  -5   6  347.87   40.40
  -1  -5   6  389.06   47.50
  -1   5   6  437.36   52.49
   1   5  -6  406.76   52.19
  -1   5   6  426.46   55.59
  -1   5   6  240.58   43.00
  -1   5   6  326.77   41.00
   1   5  -6  340.57   46.90
   1  -5   6   49.20   14.80
  -1  -5  -6   77.49   33.10
   1  -5   6   30.30   14.70
  -1  -5  -6   53.39   20.60
   1  -5   6   48.90   15.10
   1   5   6   47.50   25.20
   1   5   6   45.90   22.30
   1   5   6   24.40   19.60
  -1   5  -6   17.60   23.80
   1   5   6   22.60   26.00
   3  -5   6 1937.11  185.28
   3  -5   6 1881.31  184.78
  -3  -5  -6 1948.21  188.98
  -3   5  -6 1919.51  187.68
   3   5   6 1794.02  188.08
   3   5   6 1800.52  188.28
  -3   5  -6 1807.32  182.68
   3   5   6 1868.41  192.28
   3   5   6 2037.90  190.08
   5  -5   6 3227.08  294.67
   5  -5   6 2967.90  291.77
  -5  -5  -6 3110.99  295.57
   5  -5   6 2789.32  293.07
   5   5   6 3371.06  297.37
  -5   5  -6 2681.33  294.17
   5   5   6 3110.89  297.67
   5   5   6 2998.20  299.27
   7  -5   6  229.58   41.90
  -7  -5  -6  165.48   50.19
   7  -5   6  200.58   43.90
   7   5   6  299.97   49.40
   7   5   6  283.87   51.29
   7   5   6  294.67   48.00
   9  -5   6    0.80   35.90
  -9  -5  -6   62.19   39.70
   9  -5   6   40.30   36.00
   9   5   6   48.70   38.90
   9   5   6   36.70   40.70
   9   5   6   45.50   37.40
  11  -5   6   49.10   42.70
 -11  -5  -6   28.20   44.90
  11  -5   6    2.80   44.20
  11   5   6  -23.30   39.50
  11   5   6   13.00   47.40
  11   5   6   16.20   43.60
  12  -6  -6  121.99   48.60
 -12  -6   6  287.87   67.19
  12  -6  -6  163.08   48.90
  12   6  -6  281.07   59.49
  12   6  -6  197.38   55.69
 -12   6   6  155.88   57.69
  10  -6  -6    3.20   34.70
  10  -6  -6    0.50   29.20
  10  -6  -6  -20.20   35.60
 -10  -6   6  -14.50   44.10
 -10   6   6   -0.90   41.90
  10   6  -6  -43.20   39.30
 -10   6   6   -0.90   36.70
  10   6  -6    4.00   37.70
   8  -6  -6  167.48   33.60
  -8  -6   6  153.28   38.60
   8  -6  -6  138.19   27.00
   8  -6  -6  220.68   43.30
   8  -6  -6  178.98   38.20
   8   6  -6  172.88   43.10
  -8   6   6  318.17   45.70
  -8   6   6  124.19   44.80
   8   6  -6  203.58   46.40
   6  -6  -6   15.80   22.20
  -6  -6   6   -8.00   21.00
   6  -6  -6    5.00   12.20
  -6  -6   6   21.10   11.70
   6  -6  -6   21.70   21.50
  -6  -6   6   17.50   32.10
   6   6  -6   34.10   32.30
  -6   6   6   25.70   28.30
  -6   6   6   16.10   30.50
   6   6  -6   25.10   28.20
   4  -6  -6  498.45   57.89
  -4  -6   6  468.35   50.29
  -4  -6   6  493.75   50.59
  -4  -6   6  390.96   53.69
  -4  -6   6  418.56   60.29
   4  -6  -6  406.16   53.89
  -4  -6   6  384.96   49.60
  -4   6   6  498.25   60.39
  -4   6   6  562.84   62.59
   4   6  -6  516.25   58.99
  -4   6   6  385.56   61.29
   4   6  -6  375.26   59.19
  -2  -6   6   12.10   14.10
   2  -6  -6   35.10   20.90
  -2  -6   6   13.20   14.20
   2  -6  -6   -8.30   17.60
  -2  -6   6   25.00   14.50
  -2  -6   6   -7.80   17.40
  -2  -6   6   12.50   22.50
  -2   6   6  -50.79   27.50
  -2   6   6   21.30   26.40
  -2   6   6   18.80   11.90
   2   6  -6  -11.20   22.10
   2   6  -6   39.90   26.20
   0  -6  -6  641.34   80.99
   0  -6   6  763.62   75.29
   0  -6   6  785.42   75.89
   0  -6  -6  808.22   80.69
   0  -6   6  710.83   78.09
   0   6   6  684.73   81.79
   0   6   6  772.92   83.89
   0   6   6  843.02   90.19
   0   6  -6  679.13   83.69
   0   6  -6  620.24   76.69
   2  -6   6  171.48   22.50
  -2  -6  -6  204.28   37.80
   2  -6   6  170.88   28.60
  -2  -6  -6  136.19   32.80
   2  -6   6  201.08   29.00
  -2   6  -6  250.77   38.20
   2   6   6  135.89   41.60
   2   6   6  167.28   29.80
   2   6   6   89.79   32.30
   2   6   6  170.58   34.70
  -4  -6  -6   47.90   32.10
   4  -6   6   88.99   24.70
   4  -6   6   83.29   26.30
   4   6   6   95.59   31.10
   4   6   6   22.00   29.30
   4   6   6   64.99   32.30
   4   6   6  181.18   41.70
  -4   6  -6   83.99   29.00
  -4   6  -6   73.49   26.10
   6  -6   6   49.50   27.30
   6  -6   6   23.30   26.30
  -6  -6  -6   50.29   35.50
   6   6   6  -25.80   28.60
   6   6   6   17.50   36.10
   6   6   6   93.89   37.50
   8  -6   6  221.38   46.70
   8  -6   6  187.18   42.00
  -8  -6  -6  156.78   48.60
   8   6   6  241.58   50.59
   8   6   6  150.48   46.40
   8   6   6  167.08   49.90
  10  -6   6  149.39   48.60
  10  -6   6  112.29   46.40
 -10  -6  -6  100.49   50.59
  10   6   6  124.99   49.60
  10   6   6  174.48   39.30
  10   6   6  176.28   49.80
  11  -7  -6   35.90   36.90
  11  -7  -6   43.80   42.30
 -11  -7   6   89.19   54.39
  11   7  -6   79.19   49.10
  11   7  -6   22.60   48.30
 -11   7   6   95.99   50.29
   9  -7  -6  292.47   51.09
   9  -7  -6  245.18   48.00
   9  -7  -6  254.97   46.50
  -9  -7   6  163.58   55.29
  -9   7   6  186.88   53.39
  -9   7   6  255.87   52.19
   9   7  -6  194.18   50.69
   9   7  -6  267.57   57.19
   7  -7  -6   13.20   27.90
  -7  -7   6   29.40   38.70
   7  -7  -6   40.60   26.80
   7   7  -6    2.30   36.80
  -7   7   6   27.10   32.30
   7   7  -6   -8.00   32.70
  -7   7   6   74.29   38.50
  -5  -7   6  184.88   45.20
   5  -7  -6  153.18   37.10
  -5  -7   6  252.87   33.40
   5  -7  -6  177.78   35.50
  -5  -7   6  196.08   23.90
  -5  -7   6  134.79   48.20
   5   7  -6  184.78   44.60
   5   7  -6  182.48   39.70
  -5   7   6  147.29   46.40
  -5   7   6  145.89   41.50
   3  -7  -6  130.39   29.70
   3  -7  -6  125.79   32.00
  -3  -7   6  155.58   26.50
  -3  -7   6  169.58   35.40
  -3  -7   6  124.39   24.80
  -3  -7   6  134.79   24.20
  -3   7   6  107.39   41.40
  -3   7   6  258.37   39.70
   3   7  -6   52.29   34.30
   3   7  -6  137.79   31.50
   1  -7  -6  659.93   70.89
   1  -7  -6  780.42   70.59
  -1  -7   6  565.54   63.49
  -1  -7   6  574.54   71.29
  -1  -7   6  511.15   63.79
  -1  -7   6  543.45   63.19
  -1  -7   6  581.14   70.39
  -1   7   6  548.25   58.99
   1   7  -6  586.94   68.39
   1   7  -6  560.14   67.39
  -1   7   6  570.14   71.99
  -1   7   6  609.64   71.09
  -1   7   6  556.54   77.39
  -1  -7  -6  364.76   62.99
   1  -7   6  643.34   61.59
   1  -7   6  552.24   60.29
   1  -7   6  506.95   57.39
  -1  -7  -6  582.34   67.39
  -1   7  -6  427.96   57.09
  -1   7  -6  504.25   67.09
   1   7   6  573.24   67.99
   1   7   6  609.34   68.69
   1   7   6  472.05   70.89
   3  -7   6  690.33   73.79
   3  -7   6  679.23   73.59
  -3  -7  -6  587.64   80.29
  -3  -7  -6  738.53   78.89
   3   7   6  583.44   74.69
   3   7   6  664.53   80.49
  -3   7  -6  609.94   81.39
   3   7   6  616.34   82.99
   3   7   6  566.44   76.59
  -5  -7  -6  929.21  105.79
   5  -7   6  933.31  101.99
   5  -7   6 1012.50  102.99
   5   7   6 1015.30  108.99
   5   7   6  789.92  100.39
   5   7   6  997.00  107.99
   5   7   6  878.81  109.99
  -5   7  -6  853.41   99.99
   7  -7   6   71.39   27.80
  -7  -7  -6  173.58   48.00
   7  -7   6   72.79   36.00
   7   7   6  249.18   50.59
   7   7   6  196.98   40.10
   7   7   6  194.18   47.50
   7   7   6  157.78   37.60
   9  -7   6   38.30   40.70
   9  -7   6   10.50   35.40
  -9  -7  -6   35.40   47.60
   9   7   6   27.00   40.90
   9   7   6   42.00   43.80
   9   7   6  -12.70   42.80
 -11  -7  -6   -0.10   52.99
  11  -7   6   -6.70   33.00
  11  -7   6   12.80   47.80
  11   7   6   13.50   50.79
  11   7   6   28.00   51.99
  12  -8  -6  538.55   73.89
 -12  -8   6  365.76   96.19
 -12   8   6  625.84   88.89
  12   8  -6  404.36   81.69
  12   8  -6  502.15   86.49
  10  -8  -6   50.79   35.20
  10  -8  -6   88.29   42.40
  10  -8  -6   49.00   43.90
 -10  -8   6   63.99   38.10
  10   8  -6   87.69   54.19
 -10   8   6   47.50   46.50
 -10   8   6   61.99   39.80
  10   8  -6    7.10   46.50
   8  -8  -6  363.16   49.50
  -8  -8   6  241.78   48.50
   8  -8  -6  276.07   51.39
   8   8  -6  223.08   56.19
  -8   8   6  212.78   55.49
   8   8  -6  231.48   51.19
  -8   8   6  330.77   55.59
  -6  -8   6   14.40   38.60
   6  -8  -6   -9.90   25.20
  -6  -8   6   55.89   27.30
   6  -8  -6   10.60   29.90
  -6   8   6    6.70   35.60
   6   8  -6  -12.20   35.90
   6   8  -6   27.00   32.60
  -6   8   6   44.40   37.70
  -4  -8   6  150.48   31.20
   4  -8  -6  197.18   38.40
   4  -8  -6  188.88   35.50
  -4  -8   6  205.18   42.70
  -4   8   6   99.79   41.30
   4   8  -6  176.88   44.10
  -4   8   6   88.39   39.90
   4   8  -6  269.67   40.50
  -2  -8   6   75.59   29.80
   2  -8  -6   13.60   26.40
   2  -8  -6   54.69   27.80
  -2  -8   6   23.20   27.80
  -2  -8   6   72.59   25.80
  -2  -8   6  100.09   22.20
  -2  -8   6   23.50   24.50
   2   8  -6   50.29   32.70
  -2   8   6  116.59   36.70
   2   8  -6   51.99   28.40
  -2   8   6   89.99   41.10
   0  -8  -6 1646.54  163.08
   0  -8   6 1580.44  162.28
   0  -8   6 1527.45  160.88
   0  -8   6 1632.14  158.88
   0  -8   6 1515.25  158.78
   0  -8  -6 1534.85  163.88
   0   8   6 1561.94  166.28
   0   8   6 1769.92  165.18
   0   8  -6 1530.75  164.28
   0   8   6 1726.23  171.18
  -2  -8  -6  640.04   91.89
  -2  -8  -6  753.12   87.89
  -2  -8  -6  736.33   90.49
   2  -8   6  878.51   86.59
   2  -8   6  714.33   83.99
   2  -8   6  735.13   79.79
   2   8   6  680.93   89.29
   2   8   6  791.22   92.39
   2   8   6 1017.70  101.89
  -2   8  -6  839.42   90.99
   4  -8   6  -12.10   23.80
  -4  -8  -6   14.90   31.50
  -4  -8  -6   26.60   38.20
   4  -8   6    9.40   24.60
   4   8   6    0.20   33.70
   4   8   6   -6.10   27.40
   4   8   6    5.30   39.50
  -4   8  -6  -10.20   29.30
   4   8   6   21.90   32.80
  -6  -8  -6   10.20   39.80
   6  -8   6   19.20   30.80
   6  -8   6    7.20   31.20
   6   8   6   37.40   42.50
   6   8   6  -11.90   36.80
  -6   8  -6   17.40   29.40
   6   8   6  -20.90   35.80
   6   8   6   -3.40   29.20
   8  -8   6  527.35   69.69
  -8  -8  -6  319.87   71.89
   8  -8   6  551.14   71.39
   8   8   6  455.95   74.39
   8   8   6  591.84   85.09
   8   8   6  402.76   71.09
   8   8   6  462.95   74.39
 -10  -8  -6  217.18   62.69
  10  -8   6  154.18   42.40
  10  -8   6  212.88   56.49
  10   8   6  200.88   59.99
  10   8   6  157.68   58.39
  11  -9  -6  135.59   49.00
  11  -9  -6  122.79   62.39
 -11  -9   6  114.39   62.99
 -11   9   6   96.29   61.29
  11   9  -6  145.49   45.30
  11   9  -6   40.70   60.19
   9  -9  -6   10.50   42.10
   9  -9  -6   52.89   37.40
  -9  -9   6  -15.30   49.00
  -9   9   6   55.09   51.39
  -9   9   6   11.30   43.30
   9   9  -6   42.80   45.60
   9   9  -6   50.69   50.39
  -7  -9   6   44.00   44.90
  -7  -9   6   15.70   26.90
   7  -9  -6   39.40   35.40
   7  -9  -6  -18.40   33.10
   7   9  -6   -7.20   35.70
   7   9  -6   24.20   46.00
  -7   9   6   26.30   42.20
  -7   9   6   24.80   41.50
  -5  -9   6   27.50   27.90
  -5  -9   6   -8.90   36.80
   5  -9  -6    7.60   28.70
   5  -9  -6   -7.00   31.20
   5   9  -6   11.50   38.00
  -5   9   6   56.89   41.90
  -5   9   6   32.60   36.40
   5   9  -6   33.10   33.90
   3  -9  -6   -1.50   26.10
   3  -9  -6  -17.20   29.40
  -3  -9   6    4.90   26.90
  -3  -9   6   78.59   37.10
  -3  -9   6  -12.00   20.70
   3   9  -6   20.40   28.10
  -3   9   6   38.00   35.80
  -3   9   6  -19.30   37.00
   3   9  -6    4.20   35.40
   1  -9  -6  183.28   40.90
  -1  -9   6  229.68   36.80
   1  -9  -6  335.97   47.90
  -1  -9   6  204.98   38.90
  -1  -9   6  202.08   40.70
   1   9  -6  213.18   48.40
  -1   9   6  184.58   44.70
  -1   9   6  358.36   58.79
  -1  -9  -6  684.93   77.99
  -1  -9  -6  601.04   72.89
   1  -9   6  564.84   70.29
   1  -9   6  548.15   66.39
   1  -9   6  562.94   71.19
  -1   9  -6  587.44   75.29
   1   9   6  419.26   70.09
   1   9   6  672.43   79.49
   1   9   6  558.94   74.19
   3  -9   6   96.09   30.90
   3  -9   6  127.19   33.60
  -3  -9  -6  111.59   43.90
  -3  -9  -6  151.98   41.70
  -3  -9  -6  138.29   43.70
   3   9   6   96.99   34.90
  -3   9  -6   51.49   35.80
   3   9   6  114.69   32.80
   3   9   6  138.69   42.60
   3   9   6  121.19   47.20
  -5  -9  -6    7.50   38.00
   5  -9   6   18.60   29.10
   5  -9   6  -21.10   29.50
   5   9   6  -24.10   41.90
   5   9   6  -24.70   35.00
  -5   9  -6    7.20   33.00
   5   9   6  -24.10   27.40
   5   9   6   19.60   32.50
  -7  -9  -6    4.60   48.20
   7  -9   6   43.00   37.70
   7  -9   6   34.70   36.60
   7   9   6   41.20   44.00
   7   9   6   69.09   47.70
   7   9   6   25.10   45.40
   9  -9   6   74.69   46.20
  -9  -9  -6   47.00   57.39
   9  -9   6   90.19   47.60
   9   9   6  215.98   56.69
   9   9   6   55.49   52.59
   9   9   6   51.49   52.49
  10 -10  -6  143.19   54.39
  10 -10  -6  116.59   46.70
 -10 -10   6   53.99   60.69
  10  10  -6  150.08   62.89
  10  10  -6  120.49   55.99
 -10  10   6  145.59   72.29
  -8 -10   6   14.50   49.30
   8 -10  -6   17.60   42.40
  -8 -10   6   -2.80   32.80
   8 -10  -6   16.30   46.00
  -8  10   6   13.20   51.29
   8  10  -6   31.00   51.39
  -8  10   6   25.60   48.30
   8  10  -6    4.20   43.40
   6 -10  -6   55.49   39.00
   6 -10  -6   15.20   34.20
  -6 -10   6  107.19   49.10
  -6 -10   6   69.69   34.50
  -6  10   6  -12.10   49.40
   6  10  -6   37.60   37.60
   6  10  -6   10.90   45.10
  -6  10   6   73.09   46.00
   4 -10  -6   -3.40   30.20
  -4 -10   6   23.20   28.40
  -4 -10   6  -17.10   23.10
  -4 -10   6  -17.20   39.60
   4 -10  -6    6.80   35.20
  -4  10   6  -33.00   42.70
   4  10  -6   -1.70   39.60
   4  10  -6  -17.20   30.60
  -4  10   6   -1.40   36.70
  -2 -10   6   92.79   32.00
  -2 -10   6   81.59   34.20
   2 -10  -6   48.80   36.10
   2 -10  -6   69.29   36.30
  -2 -10   6   30.40   70.19
  -2  10   6   19.30   43.10
  -2  10   6   42.10   39.70
   2  10  -6   74.99   32.50
   2  10  -6   67.79   30.10
   0 -10   6 1064.59  115.49
   0 -10  -6 1269.17  125.79
   0 -10   6 1073.79  115.39
   0 -10  -6 1076.19  121.09
   0 -10   6 1097.59  119.89
   0  10  -6 1105.39  124.39
   0  10   6 1009.60  119.99
   0  10   6 1092.99  131.29
   2 -10   6  656.03   82.19
  -2 -10  -6  843.22   90.69
  -2 -10  -6  783.72   91.29
  -2 -10  -6  628.24   86.69
   2 -10   6  534.75   77.89
  -2  10  -6  674.83   87.09
   2  10   6  665.43   83.49
   2  10   6  664.73   95.89
   2  10   6  745.83   90.09
  -4 -10  -6   46.50   45.30
   4 -10   6   96.79   36.20
   4 -10   6  163.58   38.10
  -4 -10  -6   49.80   44.40
  -4 -10  -6   97.89   49.50
   4  10   6  132.39   43.40
   4  10   6   65.09   51.49
   4  10   6   89.99   41.90
  -4  10  -6  102.69   40.50
   4  10   6   71.59   46.30
   6 -10   6  140.09   44.50
  -6 -10  -6  205.88   54.99
   6 -10   6  176.78   44.40
   6  10   6   93.49   48.10
  -6  10  -6   79.29   41.40
   6  10   6  107.79   49.70
   6  10   6  102.59   56.09
  -8 -10  -6  221.18   67.49
   8 -10   6  244.28   57.09
   8 -10   6  197.28   55.09
   8  10   6  185.48   63.19
   8  10   6  260.07   64.09
   8  10   6  419.46   70.79
  -7 -11   6  177.88   61.09
  -7 -11   6  138.99   39.40
   7 -11  -6  153.68   45.30
   7 -11  -6  137.39   50.29
  -7  11   6   81.59   57.19
   7  11  -6  181.48   50.19
   7  11  -6   73.99   57.09
  -7  11   6  217.78   61.19
   5 -11  -6   29.70   36.90
  -5 -11   6  122.19   39.00
  -5 -11   6   88.09   49.70
  -5 -11   6   50.49   36.20
   5 -11  -6   29.80   29.30
   5  11  -6   28.50   48.00
   5  11  -6   88.19   40.30
  -5  11   6   33.70   52.89
  -5  11   6   88.39   49.10
   3 -11  -6  153.38   42.80
  -3 -11   6  144.19   47.80
   3 -11  -6  207.98   48.30
  -3 -11   6  137.09   41.40
  -3 -11   6  156.98   40.20
   3  11  -6  273.57   53.99
   3  11  -6  106.09   38.10
  -3  11   6  188.48   59.69
  -3  11   6   55.49   43.50
   1 -11  -6    1.70   34.40
  -1 -11   6   83.99   42.20
   1 -11  -6   34.70   39.20
  -1 -11   6   46.20   32.30
  -1 -11   6   55.59   29.40
  -1  11   6    7.30   37.50
  -1  11   6   48.50   51.99
   1  11  -6  -27.20   40.20
   1 -11   6  311.37   50.09
  -1 -11  -6  292.77   50.49
  -1 -11  -6  214.98   51.69
   1 -11   6  312.87   49.70
   1  11   6  173.98   49.90
   1  11   6  294.67   64.59
  -1  11  -6  229.68   53.79
  -3 -11  -6   95.79   45.70
  -3 -11  -6   39.90   46.30
  -3 -11  -6   65.99   49.20
   3 -11   6   -3.90   33.80
   3 -11   6   21.20   34.20
   3  11   6   46.30   51.99
   3  11   6    0.40   41.60
  -3  11  -6   -6.30   39.20
   3  11   6   22.80   36.30
  -5 -11  -6  303.57   66.59
  -5 -11  -6  301.07   67.99
  -5 -11  -6  205.78   58.79
   5 -11   6  284.87   53.19
   5 -11   6  298.47   54.19
   5  11   6  203.58   56.69
  -5  11  -6  346.57   57.69
   5  11   6  184.08   65.39
  -7 -11  -6   -7.60   53.39
   7 -11   6   -7.20   47.40
   7 -11   6    8.00   46.40
  -7 -11  -6  -28.90   49.00
   7  11   6   59.69   51.59
   7  11   6   35.10   51.69
   7  11   6   -9.60   55.29
   6 -12  -6   32.00   51.39
   6 -12  -6   19.40   46.80
  -6 -12   6   14.60   55.69
  -6 -12   6    4.30   35.00
  -6 -12   6  -14.10   40.30
  -6  12   6  -23.30   53.99
  -6  12   6  -45.10   56.69
   6  12  -6   -5.10   53.29
   6  12  -6  -21.40   49.40
  -4 -12   6   86.29   42.40
   4 -12  -6   23.10   41.40
   4 -12  -6   50.99   47.60
  -4 -12   6   54.29   35.30
  -4 -12   6  105.59   51.99
  -4  12   6  102.99   63.49
  -4  12   6  117.49   53.59
   4  12  -6  158.18   45.20
   4  12  -6  117.49   55.29
   2 -12  -6  228.88   50.09
  -2 -12   6  135.59   44.40
  -2 -12   6  280.67   46.80
   2 -12  -6  179.18   54.69
  -2 -12   6  199.18   50.19
  -2  12   6  132.79   54.59
   2  12  -6  219.08   57.49
  -2  12   6  242.68   67.19
   0 -12   6   90.79   36.90
   0 -12   6   97.99   35.30
   0 -12  -6   23.20   46.00
   0 -12  -6   31.70   42.10
   0  12  -6   88.79   49.70
   0  12   6   70.89   43.70
   0  12   6   27.00   55.19
   2 -12   6  184.58   44.60
  -2 -12  -6  238.68   55.19
   2 -12   6  231.68   45.60
  -2 -12  -6  236.48   59.59
   2  12   6  209.28   56.09
   2  12   6   96.79   59.39
  -2  12  -6   60.69   48.20
   4 -12   6  297.87   58.29
   4 -12   6  405.16   61.09
  -4 -12  -6  314.87   72.29
  -4 -12  -6  359.86   68.59
  -4 -12  -6  270.67   59.79
   4  12   6  221.38   68.39
   4  12   6  273.77   63.89
  -4  12  -6  296.47   60.49
  -3 -13   6   90.09   53.19
   3 -13  -6  156.68   39.80
   3 -13  -6  171.98   56.99
  -3 -13   6  142.29   45.90
  -3 -13   6   84.99   40.10
  -3  13   6  153.38   70.99
  -3  13   6  122.29   57.39
   3  13  -6  160.88   60.69
   1 -13  -6  -22.90   50.29
   1 -13  -6   -6.00   43.40
  -1 -13   6    9.60   38.00
  -1 -13   6  -10.00   42.90
  -1  13   6    7.10   49.60
   1  13  -6   -2.40   51.09
  -1  13   6    8.60   61.49
   1 -13   6   10.80   38.90
   1 -13   6    4.10   39.30
  -1 -13  -6    1.40   44.70
  -1 -13  -6  -37.60   51.49
   1  13   6   20.00   62.09
  -1  13  -6  -20.50   49.60
   3 -13   6   99.99   47.50
  -3 -13  -6  114.79   55.59
  -3 -13  -6  193.68   63.39
   3 -13   6  124.19   48.30
   3  13   6  187.48   71.49
  -3  13  -6  107.09   54.69
 -14   0   7  -34.90   52.89
  14   0  -7  -32.60   48.10
  12   0  -7   20.70   36.20
 -12   0   7  -13.40   44.10
 -12   0   7   39.20   47.70
  12   0  -7  -10.10   38.80
  10   0  -7   15.90   31.50
 -10   0   7   22.50   37.60
 -10   0   7  -18.70   29.10
  10   0  -7   -8.70   30.50
   8   0  -7  -11.20   25.10
  -8   0   7   13.40   16.90
  -8   0   7   16.50   31.10
  -8   0   7    5.30   30.00
   8   0  -7  -17.80   25.30
   8   0  -7   10.20   15.60
  -8   0   7   26.50   20.20
  -6   0   7   -7.70   12.80
   6   0  -7  -39.20   21.30
   6   0  -7   15.40   12.30
   6   0  -7   -1.30   20.70
  -6   0   7    1.80   12.30
  -6   0   7   22.70   21.80
  -6   0   7   -6.30   16.00
   4   0  -7    4.10    6.10
   4   0  -7   -6.20   19.30
  -4   0   7   -9.40   19.40
  -4   0   7   -2.30   23.00
   4   0  -7    9.70    6.00
   4   0  -7   -2.20   19.00
  -4   0   7   -1.80    8.30
   2   0  -7    5.60    4.40
  -2   0   7    0.40    5.90
   2   0  -7   16.20   19.90
  -2   0   7    4.00   21.10
   2   0  -7    1.80    4.20
  -2   0   7   -4.30    6.90
  -2   0   7    3.60   27.10
   0   0  -7   19.10    9.40
   0   0   7    0.50   24.60
   0   0   7   -3.40    9.60
   0   0  -7    6.20   17.60
   0   0   7    5.20   10.10
   2   0   7   -3.60   14.40
  -2   0  -7  -11.00   18.90
   2   0   7    6.00   17.40
  -2   0  -7   -3.20    8.00
   2   0   7    1.90   13.10
   2   0   7  -18.60   15.90
   4   0   7  -12.70   18.10
  -4   0  -7  -12.00   16.90
   4   0   7  -13.80   14.50
   4   0   7  -15.70   19.60
  -4   0  -7   17.50   18.40
   4   0   7   17.70   27.50
   6   0   7  -19.20   30.00
   6   0   7   -3.60   24.40
   6   0   7  -15.00   23.60
   6   0   7    4.00   18.50
   8   0   7  -40.30   27.30
  -8   0  -7   -1.10   19.20
   8   0   7   22.50   32.10
   8   0   7   -9.70   34.00
  10   0   7   -1.40   38.40
  10   0   7  -10.80   38.30
  10   0   7    4.30   36.70
  12   0   7   24.20   49.40
  12   0   7   14.80   44.90
  12   0   7   -4.60   49.30
  13  -1  -7  182.88   54.89
 -13  -1   7   98.39   54.89
  13  -1  -7  137.49   48.90
  13   1  -7  214.78   53.59
 -13   1   7  358.26   66.19
 -13   1   7  233.68   60.89
 -11  -1   7   36.00   41.90
 -11  -1   7   55.29   40.20
  11  -1  -7   38.70   41.10
  11  -1  -7   94.89   37.60
 -11   1   7  119.09   47.30
 -11   1   7  182.28   48.00
  11   1  -7   26.00   36.80
   9  -1  -7  766.42   81.39
  -9  -1   7  901.41   86.09
  -9  -1   7  656.73   91.89
   9  -1  -7  656.23   88.69
   9  -1  -7  774.02   88.89
  -9   1   7  781.22   90.59
   9   1  -7  799.82   87.59
  -9   1   7  724.13   76.29
  -9   1   7  756.12   87.59
   9   1  -7  679.83   89.09
   9   1  -7  704.03   87.69
  -7  -1   7 1917.51  180.88
  -7  -1   7 1853.41  185.28
   7  -1  -7 1746.53  179.98
  -7  -1   7 1800.12  179.78
  -7  -1   7 1892.51  179.38
   7  -1  -7 1681.23  185.08
   7  -1  -7 1815.82  183.08
  -7  -1   7 1889.61  184.08
  -7   1   7 1875.81  184.68
   7   1  -7 2078.89  185.28
  -7   1   7 1874.91  181.08
   7   1  -7 1641.04  185.58
   7   1  -7 1890.01  184.38
  -7   1   7 1833.72  179.98
  -5  -1   7  234.88   27.70
  -5  -1   7  266.47   38.10
   5  -1  -7  226.18   35.70
   5  -1  -7  379.06   43.80
  -5  -1   7  324.67   38.60
  -5  -1   7  241.18   28.90
  -5  -1   7  300.57   42.40
   5   1  -7  277.67   38.30
  -5   1   7  248.18   38.90
  -5   1   7  237.08   31.40
  -5   1   7  202.88   29.20
   5   1  -7  223.38   26.80
  -5   1   7  331.17   39.60
   5   1  -7  279.77   41.30
   5   1  -7  287.87   41.50
   3  -1  -7  119.99   28.40
   3  -1  -7  107.79   16.20
  -3  -1   7  172.68   29.80
  -3  -1   7  125.19   27.10
   3  -1  -7  130.89   15.60
   3  -1  -7  133.09   24.30
  -3   1   7  130.49   29.60
  -3   1   7   49.10   25.70
  -3   1   7   63.09   16.40
   3   1  -7  143.89   28.70
   3   1  -7  162.48   30.60
  -3   1   7  118.29   16.70
   3   1  -7  149.88   28.90
  -1  -1   7 3002.70  275.27
   1  -1  -7 3012.90  282.57
  -1  -1   7 2928.71  284.47
  -1  -1   7 2898.31  275.37
   1  -1  -7 2743.73  277.57
   1   1  -7 2875.11  282.27
  -1   1   7 2748.53  284.47
  -1   1   7 2905.71  283.17
  -1   1   7 2997.90  278.17
   1  -1   7 3763.32  365.76
  -1  -1  -7 3739.93  355.86
   1  -1   7 3572.34  360.96
  -1  -1  -7 3738.53  355.76
   1  -1   7 3808.92  358.36
   1  -1   7 4054.69  359.06
  -1  -1  -7 3882.81  362.16
   1   1   7 4118.69  360.26
   1   1   7 3433.66  359.86
  -1   1  -7 3619.84  357.86
   1   1   7 3567.04  365.26
   1   1   7 3794.52  359.66
  -1   1  -7 3790.62  361.76
  -3  -1  -7   49.90   20.70
   3  -1   7   51.59   20.20
  -3  -1  -7   58.39   17.00
   3  -1   7   13.50   16.00
   3  -1   7   45.50   28.50
   3  -1   7   50.09   13.10
   3  -1   7   56.79   19.10
  -3   1  -7  108.79   20.50
   3   1   7   19.90   19.20
   3   1   7   43.80   28.20
   3   1   7   31.00   21.10
   3   1   7   39.80   19.90
  -3   1  -7   36.50   13.00
   5  -1   7  151.68   40.20
  -5  -1  -7  226.48   27.50
   5  -1   7  135.99   23.10
   5  -1   7  174.98   33.70
   5  -1   7  212.48   37.00
  -5   1  -7  142.49   30.00
   5   1   7  128.99   26.00
   5   1   7  134.09   31.60
   5   1   7  216.28   35.80
   5   1   7  195.68   41.80
   7  -1   7   12.20   26.60
   7  -1   7   -1.20   28.60
  -7  -1  -7   20.10   22.80
   7  -1   7   -0.70   32.20
   7   1   7   16.20   28.50
   7   1   7    3.10   23.30
   7   1   7   27.50   30.00
   7   1   7   30.00   33.80
   9  -1   7   81.69   43.00
   9  -1   7   71.09   37.80
   9  -1   7   34.60   36.30
   9   1   7   72.99   39.80
   9   1   7   50.99   37.80
   9   1   7   67.29   38.50
  11  -1   7  172.18   50.49
  11  -1   7   89.69   48.40
  11  -1   7  142.39   47.20
  11   1   7  126.49   39.10
  11   1   7  195.48   50.39
  11   1   7  142.69   49.50
  14  -2  -7   -0.10   56.19
  14  -2  -7   -9.60   40.40
 -14  -2   7  -40.80   56.89
 -14   2   7    2.90   50.39
 -14   2   7  -17.50   54.59
  14   2  -7   -2.90   51.99
  12  -2  -7  158.48   44.80
 -12  -2   7  175.88   54.19
  12  -2  -7  162.78   50.59
 -12   2   7  183.58   48.20
  12   2  -7  283.47   52.89
 -12   2   7   87.59   50.79
  10  -2  -7   15.80   30.30
 -10  -2   7   -6.50   29.80
 -10  -2   7   -4.30   40.20
  10  -2  -7   -2.70   28.70
  10   2  -7   15.00   34.80
 -10   2   7   42.90   37.20
 -10   2   7  -49.70   32.60
  10   2  -7   24.90   29.70
  -8  -2   7   33.10   16.30
   8  -2  -7    5.20   23.00
  -8  -2   7   32.10   32.00
   8  -2  -7    9.90   22.10
   8  -2  -7   16.70   14.20
   8  -2  -7   13.20   27.80
  -8  -2   7   37.10   27.60
   8  -2  -7   42.60   24.70
  -8  -2   7   22.60   16.70
  -8   2   7   -3.40   21.10
  -8   2   7  -17.20   20.40
   8   2  -7   22.20   28.60
   8   2  -7   44.90   28.50
  -8   2   7   -4.90   29.50
   8   2  -7   26.40   18.10
  -6  -2   7   50.09   17.20
   6  -2  -7   67.39   22.30
   6  -2  -7   55.79   18.70
  -6  -2   7   20.60   21.50
   6  -2  -7   31.80   26.00
  -6  -2   7   29.00   28.30
  -6  -2   7   92.19   22.40
  -6  -2   7   51.29   13.50
   6  -2  -7  105.09   26.90
   6   2  -7   55.79   13.20
   6   2  -7   17.50   25.80
  -6   2   7   55.49   28.30
  -6   2   7   70.39   24.00
   6   2  -7   80.49   29.80
   6   2  -7   68.09   28.50
  -6   2   7   86.29   21.10
  -4  -2   7 1996.10  182.78
  -4  -2   7 1890.71  181.98
  -4  -2   7 1725.83  173.18
  -4  -2   7 1855.21  179.48
   4  -2  -7 1830.22  176.48
   4  -2  -7 1761.62  178.58
   4  -2  -7 1832.02  183.08
  -4   2   7 2020.10  183.88
  -4   2   7 1787.72  177.08
  -4   2   7 1739.83  183.38
   4   2  -7 1833.42  183.48
   4   2  -7 1839.72  182.98
  -4   2   7 1868.61  176.88
   4   2  -7 1799.22  181.08
   2  -2  -7 1483.25  142.69
  -2  -2   7 1497.95  145.29
   2  -2  -7 1431.96  141.89
   2  -2  -7 1537.15  147.79
   2   2  -7 1311.17  145.99
   2   2  -7 1439.16  148.39
  -2   2   7 1523.95  147.99
  -2   2   7 1307.87  141.49
  -2   2   7 1506.85  142.59
  -2   2   7 1629.14  150.98
   2   2  -7 1461.15  148.59
  -2   2   7 1512.35  144.89
   0  -2  -7   68.09   12.00
   0  -2   7   96.49   14.80
   0  -2   7   90.09   13.10
   0  -2  -7   96.89   12.70
   0  -2  -7   58.79   22.70
   0   2  -7   69.99   11.50
   0   2   7   93.69   20.30
   0   2   7   99.69   31.50
   0   2   7   80.09   26.80
   0   2  -7   77.09   23.80
   0   2   7   66.69   19.20
   2  -2   7  -13.10   12.50
   2  -2   7   12.70   10.30
   2  -2   7   21.40   22.40
  -2  -2  -7   -9.80   20.50
   2  -2   7    5.40   12.40
  -2  -2  -7    1.60   15.00
  -2  -2  -7    6.80   12.70
   2   2   7    5.70   15.90
   2   2   7  -31.10   23.20
   2   2   7   16.50   18.10
   2   2   7   -3.90   16.30
   4  -2   7 1060.59  105.19
   4  -2   7  994.60  102.99
   4  -2   7 1034.90  104.79
  -4  -2  -7 1058.39  102.99
   4  -2   7  999.20   97.59
   4   2   7 1130.49  112.99
  -4   2  -7  996.40  101.69
   4   2   7 1156.18  108.39
   4   2   7  849.02  105.99
   4   2   7  893.81  106.79
   6  -2   7  100.89   29.50
   6  -2   7  146.99   31.10
  -6  -2  -7  143.69   23.50
  -6  -2  -7  109.59   27.00
   6  -2   7   28.20   35.40
   6   2   7  128.49   37.90
   6   2   7   70.79   29.80
   6   2   7   59.79   30.80
   8  -2   7  307.37   57.49
   8  -2   7  446.56   57.49
   8  -2   7  170.78   48.90
  -8  -2  -7  376.96   46.70
   8   2   7  321.37   53.69
   8   2   7  371.36   57.69
   8   2   7  424.36   61.09
  10  -2   7  138.49   46.40
  10  -2   7  231.78   48.00
  10  -2   7  147.79   48.80
  10   2   7  140.99   47.00
  10   2   7  196.78   50.79
  10   2   7  192.28   49.80
  12  -2   7  -16.00   46.20
  12  -2   7  -13.50   49.20
  12  -2   7    6.70   47.10
  12   2   7   13.00   48.00
  12   2   7   19.60   50.69
 -13  -3   7   21.70   54.19
  13  -3  -7    0.10   39.90
  13  -3  -7   36.70   50.19
  13   3  -7   10.30   48.70
 -13   3   7    3.70   47.60
 -13   3   7   41.30   36.90
  11  -3  -7  -12.20   33.20
 -11  -3   7  -39.90   42.30
  11  -3  -7    2.70   37.60
  11   3  -7   16.00   41.50
 -11   3   7  -33.80   39.80
  11   3  -7    5.60   27.90
 -11   3   7   21.20   40.30
   9  -3  -7  141.69   31.90
   9  -3  -7  137.69   39.80
   9  -3  -7  153.18   35.10
  -9  -3   7  103.09   42.70
  -9  -3   7  150.48   32.60
   9  -3  -7  112.29   25.70
   9   3  -7  196.98   42.30
   9   3  -7  148.29   38.90
  -9   3   7  177.68   43.60
  -9   3   7  170.08   33.70
  -7  -3   7  413.46   53.89
   7  -3  -7  401.36   48.40
   7  -3  -7  458.15   64.59
  -7  -3   7  464.15   53.99
  -7  -3   7  408.96   49.00
   7  -3  -7  489.45   54.39
  -7  -3   7  480.95   55.29
   7  -3  -7  399.26   53.19
  -7  -3   7  516.45   63.09
   7   3  -7  541.25   63.29
  -7   3   7  484.15   56.69
  -7   3   7  427.76   61.19
   7   3  -7  438.46   59.39
   7   3  -7  439.36   48.60
  -7   3   7  499.15   56.49
  -5  -3   7  270.87   35.60
   5  -3  -7  265.07   42.50
   5  -3  -7  258.57   32.60
  -5  -3   7  226.88   27.50
   5  -3  -7  203.28   34.80
   5  -3  -7  220.28   28.00
  -5  -3   7  240.58   30.10
   5  -3  -7  227.18   29.10
  -5  -3   7  288.77   42.80
   5   3  -7  210.08   42.60
   5   3  -7  311.07   41.50
  -5   3   7  298.07   41.80
  -5   3   7  306.57   39.60
  -5   3   7  274.27   34.30
  -3  -3   7  397.56   48.80
   3  -3  -7  322.37   36.80
   3  -3  -7  353.96   38.20
  -3  -3   7  435.46   47.20
   3  -3  -7  233.88   46.00
   3  -3  -7  319.57   42.70
  -3   3   7  374.26   44.90
  -3   3   7  384.16   44.30
  -3   3   7  403.36   42.50
  -3   3   7  322.47   46.60
   3   3  -7  400.66   48.30
  -3   3   7  368.06   52.89
   3   3  -7  405.86   51.79
  -1  -3   7  525.15   53.89
   1  -3  -7  590.34   57.49
  -1  -3   7  663.03   61.69
  -1  -3   7  557.34   53.99
   1  -3  -7  545.75   58.69
   1  -3  -7  516.65   64.79
   1  -3  -7  565.14   56.09
  -1   3   7  535.95   63.29
   1   3  -7  555.14   67.29
  -1   3   7  498.35   69.69
  -1   3   7  459.45   59.89
  -1   3   7  525.05   59.79
  -1  -3  -7  755.32   65.69
   1  -3   7  596.14   63.19
   1  -3   7  574.44   64.09
   1  -3   7  683.73   64.49
  -1  -3  -7  649.64   70.19
  -1  -3  -7  574.44   66.49
  -1   3  -7  582.04   62.89
   1   3   7  619.94   76.19
   1   3   7  658.73   68.69
  -1   3  -7  634.84   72.19
   1   3   7  568.14   72.39
   1   3   7  518.95   67.49
  -3  -3  -7  357.76   41.60
   3  -3   7  277.77   28.70
  -3  -3  -7  275.87   38.40
   3  -3   7  234.88   36.80
   3  -3   7  242.88   34.50
   3  -3   7  314.17   37.10
   3  -3   7  241.68   27.80
   3   3   7  305.97   48.90
   3   3   7  358.56   42.50
   3   3   7  409.36   43.90
  -3   3  -7  228.88   31.00
  -5  -3  -7   98.69   29.20
   5  -3   7   73.09   22.40
   5  -3   7   52.59   25.00
   5  -3   7   85.29   26.90
  -5  -3  -7  113.99   24.50
   5   3   7  140.19   38.90
   5   3   7  156.58   33.60
  -5   3  -7   47.60   23.50
   5   3   7   89.49   23.50
  -7  -3  -7  -17.50   15.30
   7  -3   7    7.40   26.10
   7  -3   7   21.50   28.70
  -7  -3  -7   -7.80   23.90
   7   3   7   -3.80   30.70
   7   3   7   34.90   32.70
   7   3   7  -24.70   33.10
   9  -3   7   20.50   33.70
   9  -3   7   -9.60   33.90
  -9  -3  -7   30.20   31.20
   9  -3   7   29.90   40.50
   9   3   7  -13.60   40.00
   9   3   7   13.90   38.00
   9   3   7   14.00   38.20
  11  -3   7   30.50   44.70
  11  -3   7   52.59   45.70
  11  -3   7   56.89   47.80
  11   3   7   46.90   44.70
  11   3   7    9.40   43.80
  11   3   7   53.49   50.19
  12  -4  -7  283.17   54.79
  12  -4  -7  328.57   50.89
 -12  -4   7  153.98   60.19
  12   4  -7  358.26   62.69
 -12   4   7  276.57   60.79
 -12   4   7  278.57   57.09
  12   4  -7  245.08   54.39
  10  -4  -7   11.50   27.20
  10  -4  -7   41.60   28.30
  10  -4  -7   14.60   34.20
 -10  -4   7   42.70   32.00
  10   4  -7   -9.40   37.60
  10   4  -7  -42.20   42.80
 -10   4   7   26.10   38.70
   8  -4  -7   97.29   29.40
   8  -4  -7   95.59   27.30
   8  -4  -7  191.08   37.70
  -8  -4   7   46.70   23.50
   8  -4  -7   65.89   23.20
  -8  -4   7   85.39   39.80
  -8  -4   7   62.09   23.50
  -8   4   7   74.89   37.70
  -8   4   7   81.49   25.70
   8   4  -7  178.38   38.70
   8   4  -7   78.99   34.00
   6  -4  -7  518.05   55.39
   6  -4  -7  523.05   58.09
  -6  -4   7  504.95   53.49
  -6  -4   7  516.85   55.69
   6  -4  -7  482.05   56.19
   6  -4  -7  443.06   58.49
   6  -4  -7  561.04   67.19
  -6  -4   7  461.25   65.59
  -6  -4   7  476.55   54.89
  -6   4   7  499.85   65.79
  -6   4   7  455.85   63.19
   6   4  -7  503.65   63.19
   6   4  -7  530.15   68.79
   6   4  -7  464.25   51.19
  -6   4   7  560.84   60.69
  -4  -4   7 3249.18  314.77
   4  -4  -7 3481.85  324.27
  -4  -4   7 3306.97  315.67
  -4  -4   7 3381.46  314.67
  -4  -4   7 3367.26  322.67
   4  -4  -7 3231.18  319.17
  -4  -4   7 3567.44  319.37
   4  -4  -7 3364.56  317.07
   4   4  -7 3336.37  324.37
  -4   4   7 3297.97  323.77
  -4   4   7 3131.19  317.87
   4   4  -7 3366.66  322.07
  -4   4   7 3080.79  323.27
   2  -4  -7 1529.45  156.18
   2  -4  -7 1541.65  153.18
  -2  -4   7 1456.65  154.98
  -2  -4   7 1511.25  147.29
  -2  -4   7 1550.54  147.69
   2  -4  -7 1511.25  151.28
   2  -4  -7 1463.05  150.38
   2   4  -7 1545.65  157.68
   2   4  -7 1648.73  155.98
  -2   4   7 1726.53  159.08
  -2   4   7 1660.43  160.28
  -2   4   7 1557.04  152.38
  -2   4   7 1589.94  152.88
   0  -4   7  118.49   22.20
   0  -4   7   55.49   13.60
   0  -4  -7   17.90   17.30
   0  -4   7  108.79   15.70
   0  -4  -7  106.69   27.70
   0  -4  -7   70.29   23.10
   0  -4  -7   98.29   24.80
   0   4   7   93.79   33.20
   0   4  -7   83.09   28.70
   0   4   7  124.39   27.10
   0   4   7   31.80   20.50
   0   4  -7   57.19   14.20
   0   4   7   36.00   21.50
   0   4   7  137.39   32.20
  -2  -4  -7   67.69   24.10
   2  -4   7   89.19   21.50
  -2  -4  -7   65.99   21.30
   2  -4   7   49.40   15.70
   2  -4   7   63.69   14.00
  -2   4  -7   42.20   26.20
   2   4   7   24.20   23.20
   2   4   7   94.29   35.10
   2   4   7   73.49   29.50
   2   4   7   83.89   24.00
   4  -4   7  876.51   86.19
   4  -4   7  694.13   87.49
   4  -4   7  760.52   84.19
  -4  -4  -7  901.41   88.79
  -4   4  -7  764.22   81.69
   4   4   7  838.82   90.59
   4   4   7  728.33   88.89
   4   4   7  758.22   95.19
   6  -4   7  366.86   57.19
   6  -4   7  453.55   58.69
  -6  -4  -7  362.96   51.49
  -6  -4  -7  561.54   62.89
   6   4   7  475.15   63.59
   6   4   7  556.24   70.79
   6   4   7  433.36   62.39
   8  -4   7  446.76   61.69
  -8  -4  -7  469.55   61.09
   8  -4   7  499.45   61.69
   8   4   7  272.27   62.49
   8   4   7  398.46   63.79
   8   4   7  359.96   56.99
  10  -4   7  862.91  100.19
  10  -4   7  881.41  101.29
  10   4   7  497.35   92.69
  10   4   7  785.32   92.89
  10   4   7  850.71  101.79
  12  -4   7   13.60   63.39
  12  -4   7   17.90   50.49
  12   4   7   11.70   51.79
  12   4   7   11.20   51.89
  13  -5  -7   15.60   51.79
 -13  -5   7   12.40   55.89
  13   5  -7   12.40   38.20
 -13   5   7  -70.29   52.09
 -13   5   7  -20.30   50.39
 -11  -5   7   44.40   37.00
  11  -5  -7   38.30   30.50
  11  -5  -7  137.99   43.10
  11   5  -7  118.49   45.00
 -11   5   7   77.09   49.60
  11   5  -7   57.19   45.10
  -9  -5   7  -38.80   39.30
   9  -5  -7    5.80   28.70
   9  -5  -7   25.40   27.50
   9  -5  -7   21.20   33.20
   9  -5  -7   33.80   29.10
   9   5  -7   26.80   35.70
   9   5  -7   16.60   37.10
  -9   5   7   19.60   34.30
  -9   5   7   18.00   38.10
   7  -5  -7   28.30   31.30
   7  -5  -7    7.90   23.40
  -7  -5   7   42.00   19.90
   7  -5  -7   28.00   24.40
   7  -5  -7   45.20   20.70
  -7  -5   7  105.69   38.10
   7   5  -7   26.00   29.80
   7   5  -7   36.10   40.50
  -7   5   7   11.40   33.50
  -7   5   7   14.10   34.00
   5  -5  -7  157.08   29.00
   5  -5  -7  154.88   30.30
  -5  -5   7  163.58   25.90
  -5  -5   7  157.18   22.30
  -5  -5   7  200.48   39.80
   5  -5  -7   95.79   33.10
  -5  -5   7   94.39   22.80
   5  -5  -7  159.98   27.40
  -5  -5   7  145.49   21.00
   5   5  -7  189.88   36.20
  -5   5   7  186.18   40.60
   5   5  -7  134.19   37.50
  -5   5   7  126.99   31.80
  -5   5   7   73.29   34.20
  -3  -5   7  165.98   21.30
   3  -5  -7  165.68   27.50
  -3  -5   7  178.18   38.90
   3  -5  -7  125.19   28.60
   3  -5  -7  121.69   27.60
  -3  -5   7  163.48   20.90
  -3   5   7  228.58   41.60
  -3   5   7  164.38   25.70
   3   5  -7   93.79   32.00
   3   5  -7  158.68   37.40
  -3   5   7  285.87   41.50
   1  -5  -7    8.80   17.40
  -1  -5   7   12.30   10.90
  -1  -5   7   -9.10   11.80
  -1  -5   7    8.00   11.00
  -1  -5   7   12.00   22.60
   1  -5  -7   15.90   20.00
   1  -5  -7  -14.40   15.10
  -1   5   7    6.30   19.30
   1   5  -7   17.00   26.00
  -1   5   7   -9.70   17.00
  -1   5   7   -1.10   29.30
  -1   5   7  -26.60   24.60
   1  -5   7   54.29   15.90
  -1  -5  -7   27.70   19.60
   1  -5   7   72.49   17.50
  -1  -5  -7   29.00   25.50
   1  -5   7   79.29   18.70
   1   5   7   42.00   22.30
   1   5   7   74.99   25.40
   1   5   7   49.99   33.60
  -1   5  -7   79.69   29.90
   1   5   7   28.30   27.70
  -3  -5  -7    0.40   21.10
   3  -5   7   10.70   18.40
   3  -5   7  -16.90   16.20
   3   5   7   11.00   26.30
   3   5   7   37.50   34.10
  -3   5  -7   22.50   26.60
   3   5   7   -0.30   28.20
   3   5   7   49.70   25.20
  -5  -5  -7   64.69   33.50
   5  -5   7   31.20   25.80
   5  -5   7   73.89   25.20
   5   5   7  -38.60   26.80
   5   5   7   23.20   33.30
   5   5   7   37.40   30.60
   7  -5   7    5.40   28.80
  -7  -5  -7   32.80   31.70
   7  -5   7   16.40   28.70
   7   5   7    3.10   33.10
   7   5   7   -3.30   37.10
   7   5   7  -13.40   32.40
   9  -5   7  163.68   47.40
  -9  -5  -7  243.18   50.99
   9  -5   7  239.18   49.70
   9   5   7  264.57   53.89
   9   5   7  203.78   54.79
   9   5   7  123.59   47.00
  11  -5   7   10.50   45.90
 -11  -5  -7  -32.10   44.50
  11  -5   7   27.00   45.50
  11   5   7  -12.80   48.70
  11   5   7   11.50   46.20
  11   5   7  -12.80   44.60
 -12  -6   7  -54.09   54.19
  12  -6  -7   28.30   43.10
  12   6  -7   19.10   37.00
  12   6  -7    2.00   50.69
 -12   6   7   28.60   51.29
 -10  -6   7   73.89   47.70
  10  -6  -7   50.19   30.10
  10  -6  -7   36.90   39.30
 -10   6   7    8.90   57.69
  10   6  -7   58.59   44.70
  10   6  -7   90.39   46.60
 -10   6   7   86.99   48.10
   8  -6  -7    8.90   27.90
   8  -6  -7   -4.90   24.00
   8  -6  -7   38.00   34.60
  -8  -6   7   39.40   39.70
   8   6  -7   22.90   38.00
   8   6  -7   17.70   34.50
  -8   6   7    0.00   35.90
  -8   6   7   20.70   31.30
  -6  -6   7  514.75   67.79
   6  -6  -7  401.76   56.69
   6  -6  -7  422.96   61.59
   6  -6  -7  458.45   59.19
  -6  -6   7  492.55   52.59
  -6  -6   7  420.06   50.69
  -6   6   7  437.66   66.69
   6   6  -7  390.26   61.79
   6   6  -7  511.55   67.49
  -6   6   7  563.94   68.19
   4  -6  -7 2381.06  220.18
  -4  -6   7 2222.48  222.38
  -4  -6   7 2194.58  216.08
  -4  -6   7 2123.79  214.88
  -4  -6   7 2333.67  216.28
   4  -6  -7 2107.49  217.68
  -4  -6   7 2255.07  214.68
   4   6  -7 2226.38  221.28
  -4   6   7 2227.68  222.28
  -4   6   7 2348.27  226.08
   4   6  -7 2130.99  223.88
   2  -6  -7 1419.46  130.09
   2  -6  -7 1249.18  131.69
  -2  -6   7 1225.68  126.59
  -2  -6   7 1189.38  126.49
  -2  -6   7 1371.66  133.69
  -2  -6   7 1424.26  126.59
  -2   6   7 1331.27  136.09
  -2   6   7 1372.56  133.29
   2   6  -7 1321.47  137.19
   2   6  -7 1238.68  133.09
  -2   6   7 1251.27  138.79
  -2   6   7 1172.78  126.29
   0  -6   7   74.99   20.20
   0  -6  -7  106.29   27.80
   0  -6   7   69.79   19.80
   0  -6   7  108.79   25.60
   0  -6  -7   37.50   24.90
   0   6   7   93.89   28.50
   0   6   7  136.99   39.50
   0   6  -7   41.50   30.30
   0   6   7   90.39   32.50
   2  -6   7  238.38   34.30
   2  -6   7  231.08   29.20
  -2  -6  -7  299.37   40.60
   2  -6   7  250.27   35.60
   2   6   7  252.57   44.00
   2   6   7  153.48   47.80
   2   6   7  259.57   44.00
   2   6   7  213.28   40.40
  -2   6  -7  296.97   45.90
  -4  -6  -7  660.43   83.89
   4  -6   7  612.34   75.99
   4  -6   7  669.63   76.19
   4   6   7  857.61   83.79
   4   6   7  622.24   80.69
   4   6   7  622.24   83.69
  -4   6  -7  551.84   77.89
   4   6   7  755.82   88.19
   6  -6   7   20.10   29.30
   6  -6   7  -33.30   24.60
  -6  -6  -7   37.20   35.50
   6   6   7   32.40   38.60
   6   6   7    6.90   32.90
   6   6   7   34.20   36.20
   8  -6   7  269.77   50.59
  -8  -6  -7  158.48   50.79
   8  -6   7  383.46   53.49
   8   6   7  260.87   55.49
   8   6   7  264.67   54.69
   8   6   7  156.38   51.79
 -10  -6  -7  262.47   66.49
  10  -6   7  215.88   55.29
  10  -6   7  164.28   50.99
  10   6   7  186.78   58.29
  10   6   7  314.67   52.69
  10   6   7  158.68   44.40
  11  -7  -7   39.70   43.50
 -11  -7   7   27.70   56.79
  11  -7  -7   33.40   34.80
 -11   7   7   14.30   52.29
  11   7  -7   48.00   50.69
  11   7  -7  109.59   53.29
   9  -7  -7  182.38   48.60
   9  -7  -7  235.68   41.50
  -9  -7   7  266.77   60.19
  -9   7   7  156.08   52.59
  -9   7   7  173.48   50.69
   9   7  -7  159.48   48.00
   9   7  -7  211.58   52.49
   7  -7  -7  661.73   74.09
   7  -7  -7  540.85   66.89
   7  -7  -7  549.54   73.09
  -7  -7   7  489.35   77.59
  -7   7   7  612.84   77.29
   7   7  -7  535.85   72.99
   7   7  -7  622.74   77.99
  -7   7   7  361.76   70.99
  -5  -7   7    4.00   15.60
   5  -7  -7   19.00   24.90
  -5  -7   7   -5.70   17.70
  -5  -7   7   10.00   35.40
   5  -7  -7  -22.60   21.30
   5   7  -7   20.30   30.00
  -5   7   7    3.60   33.30
   5   7  -7   17.00   33.70
  -5   7   7  -21.40   42.60
   3  -7  -7   39.90   24.50
   3  -7  -7  152.98   31.90
  -3  -7   7   78.29   21.60
  -3  -7   7   52.49   32.60
  -3  -7   7   53.39   26.70
  -3  -7   7   85.79   20.10
   3   7  -7  127.59   37.20
  -3   7   7  154.08   43.10
  -3   7   7  102.39   36.30
   3   7  -7   56.29   31.10
  -1  -7   7  441.06   57.89
   1  -7  -7  544.25   66.99
  -1  -7   7  512.85   58.29
  -1  -7   7  501.05   62.89
   1  -7  -7  624.74   63.69
  -1  -7   7  525.25   59.79
   1   7  -7  522.85   69.19
  -1   7   7  596.14   68.09
  -1   7   7  563.74   76.49
  -1   7   7  485.05   55.89
  -1   7   7  568.44   70.19
   1  -7   7 1325.77  133.99
   1  -7   7 1208.28  130.59
  -1  -7  -7 1265.17  139.19
   1  -7   7 1459.65  133.49
  -1  -7  -7 1250.17  135.69
   1   7   7 1429.56  140.99
   1   7   7 1285.17  144.69
  -1   7  -7 1378.46  139.69
   1   7   7 1349.47  139.69
  -3  -7  -7    3.40   32.60
   3  -7   7  -18.40   26.80
  -3  -7  -7   34.30   30.10
   3  -7   7   -1.30   20.00
   3   7   7   -4.60   29.40
   3   7   7  -11.30   29.10
   3   7   7  -24.90   27.70
   3   7   7   54.79   39.30
  -3   7  -7   -4.60   30.20
   5  -7   7  421.26   53.69
   5  -7   7  331.77   51.09
  -5  -7  -7  333.77   58.89
   5   7   7  356.26   54.89
  -5   7  -7  322.77   55.79
   5   7   7  440.16   64.19
   5   7   7  210.38   52.69
   5   7   7  337.47   58.29
   7  -7   7   39.60   34.60
   7  -7   7   80.89   34.30
  -7  -7  -7   30.90   39.80
   7   7   7   57.89   36.30
   7   7   7   -6.40   49.40
   7   7   7   59.29   42.60
   7   7   7   22.80   38.80
   9  -7   7   81.29   45.50
   9  -7   7  122.79   45.50
  -9  -7  -7   55.09   50.39
   9   7   7   57.89   48.00
   9   7   7  124.99   51.79
   9   7   7   97.39   51.49
 -10  -8   7   63.19   55.19
  10  -8  -7   60.59   47.00
  10  -8  -7   30.70   43.40
  10   8  -7   13.50   49.00
  10   8  -7   52.69   46.90
 -10   8   7   17.50   48.10
 -10   8   7  -12.60   50.19
   8  -8  -7  107.89   41.70
   8  -8  -7  153.58   37.20
   8  -8  -7  131.09   43.60
  -8  -8   7  163.18   42.20
   8   8  -7  130.09   45.00
  -8   8   7   36.10   46.50
  -8   8   7  141.49   48.60
   8   8  -7  166.38   51.19
   6  -8  -7  200.98   44.00
  -6  -8   7  213.48   51.89
  -6  -8   7  216.88   36.20
   6  -8  -7  236.08   46.50
   6   8  -7  205.58   52.09
  -6   8   7  212.08   50.89
  -6   8   7  198.68   43.50
   6   8  -7  264.57   47.10
   4  -8  -7  146.19   39.20
  -4  -8   7  198.48   32.50
  -4  -8   7  136.59   43.60
   4  -8  -7  173.48   36.80
   4   8  -7  277.17   44.90
  -4   8   7  280.47   50.79
  -4   8   7  243.18   52.59
   4   8  -7  253.47   47.80
  -2  -8   7  353.26   45.30
   2  -8  -7  339.07   52.59
   2  -8  -7  451.05   52.49
  -2  -8   7  402.66   48.50
  -2  -8   7  389.46   55.89
   2   8  -7  420.86   53.99
  -2   8   7  238.58   54.69
  -2   8   7  430.46   65.39
   2   8  -7  230.78   55.09
   0  -8   7  349.77   50.09
   0  -8   7  391.26   51.39
   0  -8  -7  474.15   56.19
   0  -8   7  419.26   52.79
   0  -8  -7  416.96   54.99
   0   8   7  407.86   59.69
   0   8   7  546.15   72.29
   0   8  -7  407.26   61.69
   0   8   7  389.16   59.49
  -2  -8  -7   78.49   37.80
   2  -8   7  147.69   30.90
  -2  -8  -7  162.08   39.30
   2  -8   7  141.99   24.00
   2  -8   7  100.89   29.60
   2   8   7  174.88   49.60
   2   8   7  182.58   41.00
  -2   8  -7  161.58   40.60
   2   8   7  120.79   46.20
   4  -8   7   27.50   26.60
   4  -8   7   39.10   29.50
  -4  -8  -7   -9.40   27.40
  -4  -8  -7   44.90   35.10
   4   8   7  -22.10   35.80
  -4   8  -7   14.10   40.30
   4   8   7   44.90   35.00
   4   8   7   44.10   42.10
   4   8   7    5.30   31.50
   6  -8   7  -21.80   30.90
   6  -8   7    9.30   31.80
  -6  -8  -7   -8.80   42.90
   6   8   7  -18.70   41.50
  -6   8  -7   -3.50   31.70
   6   8   7   27.00   40.70
   6   8   7   36.90   39.80
   6   8   7  -39.80   41.00
  -8  -8  -7   23.30   48.50
   8  -8   7   -4.10   37.70
   8  -8   7   10.40   39.20
   8   8   7   35.00   47.50
   8   8   7    7.40   38.60
   8   8   7  -27.20   42.10
   8   8   7   -8.40   45.00
  -9  -9   7  161.28   59.89
   9  -9  -7  158.28   42.40
   9  -9  -7  202.58   51.19
   9   9  -7  153.98   53.79
  -9   9   7  162.28   52.49
   9   9  -7  132.39   57.99
  -9   9   7  109.39   56.09
   7  -9  -7  492.15   71.29
  -7  -9   7  632.94   70.09
   7  -9  -7  443.86   68.19
  -7  -9   7  585.74   81.79
   7   9  -7  559.84   80.59
   7   9  -7  594.44   75.59
  -7   9   7  538.85   80.29
  -7   9   7  414.26   77.59
  -5  -9   7   61.89   27.20
   5  -9  -7   80.39   35.50
   5  -9  -7   50.29   30.00
  -5  -9   7   63.39   40.90
  -5   9   7   59.69   42.10
   5   9  -7   39.40   35.30
   5   9  -7   61.99   43.00
  -5   9   7    6.20   43.00
  -3  -9   7   42.00   24.70
  -3  -9   7   42.70   25.20
   3  -9  -7   14.50   32.10
   3  -9  -7   31.10   28.50
  -3  -9   7   68.99   36.30
  -3   9   7   22.40   43.40
   3   9  -7  -33.40   35.10
  -3   9   7   65.29   40.70
   3   9  -7   39.30   35.00
   1  -9  -7  636.24   86.39
  -1  -9   7  758.12   86.29
   1  -9  -7  774.02   92.69
  -1  -9   7  727.93   86.09
  -1  -9   7  728.13   81.69
  -1   9   7  766.82   93.59
   1   9  -7  787.62   94.39
  -1   9   7  981.70  106.39
  -1  -9  -7  996.30  119.19
   1  -9   7 1296.37  114.79
   1  -9   7  908.71  106.69
  -1  -9  -7 1197.48  117.59
   1  -9   7 1021.20  110.09
  -1   9  -7  933.81  117.09
   1   9   7 1155.88  118.89
   1   9   7 1001.40  115.49
   1   9   7  944.31  123.99
   3  -9   7   53.79   30.10
  -3  -9  -7   54.99   38.00
  -3  -9  -7   35.50   40.30
   3  -9   7  116.59   31.90
   3   9   7   56.19   40.10
   3   9   7   49.90   38.60
   3   9   7   74.69   48.50
  -3   9  -7  117.19   41.10
  -5  -9  -7  137.99   46.50
  -5  -9  -7  133.69   38.30
   5  -9   7   93.59   35.90
   5  -9   7   93.99   38.50
   5   9   7   48.10   49.00
   5   9   7  105.99   45.10
   5   9   7  115.49   41.30
   5   9   7  171.68   50.29
  -5   9  -7  113.89   41.10
   7  -9   7    5.90   37.50
   7  -9   7  -10.60   37.50
  -7  -9  -7   11.00   46.70
   7   9   7  -31.20   43.40
   7   9   7  -40.30   48.20
   7   9   7    4.30   46.30
  -8 -10   7  260.77   48.40
  -8 -10   7  160.08   61.69
   8 -10  -7  292.27   58.49
  -8  10   7  283.67   65.59
  -8  10   7  210.78   62.79
   8  10  -7  252.67   57.89
   8  10  -7  167.98   64.69
  -6 -10   7  -41.40   43.70
  -6 -10   7   44.70   33.00
   6 -10  -7   72.89   41.00
   6 -10  -7   59.69   36.10
   6  10  -7   84.39   50.89
  -6  10   7   82.89   50.89
   6  10  -7  132.39   44.10
  -6  10   7   88.69   60.99
  -4 -10   7  104.99   46.30
   4 -10  -7  130.49   37.90
   4 -10  -7   93.69   42.40
  -4 -10   7   97.09   29.10
  -4 -10   7  170.58   39.80
  -4  10   7  149.09   55.59
   4  10  -7  128.29   48.80
   4  10  -7  123.89   41.60
  -4  10   7   90.79   46.30
  -2 -10   7   -7.70   40.50
  -2 -10   7    7.90   28.40
  -2 -10   7    3.00   24.30
   2 -10  -7   -3.20   35.80
   2 -10  -7  -37.00   30.40
  -2  10   7    4.00   39.70
  -2  10   7  -23.80   44.90
   2  10  -7    8.80   37.90
   0 -10  -7  422.36   65.09
   0 -10   7  416.56   54.79
   0 -10   7  312.07   52.09
   0 -10   7  444.36   54.79
   0 -10  -7  406.16   59.09
   0  10  -7  413.96   66.59
   0  10   7  511.45   67.39
   0  10   7  357.26   73.19
  -2 -10  -7   31.20   37.30
   2 -10   7   68.69   31.60
   2 -10   7   62.39   31.10
  -2 -10  -7   90.59   44.90
   2  10   7   64.39   38.30
   2  10   7   68.39   52.89
  -2  10  -7   77.49   41.10
   2  10   7   20.20   38.10
   4 -10   7  176.58   41.70
  -4 -10  -7  145.69   53.09
  -4 -10  -7  254.87   52.89
   4 -10   7  223.38   41.70
  -4 -10  -7  213.08   55.79
   4  10   7   75.99   40.60
  -4  10  -7   92.99   46.10
   4  10   7  182.68   59.29
   4  10   7  164.98   51.09
  -6 -10  -7   76.59   49.70
   6 -10   7   81.49   44.70
   6 -10   7   94.59   42.40
  -6 -10  -7   82.59   56.99
   6  10   7   34.50   52.89
   6  10   7   86.79   52.49
  -6  10  -7   26.80   49.80
   6  10   7   92.39   48.40
   7 -11  -7  146.29   48.10
  -7 -11   7  236.08   66.29
  -7 -11   7  247.88   47.80
   7  11  -7  193.28   65.09
  -7  11   7  100.89   60.09
   7  11  -7  205.38   55.89
  -7  11   7  211.48   65.99
   5 -11  -7  135.39   48.00
  -5 -11   7  100.39   34.20
  -5 -11   7  178.48   41.00
   5 -11  -7  166.78   44.10
  -5 -11   7   72.19   59.99
   5  11  -7  101.99   42.80
   5  11  -7  102.69   44.10
  -5  11   7   86.89   54.19
  -5  11   7   68.19   56.19
  -3 -11   7  334.67   51.39
  -3 -11   7  292.17   59.09
  -3 -11   7  250.17   52.39
   3 -11  -7  244.48   51.09
   3 -11  -7  270.77   58.79
  -3  11   7  435.76   74.89
  -3  11   7  325.37   62.69
   3  11  -7  370.06   64.49
   3  11  -7  295.47   53.79
   1 -11  -7  379.86   58.59
  -1 -11   7  505.05   57.29
  -1 -11   7  272.97   49.60
  -1 -11   7  322.07   58.89
   1 -11  -7  333.97   61.89
  -1  11   7  384.86   63.39
  -1  11   7  401.16   72.39
   1  11  -7  241.48   59.59
   1 -11   7  207.68   42.70
  -1 -11  -7  307.77   53.99
   1 -11   7  257.27   45.50
  -1 -11  -7  220.58   56.79
   1  11   7  259.57   66.49
   1  11   7  147.99   50.59
  -1  11  -7  230.18   53.99
  -3 -11  -7   66.39   46.90
   3 -11   7   75.69   43.80
  -3 -11  -7   65.59   52.49
   3 -11   7   74.09   37.90
   3  11   7   49.90   46.70
  -3  11  -7   58.29   44.80
   3  11   7  136.19   60.39
   3  11   7  100.99   42.20
  -5 -11  -7  -20.70   53.09
   5 -11   7   12.20   40.10
  -5 -11  -7    3.30   48.50
   5 -11   7   -8.60   36.60
  -5 -11  -7  -36.60   55.19
   5  11   7  -28.70   55.59
  -5  11  -7  -38.00   54.79
   5  11   7   -3.80   32.10
  -6 -12   7    5.80   54.79
  -6 -12   7    0.90   32.70
   6 -12  -7  -23.50   42.20
   6  12  -7  -15.00   45.80
   6  12  -7  -13.00   57.29
  -6  12   7  -14.00   61.49
  -6  12   7  -21.40   55.39
  -4 -12   7  451.65   61.39
   4 -12  -7  408.06   68.59
  -4 -12   7  296.67   67.89
  -4 -12   7  330.37   68.09
   4  12  -7  415.56   62.29
   4  12  -7  301.57   71.39
  -4  12   7  350.86   79.49
  -4  12   7  242.78   69.49
  -2 -12   7   58.89   51.09
   2 -12  -7  100.69   51.29
  -2 -12   7   41.80   32.50
   2 -12  -7   48.70   42.90
  -2 -12   7   82.79   45.40
  -2  12   7   73.39   51.49
   2  12  -7   93.79   39.60
  -2  12   7  105.89   47.80
   0 -12   7   50.89   34.20
   0 -12  -7    8.60   42.60
   0 -12  -7   27.40   48.20
   0 -12   7   32.30   36.70
   0  12  -7   27.10   47.50
   0  12   7   44.20   56.49
   0  12   7  -18.80   45.60
   2 -12   7   -3.20   36.10
  -2 -12  -7   -6.70   49.30
  -2 -12  -7  -26.90   46.30
   2 -12   7   22.70   37.70
   2  12   7  -23.50   43.00
   2  12   7    9.90   56.79
  -2  12  -7   12.60   48.00
   4 -12   7   89.39   44.30
  -4 -12  -7   80.89   53.59
   4 -12   7  139.29   46.30
  -4 -12  -7  162.08   61.49
  -4 -12  -7   70.09   61.39
   4  12   7  128.39   57.49
  -4  12  -7  159.18   54.19
   4  12   7    0.30   59.79
  -1 -13   7   19.80   40.60
   1 -13  -7   86.49   50.69
  -1 -13   7   77.79   38.80
   1 -13  -7   83.79   57.29
   1  13  -7    8.60   52.39
  -1  13   7   74.49   61.09
  -1  13   7   40.10   66.79
 -12   0   8   31.60   46.20
  12   0  -8   -0.40   48.90
 -12   0   8    2.90   32.50
  12   0  -8    4.60   41.50
  10   0  -8  604.74   79.79
 -10   0   8  662.03   82.39
  10   0  -8  621.14   82.39
 -10   0   8  743.93   90.09
  -8   0   8 2815.42  279.07
   8   0  -8 2685.03  275.27
   8   0  -8 2993.40  278.67
  -8   0   8 2639.34  271.57
  -8   0   8 3088.39  278.27
  -6   0   8 1287.67  125.89
  -6   0   8 1216.98  124.29
   6   0  -8 1175.58  124.99
   6   0  -8 1163.38  117.39
  -6   0   8 1199.98  119.49
   6   0  -8 1322.57  130.49
  -6   0   8 1207.28  118.19
   4   0  -8   19.70   22.10
  -4   0   8   14.20   22.50
   4   0  -8   10.90   22.90
  -4   0   8    4.30    8.50
  -4   0   8   -2.10   26.80
  -2   0   8    9.10    9.60
  -2   0   8   -2.10    7.40
   2   0  -8    8.90   22.00
  -2   0   8   -9.70   24.70
  -2   0   8   10.80   24.70
   0   0   8 1227.28  114.59
   0   0   8 1166.58  125.19
   0   0  -8 1338.67  121.59
   0   0   8 1082.89  114.69
   0   0  -8 1130.89  114.29
   2   0   8  112.69   25.20
   2   0   8   81.69   21.30
  -2   0  -8  207.98   32.20
   2   0   8  130.89   24.60
   2   0   8  160.58   34.10
   4   0   8 2096.39  192.28
   4   0   8 1974.00  198.18
   4   0   8 1807.72  186.48
  -4   0  -8 1884.21  187.48
   4   0   8 1906.71  190.08
   6   0   8 1605.54  164.08
   6   0   8 1524.25  166.28
   6   0   8 1593.04  161.48
   8   0   8   18.60   40.50
   8   0   8   24.20   31.90
   8   0   8    8.50   35.10
  10   0   8   36.30   44.20
  10   0   8   36.00   43.70
  10   0   8   97.89   47.90
  13  -1  -8   93.09   55.09
  13  -1  -8   59.19   47.80
 -13  -1   8   61.89   55.49
 -13   1   8  109.39   49.30
  13   1  -8  123.39   52.29
 -13   1   8  134.19   58.39
 -11  -1   8  138.99   50.49
  11  -1  -8  116.99   41.60
 -11  -1   8  191.48   47.50
  11  -1  -8  126.59   43.30
 -11   1   8  203.88   52.29
  11   1  -8  178.78   47.30
  11   1  -8  137.29   42.60
 -11   1   8  167.88   55.29
  -9  -1   8  -23.10   37.30
   9  -1  -8   -4.90   32.80
  -9  -1   8   75.69   29.70
   9  -1  -8    3.80   29.40
   9   1  -8   25.50   32.30
  -9   1   8   31.50   22.50
   9   1  -8  -26.30   31.90
  -9   1   8    3.20   34.00
  -9   1   8    7.70   30.20
  -7  -1   8   -9.30   30.00
  -7  -1   8    3.00   22.20
   7  -1  -8  -21.30   26.10
  -7  -1   8  -23.60   27.40
  -7  -1   8    1.80   13.70
  -7  -1   8   -0.40   15.50
   7  -1  -8    6.30   14.40
   7  -1  -8  -32.80   22.50
  -7   1   8  -21.00   26.10
  -7   1   8    9.60   16.80
   7   1  -8   -9.30   27.60
  -7   1   8  -15.40   22.40
   7   1  -8   10.70   27.80
  -5  -1   8  449.46   53.89
  -5  -1   8  480.35   55.29
   5  -1  -8  373.46   47.30
  -5  -1   8  309.97   47.10
   5  -1  -8  326.17   37.30
  -5  -1   8  296.67   36.70
   5  -1  -8  341.47   49.90
   5   1  -8  380.26   51.69
  -5   1   8  436.76   51.79
  -5   1   8  294.77   39.40
   5   1  -8  331.07   47.00
  -5   1   8  445.76   51.99
  -5   1   8  363.16   39.50
   3  -1  -8  154.58   20.30
  -3  -1   8  137.09   32.70
   3  -1  -8  146.09   32.50
   3  -1  -8  144.19   21.90
  -3  -1   8  193.18   41.20
  -3   1   8  134.09   21.00
  -3   1   8  177.08   34.40
  -3   1   8  259.37   40.30
   3   1  -8  174.78   31.80
   3   1  -8  252.17   36.60
  -3   1   8  151.38   21.60
   1  -1  -8    5.70   11.80
  -1  -1   8  -14.50   24.30
  -1  -1   8   -8.80    7.80
   1  -1  -8    6.80    8.80
   1  -1  -8    4.60   21.40
  -1   1   8   -0.80   12.60
  -1   1   8    0.10   24.10
  -1   1   8  -35.90   24.40
   1   1  -8    1.10   21.70
   1  -1   8  155.58   22.90
  -1  -1  -8  213.38   31.90
   1  -1   8  152.48   38.50
   1  -1   8  171.88   24.80
  -1   1  -8  158.78   30.80
   1   1   8  161.48   26.10
   1   1   8  121.59   23.00
   1   1   8   92.69   35.90
   3  -1   8   -4.10   16.00
  -3  -1  -8    5.10   15.10
   3  -1   8  -10.60   25.10
   3  -1   8   -4.60   28.90
   3  -1   8  -11.50   16.80
  -3  -1  -8    1.10   17.90
   3  -1   8    1.40   13.10
   3   1   8  -15.30   17.50
   3   1   8   23.30   19.80
   3   1   8   15.60   29.90
   3   1   8   15.30   21.10
  -3   1  -8   -2.30    8.40
  -3   1  -8    5.40   18.50
  -5  -1  -8   -5.20   25.00
   5  -1   8   23.60   33.50
  -5  -1  -8  -13.50   19.40
   5  -1   8   18.10   14.90
   5  -1   8   16.60   23.70
   5  -1   8   -8.00   22.20
  -5   1  -8   -1.10   21.10
   5   1   8   -7.20   23.30
   5   1   8   22.00   32.80
   5   1   8    0.60   25.20
   5   1   8  -11.40   23.20
   7  -1   8   20.90   30.50
   7  -1   8   42.80   39.40
   7  -1   8   37.60   31.50
   7   1   8   31.10   37.70
   7   1   8   69.09   33.30
   7   1   8   43.40   33.00
   9  -1   8  149.39   46.70
   9  -1   8  285.17   51.09
   9  -1   8  236.58   55.29
   9   1   8  136.99   45.90
   9   1   8  174.38   48.50
   9   1   8  174.18   50.49
  11  -1   8    0.60   48.60
  11  -1   8   47.10   44.30
  11  -1   8   29.20   48.10
  11   1   8   36.70   44.10
  11   1   8   17.20   48.00
  11   1   8   60.49   49.10
  12  -2  -8    9.00   38.90
  12  -2  -8   27.70   39.90
 -12  -2   8   -6.60   47.50
 -12   2   8    3.40   47.00
 -12   2   8    2.00   45.10
  12   2  -8   14.80   44.30
 -10  -2   8  262.87   44.00
 -10  -2   8  256.67   57.99
  10  -2  -8  281.47   50.89
  10  -2  -8  278.17   46.60
  10   2  -8  235.58   47.90
 -10   2   8  355.06   59.89
 -10   2   8  294.27   54.39
  10   2  -8  266.37   51.19
  -8  -2   8 1337.87  142.69
   8  -2  -8 1390.66  145.49
   8  -2  -8 1494.95  151.68
  -8  -2   8 1422.36  153.18
  -8  -2   8 1561.64  146.09
  -8   2   8 1477.55  145.29
  -8   2   8 1334.57  149.79
   8   2  -8 1342.17  150.68
   8   2  -8 1582.74  149.88
   8   2  -8 1412.16  149.49
  -6  -2   8  638.04   91.79
   6  -2  -8  826.32   93.79
  -6  -2   8  765.82   86.19
  -6  -2   8  802.12   80.49
  -6  -2   8  759.02   89.19
  -6  -2   8  815.72   78.29
   6  -2  -8  729.93   85.49
   6  -2  -8  774.42   83.09
   6   2  -8  888.41   93.19
  -6   2   8  837.02   82.79
   6   2  -8  893.01   95.39
  -6   2   8  902.61   92.19
   6   2  -8  772.82   86.59
  -6   2   8  842.62   88.59
   4  -2  -8  -14.30   24.10
   4  -2  -8   27.90   19.10
  -4  -2   8    4.60   19.60
  -4  -2   8   -9.50   22.30
  -4  -2   8   25.60   23.50
   4  -2  -8   16.00   11.50
   4   2  -8    7.90   25.80
   4   2  -8   20.80   23.60
   4   2  -8  107.79   29.30
  -4   2   8   -6.90   14.50
  -4   2   8   15.10   31.60
  -4   2   8  -25.40   25.60
  -2  -2   8   42.10   21.10
  -2  -2   8   53.59   33.50
   2  -2  -8   72.59   26.30
   2  -2  -8   15.10   11.80
  -2   2   8   52.49   26.60
  -2   2   8   61.19   16.30
   2   2  -8   44.00   25.60
  -2   2   8   20.50   14.80
  -2   2   8   12.20   26.70
   2   2  -8   55.39   21.50
   0  -2   8  439.36   49.70
   0  -2   8  483.35   49.99
   0  -2  -8  455.85   60.59
   0  -2   8  505.35   65.79
   0   2  -8  456.05   48.20
   0   2  -8  475.95   59.99
   0   2   8  590.54   55.69
   0   2   8  444.06   65.09
   0   2   8  546.25   56.49
   0   2   8  596.64   64.29
  -2  -2  -8  -21.70   18.60
   2  -2   8  -58.19   26.40
   2  -2   8   -1.40   13.20
   2  -2   8   17.00   14.10
   2  -2   8   -8.20   11.30
  -2  -2  -8    5.60   13.10
  -2  -2  -8   16.30   14.00
   2   2   8   46.20   23.20
   2   2   8   -5.30   17.80
   2   2   8   32.10   29.70
   4  -2   8  708.53   94.09
  -4  -2  -8  736.13   83.89
   4  -2   8  774.42   83.29
   4  -2   8  794.02   85.09
   4  -2   8  768.82   76.29
   4  -2   8  702.43   80.99
   4   2   8  838.32   93.89
   4   2   8  823.32   87.89
   4   2   8  770.12   86.79
  -4   2  -8  792.32   78.49
   6  -2   8  815.42   95.49
   6  -2   8  978.20   98.69
   6  -2   8 1005.80  106.89
  -6  -2  -8  811.62   88.89
   6   2   8  811.12   98.09
   6   2   8  905.11  103.09
   6   2   8  793.12  102.29
  -8  -2  -8  131.59   31.00
   8  -2   8  102.89   38.70
   8  -2   8  100.89   47.00
   8  -2   8  130.89   40.40
   8   2   8  114.29   45.10
   8   2   8   85.29   40.80
   8   2   8  110.09   39.40
  10  -2   8   50.29   46.80
  10  -2   8   85.19   44.90
  10  -2   8   76.79   46.60
  10   2   8  -15.10   41.00
  10   2   8   75.19   46.40
  10   2   8    6.60   43.30
 -13  -3   8  351.06   69.79
  13  -3  -8  173.08   49.90
  13  -3  -8  254.27   55.09
 -13   3   8  182.18   62.39
  13   3  -8   72.39   57.09
 -13   3   8  231.58   59.69
 -11  -3   8  743.93   98.69
  11  -3  -8  659.93   86.39
  11  -3  -8  793.22   94.79
  11   3  -8  752.42   92.89
 -11   3   8  902.01  103.29
 -11   3   8  544.25   90.79
  11   3  -8  857.41   96.49
  -9  -3   8   19.40   28.30
  -9  -3   8   63.09   30.90
   9  -3  -8   65.69   35.90
   9  -3  -8    4.50   31.50
  -9   3   8   16.50   25.10
   9   3  -8   17.80   33.90
  -9   3   8   63.59   39.60
   9   3  -8   46.00   41.30
   7  -3  -8  -45.90   28.60
  -7  -3   8    5.70   13.00
  -7  -3   8   -8.90   32.50
  -7  -3   8   12.60   21.60
   7  -3  -8    8.70   21.50
  -7  -3   8   -9.10   22.30
  -7  -3   8   18.90   20.60
   7  -3  -8   54.19   27.20
   7   3  -8  -25.30   28.40
  -7   3   8   -7.00   29.90
  -7   3   8  -32.30   28.50
   7   3  -8   -5.20   30.70
   5  -3  -8 1267.27  130.99
  -5  -3   8 1184.98  118.69
  -5  -3   8 1289.27  124.29
   5  -3  -8 1232.68  122.89
  -5  -3   8 1219.78  127.39
  -5  -3   8 1177.58  129.79
   5  -3  -8 1226.08  124.69
   5   3  -8 1262.07  126.09
  -5   3   8 1265.27  130.59
  -5   3   8 1078.29  122.99
   5   3  -8 1221.08  130.59
  -5   3   8 1460.05  133.49
   3  -3  -8 1551.34  148.69
   3  -3  -8 1487.25  155.18
  -3  -3   8 1430.46  151.48
  -3  -3   8 1412.96  152.58
  -3   3   8 1441.26  155.78
   3   3  -8 1648.44  156.78
  -3   3   8 1602.44  157.98
  -3   3   8 1591.74  149.69
   3   3  -8 1428.96  151.18
  -1  -3   8    4.90    7.60
  -1  -3   8    1.20    5.30
   1  -3  -8   -4.40    8.20
   1  -3  -8    4.50   15.30
  -1  -3   8    7.60   18.10
   1  -3  -8    2.40    8.20
   1  -3  -8    4.90   22.70
  -1   3   8    1.70   15.50
  -1   3   8   49.70   30.30
  -1   3   8  -21.90   24.80
   1   3  -8   14.00   24.10
  -1  -3  -8  662.43   73.29
   1  -3   8  790.12   73.09
  -1  -3  -8  727.23   73.69
   1  -3   8  786.12   74.79
  -1  -3  -8  623.64   80.49
   1  -3   8  626.94   72.49
   1   3   8  664.53   86.89
   1   3   8  742.53   77.39
   1   3   8  733.33   77.89
   1   3   8  739.13   83.89
   3  -3   8   -4.40   17.90
   3  -3   8   -3.40    8.60
   3  -3   8    0.50   10.10
  -3  -3  -8   43.00   21.30
  -3  -3  -8   -2.90   24.40
   3  -3   8  -30.90   15.70
  -3  -3  -8    1.20   25.60
   3   3   8   -7.90   22.50
   3   3   8   -4.50   20.80
   3   3   8  -52.19   29.10
  -5  -3  -8   14.40   22.70
   5  -3   8    1.60   22.60
   5  -3   8   -3.10   30.00
   5  -3   8   -5.00   22.40
   5   3   8  -12.40   24.20
   5   3   8    5.40   34.50
   5   3   8   12.70   26.20
   7  -3   8  243.48   54.19
  -7  -3  -8  165.38   37.90
   7  -3   8  164.58   39.70
   7  -3   8  233.38   43.60
   7   3   8  313.87   56.19
   7   3   8  197.08   45.10
   7   3   8  195.88   44.00
   9  -3   8 1300.87  134.39
  -9  -3  -8 1101.29  130.69
   9  -3   8 1144.79  133.79
   9  -3   8 1115.59  136.69
   9   3   8 1344.67  137.49
   9   3   8 1220.68  133.99
   9   3   8 1005.60  131.89
  11  -3   8  158.18   59.59
  11  -3   8  251.87   58.19
  11  -3   8  295.27   63.49
  11   3   8  328.87   68.29
  11   3   8  188.28   56.09
  11   3   8  171.08   68.59
 -12  -4   8    3.10   52.89
  12  -4  -8   43.30   42.40
 -12   4   8   -2.90   50.79
  12   4  -8   36.00   50.69
 -12   4   8   19.20   50.99
  12   4  -8   20.10   43.30
  10  -4  -8   40.80   35.50
  10  -4  -8   14.10   38.70
 -10  -4   8   47.50   45.30
  10   4  -8   73.49   40.60
 -10   4   8   49.99   43.20
  10   4  -8   40.60   41.20
  -8  -4   8  127.79   33.10
  -8  -4   8   68.29   39.70
   8  -4  -8  111.49   27.50
  -8  -4   8   88.59   28.00
   8  -4  -8   32.40   36.30
   8   4  -8   63.09   36.40
   8   4  -8   69.69   38.30
  -8   4   8  128.89   41.50
  -8   4   8  131.99   36.50
  -6  -4   8  160.58   38.00
   6  -4  -8   53.09   15.90
  -6  -4   8   69.49   23.00
  -6  -4   8   87.19   20.10
   6  -4  -8   69.49   25.60
   6  -4  -8   50.39   32.30
   6  -4  -8   59.79   24.10
  -6  -4   8   64.29   13.10
   6   4  -8   94.69   25.60
  -6   4   8   37.30   30.50
   6   4  -8  143.89   37.90
  -6   4   8  117.39   35.40
   4  -4  -8   40.00   16.70
  -4  -4   8  110.19   25.10
   4  -4  -8  154.78   33.30
   4  -4  -8   47.90   17.60
  -4  -4   8   59.39   12.40
   4  -4  -8   25.20   11.60
  -4  -4   8   99.39   30.80
  -4   4   8   41.80   30.00
   4   4  -8   30.00   27.20
   4   4  -8   12.10   29.40
  -4   4   8    7.20   32.10
   2  -4  -8   81.89   20.40
  -2  -4   8   86.99   30.60
  -2  -4   8  107.89   13.60
   2  -4  -8   68.09   16.90
   2  -4  -8   73.59   16.90
   2  -4  -8   77.29   29.40
  -2   4   8    1.00   33.40
  -2   4   8  112.99   35.10
  -2   4   8  112.69   23.20
   2   4  -8  133.89   35.80
   0  -4   8   19.30   12.80
   0  -4  -8   43.70   25.30
   0  -4  -8   -7.20   18.10
   0  -4  -8   -1.60   14.80
   0  -4   8   21.00   19.80
   0  -4  -8   -7.00   17.40
   0  -4   8    7.20   10.80
   0   4   8   44.10   31.70
   0   4  -8    4.70   11.00
   0   4   8  -12.00   18.70
   0   4   8    3.80   27.60
   0   4  -8   11.90   26.60
   2  -4   8   26.30   19.40
  -2  -4  -8   47.90   19.00
   2  -4   8   19.50   15.60
  -2  -4  -8   24.00   23.80
   2  -4   8   45.40   19.20
  -2  -4  -8   56.99   27.90
   2   4   8   20.00   29.30
   2   4   8   26.80   24.80
  -2   4  -8   55.79   31.30
   2   4   8   36.40   23.50
   2   4   8   33.40   35.10
  -4  -4  -8   15.10   27.20
   4  -4   8   15.90   20.30
   4  -4   8   36.50   21.90
   4   4   8  -27.60   34.20
   4   4   8   22.70   26.30
   4   4   8   29.90   27.30
   6  -4   8   41.60   29.70
  -6  -4  -8   53.39   27.50
   6  -4   8   42.70   34.50
  -6  -4  -8   66.39   37.40
   6   4   8  118.19   36.30
   6   4   8  135.09   38.40
   6   4   8   -1.80   38.80
   8  -4   8   98.69   39.80
  -8  -4  -8  111.99   39.70
   8  -4   8  243.58   45.70
   8   4   8  154.08   50.69
   8   4   8  114.09   44.40
   8   4   8  120.79   44.50
  10  -4   8   12.40   42.30
  10  -4   8  110.19   55.09
  10  -4   8   21.30   41.10
  10   4   8   95.59   48.20
  10   4   8   28.20   48.80
  10   4   8   57.19   47.90
 -11  -5   8  557.54   94.09
  11  -5  -8  712.43   92.59
  11   5  -8  785.92   95.29
 -11   5   8  895.01  101.89
  11   5  -8  561.34   94.49
   9  -5  -8  250.27   49.99
   9  -5  -8  149.19   31.60
  -9  -5   8  237.88   44.50
   9   5  -8  157.48   46.30
  -9   5   8  126.79   42.20
   9   5  -8  163.38   49.20
  -9   5   8   82.49   44.20
  -7  -5   8  122.39   41.70
   7  -5  -8   58.29   22.50
   7  -5  -8   67.99   37.70
  -7  -5   8   53.59   22.80
   7  -5  -8   88.09   24.70
   7  -5  -8   97.99   32.50
   7   5  -8   35.00   34.30
  -7   5   8   63.09   33.70
   7   5  -8   71.09   38.60
  -7   5   8   91.89   39.50
  -5  -5   8  918.71  117.89
   5  -5  -8 1034.30  107.99
   5  -5  -8 1116.99  112.19
  -5  -5   8 1041.10  107.59
  -5  -5   8 1172.08  110.29
  -5  -5   8 1103.09  105.39
   5  -5  -8 1197.08  119.89
  -5  -5   8 1077.09  104.89
  -5   5   8 1117.39  119.59
   5   5  -8 1006.90  119.99
  -5   5   8 1114.09  120.69
   5   5  -8 1078.19  116.79
   3  -5  -8 1721.03  178.58
   3  -5  -8 2041.00  186.48
  -3  -5   8 1853.71  173.48
   3  -5  -8 1938.91  180.68
   3  -5  -8 1912.31  177.28
  -3  -5   8 1682.53  173.78
  -3  -5   8 1756.52  184.38
  -3   5   8 1814.22  187.78
  -3   5   8 1854.31  185.58
  -3   5   8 1754.02  178.48
   3   5  -8 1891.31  183.88
   3   5  -8 1866.71  186.68
   1  -5  -8   12.40   18.70
  -1  -5   8  -26.00   19.50
   1  -5  -8  -13.10   23.00
   1  -5  -8   28.70   24.10
  -1  -5   8    0.80   10.60
   1  -5  -8  -17.60   26.40
  -1  -5   8   -3.00   10.60
  -1  -5   8    9.70   11.60
   1   5  -8   49.50   31.50
  -1   5   8  -14.90   20.20
  -1   5   8  -14.90   20.20
  -1   5   8   -7.60   20.50
  -1  -5  -8  548.45   69.69
   1  -5   8  612.64   65.59
   1  -5   8  654.63   64.69
   1  -5   8  620.24   65.49
   1   5   8  549.54   71.49
   1   5   8  621.44   83.49
   1   5   8  656.83   78.09
  -1   5  -8  627.64   76.89
   1   5   8  517.35   72.39
   3  -5   8   99.19   27.70
   3  -5   8   61.59   21.70
  -3  -5  -8   45.40   24.80
   3   5   8   55.59   34.70
  -3   5  -8   72.79   31.80
   3   5   8   19.30   28.60
   3   5   8   33.50   38.60
   3   5   8   72.99   29.40
  -5  -5  -8   -4.50   22.70
   5  -5   8   16.90   30.10
   5  -5   8   37.50   25.20
   5   5   8  -14.30   29.60
   5   5   8   28.80   38.90
   5   5   8   23.00   31.20
   7  -5   8  677.23   80.09
  -7  -5  -8  630.24   76.49
   7  -5   8  555.74   74.29
   7   5   8  472.25   75.29
   7   5   8  536.05   76.59
   7   5   8  625.94   83.39
   9  -5   8 1078.99  117.99
   9  -5   8 1105.59  125.89
  -9  -5  -8 1069.89  121.69
   9   5   8 1033.80  128.69
   9   5   8 1036.60  126.49
 -12  -6   8  -10.70   56.79
  12  -6  -8   57.59   49.60
  12   6  -8   32.20   52.79
 -12   6   8   77.99   57.49
  12   6  -8   64.59   65.69
  10  -6  -8   37.50   51.59
 -10  -6   8   -4.90   47.10
  10   6  -8  -27.70   42.20
 -10   6   8   47.40   47.80
  10   6  -8   59.29   43.80
   8  -6  -8  368.16   60.79
  -8  -6   8  316.27   60.89
   8  -6  -8  231.68   42.20
   8   6  -8  381.16   58.79
   8   6  -8  393.66   62.29
  -8   6   8  371.46   61.09
  -8   6   8  389.56   55.79
  -6  -6   8   75.29   16.50
  -6  -6   8   92.39   38.80
   6  -6  -8   28.60   20.10
  -6  -6   8  104.09   24.40
   6  -6  -8  182.78   42.50
   6  -6  -8   49.60   30.60
   6   6  -8   96.59   37.50
   6   6  -8   60.29   39.00
  -6   6   8   94.29   40.10
  -6   6   8   66.59   30.30
   4  -6  -8  132.49   28.80
  -4  -6   8  155.98   38.50
  -4  -6   8  153.48   37.00
   4  -6  -8  167.28   32.50
  -4  -6   8  172.98   23.00
  -4  -6   8  171.88   21.90
  -4  -6   8  169.98   32.20
   4  -6  -8   79.79   35.80
  -4   6   8  119.39   40.10
   4   6  -8  174.78   40.30
   4   6  -8   55.59   37.50
  -4   6   8  301.07   50.09
  -2  -6   8   -5.60   13.90
  -2  -6   8   -8.80   29.70
  -2  -6   8    9.60   12.90
  -2  -6   8   12.60   13.70
   2  -6  -8   18.80   18.40
   2  -6  -8  -18.40   20.40
   2  -6  -8    6.50   22.80
   2   6  -8   -3.40   26.70
  -2   6   8   34.90   31.00
  -2   6   8    2.10   22.90
   2   6  -8   20.20   24.90
  -2   6   8   -1.70   15.40
  -2   6   8   37.30   38.70
   0  -6  -8  478.05   58.19
   0  -6   8  437.16   55.99
   0  -6   8  398.66   49.00
   0  -6  -8  481.55   59.09
   0  -6   8  471.45   51.39
   0   6   8  440.46   58.79
   0   6   8  378.26   68.19
   0   6   8  368.36   61.19
   0   6  -8  455.05   63.59
   2  -6   8   64.99   16.10
   2  -6   8   70.49   21.10
  -2  -6  -8   58.99   26.60
   2  -6   8   66.89   24.70
   2   6   8   77.29   42.00
   2   6   8  130.39   36.80
   2   6   8   53.19   29.50
  -2   6  -8   32.00   31.50
   2   6   8  135.29   34.50
   4  -6   8  151.28   32.70
  -4  -6  -8  112.19   35.40
   4  -6   8  227.68   37.00
   4   6   8  244.38   51.19
   4   6   8  186.78   44.10
  -4   6  -8  147.49   41.50
   4   6   8  143.69   40.00
   4   6   8  303.27   48.50
   6  -6   8  126.19   36.80
   6  -6   8  129.79   36.50
  -6  -6  -8  196.88   47.10
   6   6   8  147.39   49.00
   6   6   8  104.19   48.70
   6   6   8  145.99   42.80
   6   6   8  191.68   47.70
  -8  -6  -8   38.90   55.29
   8  -6   8   27.50   37.50
   8  -6   8    8.10   38.20
   8   6   8   16.00   42.80
   8   6   8   48.90   46.50
   8   6   8   21.20   43.00
 -10  -6  -8    0.90   44.20
  10  -6   8   72.19   46.70
  10  -6   8    7.50   44.40
  10   6   8    6.80   62.89
  10   6   8   56.79   51.19
  10   6   8   54.29   50.49
 -11  -7   8  219.48   67.69
  11  -7  -8  102.69   62.49
 -11   7   8  183.78   62.89
  11   7  -8  123.19   56.59
  11   7  -8  167.48   68.99
   9  -7  -8  109.09   35.50
   9  -7  -8  114.09   58.59
  -9  -7   8  179.38   58.69
   9   7  -8  115.09   51.89
  -9   7   8  284.47   52.19
  -9   7   8  161.48   53.29
   9   7  -8  267.57   44.80
   7  -7  -8  282.27   54.09
  -7  -7   8  192.58   33.80
  -7  -7   8  292.67   57.69
   7   7  -8  241.68   49.20
   7   7  -8  285.27   56.19
  -7   7   8  339.57   56.39
  -7   7   8  267.57   50.89
  -5  -7   8  373.86   47.00
   5  -7  -8  437.66   53.39
  -5  -7   8  383.56   61.79
   5  -7  -8  420.26   61.99
  -5  -7   8  333.37   44.70
   5  -7  -8  348.97   52.09
   5   7  -8  340.77   56.49
  -5   7   8  458.65   62.69
   5   7  -8  320.27   56.39
  -5   7   8  539.85   69.99
   3  -7  -8  396.16   55.49
  -3  -7   8  310.47   53.29
  -3  -7   8  370.66   41.60
  -3  -7   8  332.87   42.70
   3  -7  -8  416.56   50.89
   3   7  -8  327.07   57.59
  -3   7   8  298.27   60.99
  -3   7   8  312.77   57.19
   3   7  -8  379.36   53.99
   1  -7  -8   -2.30   25.40
  -1  -7   8   11.00   15.50
  -1  -7   8    3.40   29.20
   1  -7  -8   40.90   24.50
  -1  -7   8    1.80   17.60
  -1   7   8   13.60   33.00
   1   7  -8   26.20   32.60
  -1   7   8   51.99   39.70
  -1   7   8   -6.60   26.50
  -1  -7  -8   24.50   30.00
   1  -7   8   15.20   22.20
   1  -7   8   48.70   22.40
  -1  -7  -8   15.60   25.30
   1  -7   8    4.70   22.30
  -1   7  -8   16.80   33.70
   1   7   8   59.99   40.60
   1   7   8  -31.50   28.70
   1   7   8   11.30   34.00
   3  -7   8  145.59   30.40
   3  -7   8  129.89   30.10
  -3  -7  -8   90.09   34.90
  -3   7  -8   94.09   38.70
   3   7   8  178.08   38.80
   3   7   8  106.89   38.70
   3   7   8  151.08   48.90
   3   7   8  144.09   41.30
   5  -7   8   83.99   36.70
  -5  -7  -8   89.29   42.50
   5  -7   8   80.69   31.80
   5   7   8   77.39   41.00
   5   7   8   48.20   38.10
   5   7   8   42.20   37.80
   5   7   8   74.99   48.60
  -5   7  -8   61.89   45.30
   7  -7   8  428.56   60.29
  -7  -7  -8  431.56   66.69
   7  -7   8  338.17   58.39
   7   7   8  331.37   60.19
   7   7   8  361.36   70.79
   7   7   8  262.17   59.29
   7   7   8  349.77   64.79
  -9  -7  -8  299.37   63.89
   9  -7   8  251.67   59.79
   9  -7   8  318.97   60.39
   9   7   8  397.96   68.99
   9   7   8  311.87   67.39
   9   7   8  332.17   66.49
   9   7   8  267.27   66.09
  10  -8  -8  108.49   53.69
 -10  -8   8   27.30   58.59
  10   8  -8   72.69   55.39
  10   8  -8   40.50   50.99
 -10   8   8   45.80   55.99
  -8  -8   8 1227.98  134.59
   8  -8  -8 1009.90  116.99
   8  -8  -8 1186.48  130.89
   8   8  -8 1153.58  126.69
   8   8  -8  969.00  129.69
  -8   8   8 1126.69  132.89
  -8   8   8 1089.59  126.99
   6  -8  -8  285.17   54.29
   6  -8  -8  331.77   43.70
   6  -8  -8  382.96   58.89
  -6  -8   8  210.08   36.80
  -6  -8   8  196.48   54.79
   6   8  -8  179.88   48.70
   6   8  -8  173.58   51.99
  -6   8   8  196.88   52.39
  -6   8   8  182.48   51.89
   4  -8  -8   39.90   31.00
   4  -8  -8   10.20   30.40
  -4  -8   8   70.09   43.90
  -4   8   8   22.60   38.40
  -4   8   8   27.00   44.40
   4   8  -8  -12.10   36.10
   4   8  -8   86.79   36.90
   2  -8  -8   14.10   29.40
  -2  -8   8  -17.10   27.30
   2  -8  -8    4.10   24.90
  -2  -8   8    4.60   21.00
  -2  -8   8    1.20   21.40
   2   8  -8    2.80   34.80
  -2   8   8    1.70   42.00
  -2   8   8  -23.10   35.00
   0  -8  -8  378.06   53.29
   0  -8  -8  380.26   56.19
   0  -8   8  443.26   52.49
   0  -8   8  368.86   51.49
   0  -8   8  286.77   45.40
   0   8   8  474.05   70.59
   0   8   8  364.46   57.29
   0   8   8  449.56   61.79
   0   8  -8  448.86   62.59
  -2  -8  -8  107.29   40.20
   2  -8   8   47.30   25.20
  -2  -8  -8   58.69   32.50
   2  -8   8   36.90   24.40
   2   8   8   35.40   36.50
   2   8   8   79.09   39.30
  -2   8  -8   61.69   39.30
   2   8   8   63.29   45.90
   4  -8   8  451.25   62.19
  -4  -8  -8  576.34   71.79
   4  -8   8  587.94   67.69
   4   8   8  357.26   69.99
   4   8   8  529.15   70.99
   4   8   8  476.85   69.99
   4   8   8  433.06   74.89
  -4   8  -8  436.56   68.79
  -6  -8  -8  551.94   78.19
   6  -8   8  523.25   72.39
   6  -8   8  519.65   68.69
   6   8   8  399.06   71.29
   6   8   8  405.36   68.89
   6   8   8  554.14   70.79
   6   8   8  384.16   75.79
   8  -8   8   -0.50   39.90
   8  -8   8   -9.20   40.70
  -8  -8  -8   38.70   52.59
   8   8   8    8.90   42.30
   8   8   8    3.20   49.99
   8   8   8   12.90   50.49
   8   8   8  -14.20   45.80
   9  -9  -8  158.58   56.19
   9  -9  -8  183.68   50.89
  -9  -9   8  125.49   34.50
  -9  -9   8  161.08   61.99
  -9   9   8  115.89   58.29
   9   9  -8   80.79   58.69
   9   9  -8  171.38   55.89
  -9   9   8  125.49   62.79
   7  -9  -8  325.07   60.39
  -7  -9   8  189.48   36.30
  -7  -9   8  178.28   56.89
   7  -9  -8  229.78   49.10
  -7   9   8  189.98   57.19
   7   9  -8  190.98   52.39
   7   9  -8  211.98   58.19
  -7   9   8  146.09   55.49
  -5  -9   8    3.10   51.29
   5  -9  -8   23.20   34.90
   5  -9  -8   47.60   31.10
  -5  -9   8   -0.70   22.70
   5   9  -8   -0.50   37.20
  -5   9   8  -34.10   41.80
   5   9  -8    5.70   42.20
  -5   9   8  -12.50   42.20
  -3  -9   8   40.90   23.00
  -3  -9   8   33.40   35.00
  -3  -9   8   59.39   24.50
   3  -9  -8   11.00   35.90
   3  -9  -8   21.30   35.10
  -3   9   8   24.20   40.40
   3   9  -8   22.00   29.00
  -3   9   8   10.40   47.30
   3   9  -8   11.80   34.10
  -1  -9   8   25.60   23.40
  -1  -9   8   36.80   25.80
   1  -9  -8   13.70   38.60
  -1  -9   8   25.70   29.00
   1  -9  -8   37.70   36.20
   1   9  -8   -4.70   39.30
  -1   9   8   42.80   46.60
  -1   9   8   -2.60   36.90
  -1  -9  -8   55.09   33.20
   1  -9   8   65.19   27.40
   1  -9   8   65.29   26.50
  -1  -9  -8    9.60   38.40
  -1   9  -8   37.70   39.50
   1   9   8   66.69   39.70
   1   9   8   40.50   37.10
   1   9   8   49.90   49.30
   3  -9   8   46.30   36.60
  -3  -9  -8  -18.30   36.40
  -3  -9  -8   19.40   42.20
   3  -9   8   36.60   30.20
   3   9   8   78.59   49.90
   3   9   8   44.80   30.10
  -3   9  -8   32.10   40.60
   3   9   8   90.19   42.60
   5  -9   8  506.05   65.09
  -5  -9  -8  404.66   70.79
  -5  -9  -8  316.47   63.59
   5  -9   8  389.36   59.49
   5   9   8  342.07   62.59
  -5   9  -8  505.75   74.09
   5   9   8  369.46   70.09
   5   9   8  385.36   66.09
   5   9   8  428.96   76.89
   7  -9   8   -9.90   40.10
   7  -9   8   74.89   50.29
  -7  -9  -8   51.89   53.19
   7   9   8   34.20   48.10
   7   9   8   20.50   55.39
   7   9   8   69.49   51.69
   8 -10  -8  373.86   61.69
  -8 -10   8  353.16   75.99
  -8 -10   8  491.65   59.79
   8 -10  -8  530.25   79.29
  -8  10   8  377.56   75.39
   8  10  -8  351.26   70.09
  -8  10   8  337.87   77.49
   8  10  -8  433.66   77.19
  -6 -10   8  427.76   54.49
   6 -10  -8  387.76   63.99
  -6 -10   8  281.97   67.39
  -6  10   8  397.06   76.19
  -6  10   8  416.86   72.19
   6  10  -8  391.56   65.19
   6  10  -8  400.86   72.29
  -4 -10   8  -19.90   41.00
   4 -10  -8   36.00   34.70
   4 -10  -8   45.90   40.40
  -4 -10   8    0.90   27.90
   4  10  -8  -14.50   42.10
   4  10  -8   11.50   40.40
  -4  10   8  -13.60   45.30
  -4  10   8   -4.90   49.00
  -2 -10   8   12.30   26.90
  -2 -10   8   31.40   28.60
   2 -10  -8   18.00   39.20
   2 -10  -8   62.69   41.80
  -2 -10   8   23.10   43.40
   2  10  -8   34.90   42.30
  -2  10   8   46.10   52.69
  -2  10   8   25.70   42.80
   0 -10   8   56.39   31.40
   0 -10   8   36.50   33.00
   0 -10  -8  123.79   39.90
   0 -10  -8  110.19   44.70
   0  10   8  167.58   47.20
   0  10  -8   21.60   44.80
   0  10   8  287.77   64.49
   2 -10   8   20.00   29.00
  -2 -10  -8   15.80   43.90
   2 -10   8   14.80   29.80
  -2 -10  -8   22.80   39.40
   2  10   8  -31.70   39.40
   2  10   8  -15.00   34.00
  -2  10  -8    3.00   43.00
   2  10   8   17.00   39.70
  -4 -10  -8  303.57   57.99
  -4 -10  -8  122.59   57.29
   4 -10   8  214.48   53.19
   4 -10   8  230.38   48.40
   4  10   8  274.47   52.79
   4  10   8  225.28   58.19
   4  10   8  221.88   66.49
  -4  10  -8  273.17   64.09
   6 -10   8  326.87   57.49
   6 -10   8  187.78   51.89
  -6 -10  -8  254.57   62.29
  -6 -10  -8  253.27   69.59
   6  10   8  258.47   66.49
  -6  10  -8  264.57   74.69
   6  10   8  250.57   62.39
   6  10   8  308.97   72.59
  -7 -11   8   98.99   38.70
  -7 -11   8   99.49   60.49
   7 -11  -8   33.80   56.19
  -7  11   8   54.99   59.89
  -7  11   8   92.19   63.49
   7  11  -8   68.99   64.79
   7  11  -8   50.89   49.00
   5 -11  -8   64.69   39.40
  -5 -11   8   88.39   52.09
  -5 -11   8   71.99   35.40
   5  11  -8    6.50   48.40
  -5  11   8   -3.80   57.29
   5  11  -8   19.80   45.80
  -5  11   8    9.80   50.29
   3 -11  -8  224.18   49.20
   3 -11  -8  260.47   56.49
  -3 -11   8  132.99   59.39
  -3 -11   8  235.18   43.80
  -3  11   8  243.18   62.49
   3  11  -8  307.97   61.39
  -3  11   8  307.37   69.99
  -1 -11   8   -5.60   30.80
  -1 -11   8   15.70   32.00
   1 -11  -8    6.50   36.60
   1 -11  -8   16.40   43.80
   1  11  -8   33.50   47.70
  -1  11   8    1.00   46.70
  -1  11   8   71.99   57.99
   1 -11   8  136.39   38.30
  -1 -11  -8   90.59   42.50
  -1 -11  -8   14.30   48.30
   1 -11   8   88.39   34.60
   1  11   8   84.69   57.89
  -1  11  -8   42.70   47.10
   1  11   8  101.49   62.39
   3 -11   8   31.80   33.70
  -3 -11  -8    5.30   44.00
   3 -11   8  -10.50   43.80
  -3  11  -8   -5.40   47.10
   3  11   8   14.90   43.90
   3  11   8  -10.60   58.49
   3  11   8   15.70   47.60
   5 -11   8  161.88   48.50
   5 -11   8   95.39   47.80
  -5 -11  -8  111.79   56.19
  -5 -11  -8  157.78   65.69
   5  11   8  181.98   58.69
  -5  11  -8  201.78   64.99
   5  11   8  355.76   76.49
  -4 -12   8  157.68   70.69
  -4 -12   8  221.38   45.60
   4 -12  -8  212.48   52.39
  -4  12   8  146.09   57.49
   4  12  -8   58.59   47.10
   4  12  -8  118.39   58.49
  -4  12   8  123.59   70.29
   2 -12  -8   50.09   43.00
  -2 -12   8   27.50   38.00
   2 -12  -8   35.80   51.19
   2  12  -8  -13.00   50.49
  -2  12   8   -0.70   61.69
  -2  12   8   54.59   51.29
   0 -12  -8    1.80   51.19
   0 -12  -8   28.70   42.50
   0 -12   8    5.50   39.10
   0  12   8    1.90   58.99
   0  12  -8  -15.70   50.19
   0  12   8  -18.50   48.30
  -2 -12  -8    7.30   55.09
   2 -12   8   57.69   37.20
   2 -12   8   14.10   39.00
  -2 -12  -8   19.30   47.20
   2  12   8    1.30   46.40
  -2  12  -8   25.10   49.70
   2  12   8   24.20   63.59
  12   0  -9  -16.90   41.00
 -12   0   9   -5.70   41.30
  12   0  -9  -33.90   43.60
 -12   0   9   31.30   53.09
  10   0  -9   14.50   34.80
  10   0  -9    7.70   37.10
 -10   0   9  -11.80   40.40
 -10   0   9   -7.10   33.60
  -8   0   9  -11.70   34.20
  -8   0   9   -4.70   28.50
   8   0  -9  -18.20   31.60
   8   0  -9   21.90   29.60
  -8   0   9   -5.70   24.20
  -6   0   9    2.40   26.30
   6   0  -9   33.70   31.20
   6   0  -9  -34.00   24.30
  -6   0   9  -20.50   29.30
  -6   0   9    0.00   13.90
   4   0  -9    1.80   23.60
  -4   0   9  -16.90   25.00
   4   0  -9   31.40   27.80
  -4   0   9  -10.50   25.30
  -4   0   9    7.40    9.60
  -2   0   9   48.70   30.60
  -2   0   9   -6.20   10.70
   2   0  -9   -8.80   24.50
  -2   0   9   -6.00   27.60
   0   0   9   11.50   14.60
   0   0  -9   20.40   24.00
   0   0   9    4.80   30.30
   0   0   9   -0.60   13.50
  -2   0  -9  -16.40   25.80
   2   0   9    9.40   30.60
   2   0   9   12.80   17.60
   2   0   9    8.20   20.00
   2   0   9   -2.50   15.20
  -4   0  -9    3.90   23.10
   4   0   9    7.30   22.30
   4   0   9    1.10   19.50
   4   0   9  -20.90   20.20
   4   0   9   -4.70   23.30
   6   0   9   15.00   27.30
   6   0   9   -2.40   28.00
   6   0   9  -16.50   36.90
   8   0   9  -24.50   32.70
   8   0   9  -40.40   41.40
   8   0   9   42.10   36.20
  10   0   9  -22.70   49.60
  10   0   9  -16.10   43.40
  10   0   9   -6.90   42.80
  13  -1  -9   33.80   57.49
  13  -1  -9   86.09   47.80
 -13  -1   9  -33.50   56.89
 -13   1   9   43.80   57.49
 -13   1   9    0.60   45.90
  13   1  -9   -1.70   47.90
 -11  -1   9   14.40   46.50
  11  -1  -9   -2.70   40.20
 -11  -1   9   23.90   44.00
  11  -1  -9   41.40   38.00
 -11   1   9    8.90   45.30
 -11   1   9   32.40   41.30
  11   1  -9   -0.90   39.30
  11   1  -9   40.90   39.90
   9  -1  -9  769.22   95.29
  -9  -1   9  738.43   95.39
   9  -1  -9  663.23   88.29
  -9  -1   9  769.42   87.39
   9   1  -9  724.63   90.29
  -9   1   9  729.63   94.49
   9   1  -9  699.13   91.19
  -9   1   9  786.22   91.99
  -7  -1   9  790.22   93.09
  -7  -1   9  829.32   93.49
   7  -1  -9  855.11   92.89
  -7  -1   9  906.31   99.79
   7  -1  -9  703.23   97.59
   7   1  -9  841.22   95.09
  -7   1   9  899.61   96.29
  -7   1   9  824.72   94.29
   7   1  -9  911.01   99.49
  -5  -1   9  124.79   32.70
   5  -1  -9  196.28   32.90
   5  -1  -9   99.19   33.40
  -5  -1   9   93.79   16.70
  -5  -1   9  137.59   33.50
  -5  -1   9  236.98   40.60
   5  -1  -9  127.29   17.70
  -5   1   9  167.98   40.50
  -5   1   9   92.49   20.30
   5   1  -9  166.38   34.80
  -5   1   9  136.99   36.70
   5   1  -9  117.29   34.40
   3  -1  -9  846.02   90.19
  -3  -1   9  920.91  102.19
   3  -1  -9  948.11  103.09
  -3  -1   9  872.81   89.19
  -3  -1   9 1029.30  104.39
  -3  -1   9  963.20   89.69
   3  -1  -9  946.81   91.19
   3   1  -9 1015.30  104.19
  -3   1   9 1039.50  103.49
  -3   1   9  921.41   92.89
  -3   1   9  947.71   92.89
  -3   1   9 1194.48  107.29
   1  -1  -9  131.89   34.40
  -1  -1   9  322.07   47.40
   1  -1  -9  151.28   22.10
  -1  -1   9  194.58   22.90
  -1   1   9  245.38   43.00
   1   1  -9  133.69   34.90
  -1   1   9  141.19   40.00
  -1   1   9  215.68   27.70
   1  -1   9   -3.40   14.10
   1  -1   9   -7.20   30.10
  -1  -1  -9    2.00   22.00
   1  -1   9    8.00   15.70
   1   1   9    2.40   13.60
  -1   1  -9  -11.00   27.00
   1   1   9  -14.20   15.20
   1   1   9  -15.60   31.90
  -3  -1  -9 1115.29  118.49
   3  -1   9 1292.07  122.99
  -3  -1  -9 1243.68  125.69
   3  -1   9 1279.07  130.39
   3  -1   9 1051.49  118.89
   3   1   9 1381.76  126.29
  -3   1  -9 1230.28  125.09
   3   1   9 1158.98  133.49
   3   1   9 1279.47  124.59
   5  -1   9 2251.87  221.68
   5  -1   9 2120.09  228.58
   5  -1   9 2197.08  223.08
   5   1   9 2171.28  222.78
   5   1   9 2417.66  227.48
   5   1   9 2264.67  229.98
   7  -1   9  590.24   67.99
   7  -1   9  452.75   68.19
   7  -1   9  402.66   72.79
   7   1   9  305.87   60.89
   7   1   9  626.64   77.59
   7   1   9  387.96   63.39
   9  -1   9   -9.50   45.30
   9  -1   9   -2.30   37.40
   9  -1   9   25.10   40.40
   9   1   9  -20.20   38.00
   9   1   9   12.40   40.90
   9   1   9   24.40   45.30
  11  -1   9   -9.10   51.99
  11  -1   9  -24.30   46.50
  11  -1   9   -4.20   53.39
  11   1   9  -15.20   47.40
  11   1   9  -16.60   64.29
  11   1   9   -7.90   52.99
  12  -2  -9  212.68   58.79
 -12  -2   9  395.16   73.29
  12  -2  -9  361.06   59.29
 -12   2   9  327.77   69.99
  12   2  -9  367.56   64.09
 -12   2   9  288.77   63.69
 -10  -2   9  174.88   53.19
  10  -2  -9  261.67   44.20
 -10  -2   9  191.18   43.70
  10  -2  -9  146.59   45.40
  10   2  -9   96.99   43.70
 -10   2   9  256.47   47.60
  10   2  -9   95.39   44.60
 -10   2   9  151.08   45.80
  -8  -2   9   14.80   31.10
   8  -2  -9   57.49   35.50
   8  -2  -9   83.29   30.30
  -8  -2   9   49.10   26.50
  -8  -2   9  107.79   41.30
   8   2  -9   11.20   32.70
   8   2  -9   13.60   35.20
   8   2  -9   -4.20   32.10
  -8   2   9  -22.10   33.70
  -8   2   9    4.70   28.70
  -6  -2   9   17.00   31.10
  -6  -2   9   10.10   25.20
   6  -2  -9   59.29   32.10
   6  -2  -9   85.29   31.70
  -6  -2   9   53.99   25.00
  -6   2   9  -29.20   31.30
   6   2  -9   39.20   33.40
   6   2  -9   23.00   29.20
   6   2  -9   62.99   33.60
  -6   2   9   38.30   32.60
   4  -2  -9  191.28   26.50
   4  -2  -9  244.68   43.30
  -4  -2   9  269.67   40.30
  -4  -2   9  252.77   41.00
  -4  -2   9  191.78   45.30
   4   2  -9  182.48   41.30
  -4   2   9  187.38   30.40
  -4   2   9  267.37   45.60
  -4   2   9  194.68   42.80
   4   2  -9  289.57   46.60
   4   2  -9  178.88   34.00
  -2  -2   9   72.99    9.20
  -2  -2   9  109.69   28.30
   2  -2  -9   94.59   30.30
   2  -2  -9   -2.00   13.90
  -2  -2   9  118.49   35.30
   2   2  -9   52.19   29.70
  -2   2   9   94.69   20.00
  -2   2   9  122.69   37.50
  -2   2   9   55.29   32.20
   0  -2   9 1324.27  131.59
   0  -2  -9 1276.67  132.79
   0  -2   9 1393.26  144.89
   0  -2  -9 1316.57  139.59
   0  -2   9 1404.16  130.89
   0   2  -9 1321.17  128.89
   0   2   9 1460.35  143.39
   0   2  -9 1353.26  141.59
   0   2   9 1400.36  134.99
   0   2   9 1301.87  145.09
   0   2   9 1368.76  133.89
   2  -2   9  826.92   83.69
   2  -2   9  753.12   80.39
  -2  -2  -9  829.62   77.09
  -2  -2  -9  823.92   87.19
   2  -2   9  762.42   79.69
   2  -2   9  668.23   94.59
  -2  -2  -9  727.33   77.29
   2   2   9  809.72   83.99
   2   2   9  611.64   92.69
   2   2   9  817.12   84.79
   4  -2   9    5.30   21.70
   4  -2   9   -6.90   36.40
   4  -2   9   17.40   20.80
  -4  -2  -9    8.60   25.90
   4   2   9   -1.00   24.20
   4   2   9  -12.40   24.00
   4   2   9   84.69   39.00
   6  -2   9   26.30   29.50
   6  -2   9   15.20   40.70
   6  -2   9   37.90   29.80
  -6  -2  -9   21.20   23.00
   6   2   9   -0.40   30.60
   6   2   9   -6.90   36.60
   6   2   9   -6.50   30.10
   8  -2   9  330.07   59.99
   8  -2   9  325.47   59.09
   8  -2   9  381.26   70.09
   8   2   9  479.25   68.49
   8   2   9  375.86   63.59
   8   2   9  536.65   74.69
  10  -2   9  114.09   51.39
  10  -2   9  218.68   54.09
  10  -2   9   49.60   57.59
  10   2   9  109.69   53.79
  10   2   9  114.99   55.59
  10   2   9  195.28   42.80
 -11  -3   9  -16.60   48.20
  11  -3  -9   68.39   52.69
  11  -3  -9    6.80   35.20
 -11   3   9   12.50   45.30
  11   3  -9   13.20   45.20
 -11   3   9   47.10   50.89
  11   3  -9   33.80   42.80
  -9  -3   9  279.47   55.09
   9  -3  -9  107.19   44.10
   9  -3  -9  234.08   44.10
  -9  -3   9  223.48   43.10
  -9   3   9  125.29   44.90
  -9   3   9  179.68   41.40
   9   3  -9  156.68   45.30
   9   3  -9  154.68   47.10
   7  -3  -9   70.29   37.20
  -7  -3   9   68.29   32.80
  -7  -3   9   98.29   33.10
  -7  -3   9   45.20   37.60
   7  -3  -9   49.90   26.80
   7   3  -9   32.30   36.30
   7   3  -9   54.49   33.40
  -7   3   9  144.69   38.60
  -7   3   9   82.89   37.60
  -5  -3   9   -9.60   29.00
   5  -3  -9    8.10   19.50
   5  -3  -9   28.70   30.70
  -5  -3   9  -11.80   21.80
  -5  -3   9    8.10   32.90
   5   3  -9   30.80   29.90
   5   3  -9   -1.20   31.10
  -5   3   9   26.40   30.10
  -5   3   9    6.30   30.00
  -3  -3   9  181.08   39.60
   3  -3  -9  213.28   39.90
   3  -3  -9  180.38   27.00
  -3  -3   9  196.48   41.60
  -3  -3   9  187.88   37.00
   3   3  -9  151.58   36.10
  -3   3   9  103.09   40.80
   3   3  -9  174.38   38.70
  -3   3   9  198.48   42.30
  -3   3   9  197.48   30.10
   1  -3  -9   89.09   22.00
  -1  -3   9  124.59   14.90
   1  -3  -9   89.59   32.70
  -1  -3   9   87.49   25.40
   1   3  -9   75.59   33.00
  -1   3   9   41.60   34.50
  -1   3   9   76.49   22.40
  -1   3   9   86.89   37.80
  -1  -3  -9  186.68   36.20
  -1  -3  -9  111.29   22.20
   1  -3   9  230.88   30.00
  -1  -3  -9  152.38   22.20
   1  -3   9  169.38   26.80
   1  -3   9  178.28   25.10
   1   3   9  194.48   41.60
   1   3   9  175.88   29.70
   1   3   9  264.07   48.90
   1   3   9  200.28   35.00
  -3  -3  -9  137.09   27.50
   3  -3   9  190.68   31.60
  -3  -3  -9  131.69   34.30
   3  -3   9  225.78   26.00
   3  -3   9  209.28   34.80
   3   3   9  228.88   43.10
   3   3   9  164.28   34.10
   3   3   9  275.67   51.69
   5  -3   9  718.23   79.49
  -5  -3  -9  618.84   74.19
   5  -3   9  652.13   90.19
   5  -3   9  624.94   79.79
   5   3   9  732.43   83.49
   5   3   9  640.24   82.09
   5   3   9  623.44   89.39
   7  -3   9  212.28   57.09
   7  -3   9  154.18   40.70
   7  -3   9  174.58   47.90
   7   3   9  193.98   45.30
   7   3   9  153.98   45.30
   7   3   9  220.28   54.99
   9  -3   9  -19.10   40.20
   9  -3   9  -32.70   49.30
   9  -3   9    9.30   41.60
   9   3   9   15.10   41.20
   9   3   9   61.49   42.50
   9   3   9  -17.70   46.40
 -12  -4   9 1260.87  137.79
  12  -4  -9  905.51  125.69
 -12   4   9 1259.97  132.09
 -12   4   9  973.40  132.29
  12   4  -9 1008.80  126.89
  12   4  -9  982.40  125.89
  10  -4  -9  202.38   44.80
 -10  -4   9  237.28   59.49
  10  -4  -9  197.28   51.69
  10   4  -9  145.19   50.99
 -10   4   9  173.88   51.49
  10   4  -9  201.88   51.29
  -8  -4   9  151.38   46.40
  -8  -4   9   93.79   31.50
   8  -4  -9   83.89   33.10
   8  -4  -9   41.20   37.90
   8   4  -9  114.29   43.30
   8   4  -9   45.30   37.90
  -8   4   9  100.19   34.70
  -8   4   9  138.19   44.50
  -6  -4   9   24.90   28.10
  -6  -4   9   43.40   33.90
   6  -4  -9  -20.20   33.00
  -6  -4   9   25.50   28.30
   6   4  -9   31.10   31.40
  -6   4   9   -3.60   32.40
  -6   4   9   39.70   39.70
   6   4  -9    8.60   35.40
   4  -4  -9  322.37   49.99
   4  -4  -9  275.27   38.40
  -4  -4   9  197.58   41.00
  -4  -4   9  327.17   49.90
   4   4  -9  284.77   46.90
  -4   4   9  280.07   49.30
   4   4  -9  308.97   51.79
  -4   4   9  352.56   53.29
   2  -4  -9   56.79   21.80
   2  -4  -9   -4.90   27.70
   2  -4  -9   35.30    9.60
   2  -4  -9   28.90   10.30
  -2  -4   9   88.39   27.00
  -2  -4   9   56.69   11.70
  -2   4   9   22.90   35.00
  -2   4   9   48.00   20.60
  -2   4   9   12.70   31.70
   2   4  -9   56.99   26.00
   0  -4  -9 1443.96  141.19
   0  -4   9 1495.65  140.79
   0  -4  -9 1371.56  144.69
   0  -4   9 1412.66  144.19
   0  -4  -9 1515.15  151.08
   0  -4  -9 1475.45  145.99
   0  -4   9 1410.56  141.39
   0   4   9 1370.46  152.68
   0   4   9 1466.35  147.49
   0   4   9 1680.33  158.38
   0   4  -9 1413.86  151.58
   2  -4   9 1572.04  147.79
   2  -4   9 1524.85  147.79
   2  -4   9 1506.45  145.39
  -2  -4  -9 1348.77  152.78
   2   4   9 1407.06  160.78
[truncated: 1,238,463 more chars]
