# Supplementary material for: Two polymorphs of [Rh(μ-I)(COD)]2
Source: Acta Crystallogr E Crystallogr Commun. 2021 Jul 27;77(Pt 9):871–4. doi: 10.1107/S205698902100743X (PMC8423016; doi:10.1107/S205698902100743X)
Supplement: Supplementary file 2 [file e-77-00871-Bsup2.hkl]

data_B
#Rh_m-ICOD~2~B                                                              
_shelx_title ' thomas_dru_rhstmat_a.res in C2/c'                                
_shelx_refln_list_code          4                                               
_shelx_F_calc_maximum      567.69                                               
_exptl_crystal_F_000      1264.00                                               
_reflns_d_resolution_high  0.8000                                               
                                                                                
loop_                                                                           
 _space_group_symop_operation_xyz                                               
 'x, y, z'                                                                      
 '-x, y, -z+1/2'                                                                
 'x+1/2, y+1/2, z'                                                              
 '-x+1/2, y+1/2, -z+1/2'                                                        
 '-x, -y, -z'                                                                   
 'x, -y, z-1/2'                                                                 
 '-x+1/2, -y+1/2, -z'                                                           
 'x+1/2, -y+1/2, z-1/2'                                                         
                                                                                
_cell_length_a    12.3414                                                       
_cell_length_b    11.8176                                                       
_cell_length_c    11.9374                                                       
_cell_angle_alpha  90.000                                                       
_cell_angle_beta   96.690                                                       
_cell_angle_gamma  90.000                                                       
                                                                                
_shelx_F_squared_multiplier     1.000                                           
                                                                                
loop_                                                                           
 _refln_index_h                                                                 
 _refln_index_k                                                                 
 _refln_index_l                                                                 
 _refln_F_squared_calc                                                          
 _refln_F_squared_meas                                                          
 _refln_F_squared_sigma                                                         
 _refln_observed_status                                                         
   2   0   0      39038.33      41979.24      1271.93 o                         
   4   0   0      11320.46      11237.11       400.89 o                         
   6   0   0      25568.69      25305.77       926.41 o                         
   8   0   0      49252.32      46977.57      2079.85 o                         
  10   0   0         28.77       -164.57       261.83 o                         
  12   0   0      25602.60      26735.80      1909.78 o                         
  14   0   0      18172.91      14999.02      1420.59 o                         
   1   1   0       2399.33       3111.90       139.61 o                         
   3   1   0      63430.11      63798.57      1527.74 o                         
   5   1   0      12698.29      11631.23       323.38 o                         
   7   1   0        401.15        318.33       136.97 o                         
   9   1   0       2051.16       1654.38       223.70 o                         
  11   1   0         74.06       -137.33       341.05 o                         
  13   1   0        568.90        294.45       506.55 o                         
  15   1   0        804.32       1007.23       784.91 o                         
   0   2   0     162187.91     170042.76      5081.89 o                         
   2   2   0     117650.18     127923.62      3136.32 o                         
   4   2   0       8844.10      10227.66       304.65 o                         
   6   2   0        708.04        720.53       137.15 o                         
   8   2   0      23423.00      22815.14       722.04 o                         
  10   2   0       1034.13       1338.03       247.89 o                         
  12   2   0      20098.54      20456.19      1087.41 o                         
  14   2   0      10202.78       9784.94       852.11 o                         
   1   3   0      12559.13      12525.33       297.57 o                         
   3   3   0     100515.59     105078.64      2595.37 o                         
   5   3   0     110828.04     112415.68      2612.95 o                         
   7   3   0          4.31       -141.37       164.89 o                         
   9   3   0      26105.08      25800.99       815.52 o                         
  11   3   0         11.44        389.85       331.58 o                         
  13   3   0       2301.73       1811.41       553.45 o                         
  15   3   0       7282.45       6015.50      1208.02 o                         
   0   4   0         34.21        128.78       117.35 o                         
   2   4   0      33063.44      34769.38       816.68 o                         
   4   4   0       7934.91       9051.78       318.92 o                         
   6   4   0       2943.41       3182.36       207.08 o                         
   8   4   0         34.62       -159.56       197.66 o                         
  10   4   0        112.55        -48.23       280.55 o                         
  12   4   0        570.92        834.78       447.83 o                         
  14   4   0        877.21        894.28       730.14 o                         
   1   5   0      16125.70      16294.34       394.17 o                         
   3   5   0     134694.43     142612.63      3206.84 o                         
   5   5   0      97908.18      99702.10      2884.34 o                         
   7   5   0        189.57        188.55       172.03 o                         
   9   5   0      12160.83      12591.02       769.25 o                         
  11   5   0         17.63       -410.91       410.91 o                         
  13   5   0         26.54        202.64       638.45 o                         
   0   6   0      30862.37      27314.30       943.68 o                         
   2   6   0       5137.50       5480.04       242.40 o                         
   4   6   0       7260.54       7146.53       338.19 o                         
   6   6   0       2035.17       1867.42       185.75 o                         
   8   6   0      14308.94      14358.21       634.57 o                         
  10   6   0       3091.70       2735.70       458.05 o                         
  12   6   0       7828.48       8641.86       788.08 o                         
  14   6   0       2157.88       1901.92       938.47 o                         
   1   7   0      21474.69      21471.61       629.91 o                         
   3   7   0      60828.89      63676.32      1809.86 o                         
   5   7   0      18806.76      19664.12       865.15 o                         
   7   7   0        223.27        707.52       311.92 o                         
   9   7   0          1.67         79.52       417.34 o                         
  11   7   0       1394.69       1143.18       594.03 o                         
  13   7   0       2123.17       1533.98       722.96 o                         
   0   8   0     116253.18     121681.48      4422.00 o                         
   2   8   0      24136.22      24190.18       775.47 o                         
   4   8   0       7945.04       8171.96       409.11 o                         
   6   8   0       3863.16       4413.53       463.45 o                         
   8   8   0      16484.22      18877.01       986.26 o                         
  10   8   0        432.49        194.47       558.21 o                         
  12   8   0       9994.89      10423.45      1299.98 o                         
   1   9   0      35973.46      36881.78      1117.96 o                         
   3   9   0        849.07       1102.68       300.43 o                         
   5   9   0          3.51        347.65       370.72 o                         
   7   9   0       6102.66       5636.31       495.69 o                         
   9   9   0        815.12        880.19       524.19 o                         
  11   9   0       1132.37       1229.37       617.56 o                         
   0  10   0      40730.31      43947.80      1879.86 o                         
   2  10   0      30169.30      31584.07       994.45 o                         
   4  10   0       2885.24       2500.82       436.51 o                         
   6  10   0       1373.70       1703.63       414.32 o                         
   8  10   0       6857.50       5648.23       582.63 o                         
  10  10   0         13.07        248.82       597.25 o                         
   1  11   0       4067.38       3461.34       340.72 o                         
   3  11   0       3193.63       2618.18       439.86 o                         
   5  11   0      10299.72       9791.07       691.70 o                         
   7  11   0        862.91        610.87       551.01 o                         
   9  11   0       6094.86       5295.01       693.45 o                         
   0  12   0      13520.38      12483.19      1121.97 o                         
   2  12   0       7696.21       6946.29       647.94 o                         
   4  12   0      12301.63      12175.66       780.19 o                         
   6  12   0       3457.56       2876.70       559.50 o                         
   8  12   0         42.07        194.79       614.15 o                         
   1  13   0        130.60        169.16       457.20 o                         
   3  13   0       9133.06       8063.91       731.95 o                         
   5  13   0       9673.68       8974.02       797.96 o                         
   7  13   0        133.88        260.66       746.04 o                         
   0  14   0         42.23        148.85       784.32 o                         
   2  14   0       1087.29        376.12       657.69 o                         
   4  14   0      11754.99      12407.34       953.56 o                         
 -15   1   1        277.63        830.00       689.79 o                         
 -13   1   1       4638.05       3498.25       566.99 o                         
 -11   1   1       1611.48       1391.62       332.93 o                         
  -9   1   1     101749.47     105662.82      2936.98 o                         
  -7   1   1      96160.66      94358.31      2426.69 o                         
  -5   1   1      13663.52      13192.77       354.95 o                         
  -3   1   1      29417.68      30932.86       672.49 o                         
  -1   1   1     174740.56     179283.17      4107.53 o                         
   1   1   1     138374.44     144492.06      3412.98 o                         
   3   1   1       5661.45       5914.98       216.09 o                         
   5   1   1      83971.86      83329.18      1935.62 o                         
   7   1   1       3963.84       4222.78       243.22 o                         
   9   1   1        101.60        122.67       180.21 o                         
  11   1   1      29897.26      30129.94      1189.71 o                         
  13   1   1      53507.56      56540.82      2446.79 o                         
  15   1   1       3513.56       3121.66       955.90 o                         
 -14   2   1       1107.77       1033.02       619.48 o                         
 -12   2   1      11423.73      11576.68      1137.49 o                         
 -10   2   1       4295.88       3772.16       316.40 o                         
  -8   2   1       3084.27       3226.57       217.33 o                         
  -6   2   1      36799.94      35894.10       874.46 o                         
  -4   2   1     140364.83     140879.46      3242.57 o                         
  -2   2   1      49103.36      50816.32      1214.50 o                         
   0   2   1      54913.34      55438.25      1185.14 o                         
   2   2   1       6096.36       6700.97       221.77 o                         
   4   2   1      31796.39      31372.68       766.53 o                         
   6   2   1        909.95       1159.41       199.02 o                         
   8   2   1      38899.65      37404.98      1155.23 o                         
  10   2   1      21942.00      22222.76       942.30 o                         
  12   2   1        172.21       -464.11       464.22 o                         
  14   2   1        371.67        183.01       654.94 o                         
 -15   3   1         19.99        180.24       775.54 o                         
 -13   3   1          9.78        -21.91       533.97 o                         
 -11   3   1       1861.59       1416.99       362.28 o                         
  -9   3   1      16566.18      15970.73       560.15 o                         
  -7   3   1      40936.36      40202.71      1122.00 o                         
  -5   3   1      14675.70      16406.04       455.80 o                         
  -3   3   1       7536.65       8699.48       272.70 o                         
  -1   3   1      73143.25      75044.02      1647.76 o                         
   1   3   1      41693.56      41675.14       905.74 o                         
   3   3   1      10466.83      11242.39       384.42 o                         
   5   3   1      10156.17       8957.01       325.47 o                         
   7   3   1       1264.55       1317.32       222.03 o                         
   9   3   1       5659.43       5473.25       451.17 o                         
  11   3   1      13319.72      12244.73       723.50 o                         
  13   3   1       6260.73       3544.58       716.12 o                         
 -14   4   1       3689.38       2250.84       695.85 o                         
 -12   4   1      22802.80      24262.73      1153.67 o                         
 -10   4   1       2881.59       1666.46       416.98 o                         
  -8   4   1        274.92        164.99       195.98 o                         
  -6   4   1      79120.28      82197.17      2396.74 o                         
  -4   4   1     201005.04     203803.94      4827.51 o                         
  -2   4   1      62082.80      63280.56      1325.89 o                         
   0   4   1      13271.17      12968.97       316.47 o                         
   2   4   1       3153.90       3463.12       158.22 o                         
   4   4   1      44953.53      45523.96      1100.09 o                         
   6   4   1       3211.51       2861.97       250.87 o                         
   8   4   1      71987.30      73173.74      2277.72 o                         
  10   4   1      34596.96      37735.68      1343.79 o                         
  12   4   1       1882.11       1459.86       576.72 o                         
  14   4   1       1263.88         13.92       733.99 o                         
 -13   5   1       2416.10       1204.78       583.41 o                         
 -11   5   1        738.98        233.55       405.02 o                         
  -9   5   1       3617.03       3650.85       359.69 o                         
  -7   5   1          5.20       -150.67       150.67 o                         
  -5   5   1       8214.06       9751.97       435.21 o                         
  -3   5   1       7398.02       8114.48       267.55 o                         
  -1   5   1       1718.99       1492.71       166.45 o                         
   1   5   1       8832.52       8497.13       252.43 o                         
   3   5   1       7540.31       7236.16       278.56 o                         
   5   5   1       5308.73       5464.53       316.42 o                         
   7   5   1       5768.85       5598.53       368.96 o                         
   9   5   1       3365.20       3166.36       364.65 o                         
  11   5   1         44.17        126.81       428.70 o                         
  13   5   1        566.99        -66.98       639.62 o                         
 -14   6   1        769.35        418.44       787.05 o                         
 -12   6   1      14144.83      13957.89       857.14 o                         
 -10   6   1       4155.04       4018.28       526.05 o                         
  -8   6   1       6598.39       6948.40       455.07 o                         
  -6   6   1      46058.23      47037.09      1599.94 o                         
  -4   6   1     134508.40     142648.20      3946.17 o                         
  -2   6   1      31060.40      31126.64       853.30 o                         
   0   6   1       3647.35       3935.44       177.80 o                         
   2   6   1         19.40          9.86       132.54 o                         
   4   6   1       8909.09       9117.87       410.66 o                         
   6   6   1        772.64        735.69       211.21 o                         
   8   6   1      50146.97      53208.41      2064.69 o                         
  10   6   1      28563.70      29146.96      1213.50 o                         
  12   6   1       2003.04       1243.64       607.07 o                         
 -13   7   1       3128.48       2649.42       789.94 o                         
 -11   7   1        190.39        231.82       463.96 o                         
  -9   7   1      24002.75      26430.59      1174.10 o                         
  -7   7   1      31497.05      34093.19      1406.54 o                         
  -5   7   1       2055.65       2451.98       326.13 o                         
  -3   7   1       2948.55       3429.61       357.76 o                         
  -1   7   1      50718.20      51200.33      1357.83 o                         
   1   7   1      46529.45      46796.95      1245.31 o                         
   3   7   1      10238.88       9834.24       429.69 o                         
   5   7   1      27966.54      28913.53       970.48 o                         
   7   7   1        277.70        250.95       244.89 o                         
   9   7   1       5237.81       4900.94       534.32 o                         
  11   7   1       7707.98       7335.86       747.02 o                         
  13   7   1      15400.87      15168.53      1084.98 o                         
 -12   8   1        267.24        559.09       699.28 o                         
 -10   8   1       4938.80       5546.42       812.37 o                         
  -8   8   1      14482.09      16721.87       936.55 o                         
  -6   8   1      11881.72      11799.28       627.57 o                         
  -4   8   1      14047.38      13686.06       661.71 o                         
  -2   8   1      12454.78      13204.29       560.17 o                         
   0   8   1      14863.75      16174.94       516.21 o                         
   2   8   1       1943.78       2124.86       219.04 o                         
   4   8   1       1314.91       1175.44       281.38 o                         
   6   8   1       5367.18       4939.36       378.32 o                         
   8   8   1       3896.92       2770.56       495.71 o                         
  10   8   1       3402.91       2672.75       548.91 o                         
  12   8   1       7496.41       7774.13      1413.04 o                         
 -11   9   1        947.18       1650.48       705.00 o                         
  -9   9   1      25587.88      28945.72      1671.57 o                         
  -7   9   1      31911.90      36301.11      1426.42 o                         
  -5   9   1       1994.26       2579.25       413.31 o                         
  -3   9   1       4398.43       4245.45       482.52 o                         
  -1   9   1      44642.20      45109.92      1323.32 o                         
   1   9   1      22490.42      23371.58       799.52 o                         
   3   9   1       2143.83       1813.15       290.65 o                         
   5   9   1      14712.39      15740.64       697.71 o                         
   7   9   1       1634.43       1307.70       448.64 o                         
   9   9   1          7.34       -160.25       522.05 o                         
  11   9   1      10019.34      10577.75      1053.82 o                         
 -10  10   1       2723.09       2929.43       683.69 o                         
  -8  10   1       9769.59      10063.44       787.38 o                         
  -6  10   1        231.05         -5.82       445.28 o                         
  -4  10   1       6840.36       7007.39       554.69 o                         
  -2  10   1       2611.01       3152.52       342.21 o                         
   0  10   1      11953.65      11684.08       522.97 o                         
   2  10   1       1474.13       1418.73       279.83 o                         
   4  10   1      12415.21      12777.91       663.42 o                         
   6  10   1       3227.34       2092.71       461.93 o                         
   8  10   1       4229.69       4585.88       625.14 o                         
  10  10   1        191.94        394.23       571.76 o                         
  -9  11   1       7910.67       7109.39       895.28 o                         
  -7  11   1      12635.15      13359.13       861.48 o                         
  -5  11   1      14351.87      13502.89       781.64 o                         
  -3  11   1      12575.37      13285.38       691.28 o                         
  -1  11   1      12087.45      12503.85       791.47 o                         
   1  11   1       5680.02       5212.43       396.68 o                         
   3  11   1          0.93        234.66       364.50 o                         
   5  11   1       2464.71       1865.75       455.26 o                         
   7  11   1       2059.31        860.25       488.89 o                         
   9  11   1       6154.15       6436.60       804.77 o                         
  -8  12   1       1709.27       1926.61       733.72 o                         
  -6  12   1       1723.56       1173.00       597.85 o                         
  -4  12   1      20989.57      23011.50      1129.73 o                         
  -2  12   1       1123.33       1023.47       452.58 o                         
   0  12   1       6762.78       6922.20       534.90 o                         
   2  12   1          3.19        -82.40       489.10 o                         
   4  12   1      11370.07      11282.67       775.03 o                         
   6  12   1          7.49        348.30       551.84 o                         
   8  12   1       9500.46       9457.28       811.42 o                         
  -7  13   1       1557.19       1212.78       733.87 o                         
  -5  13   1      14244.88      14832.56      1001.14 o                         
  -3  13   1      12463.97      14094.96      1191.77 o                         
  -1  13   1        173.38       -321.87       491.57 o                         
   1  13   1         66.43       -308.47       494.75 o                         
   3  13   1       1859.91       1271.30       596.02 o                         
   5  13   1        181.01        166.21       549.25 o                         
   7  13   1       3539.62       3267.39       778.07 o                         
  -4  14   1       9207.27       8554.07       841.81 o                         
  -2  14   1       4131.62       2955.25       772.91 o                         
   0  14   1          4.56        -36.20       549.56 o                         
   2  14   1        434.12        360.76       622.87 o                         
   4  14   1        393.76        624.81       594.81 o                         
 -14   0   2       3785.21       2732.13       784.84 o                         
 -12   0   2       4237.43       3098.83       647.07 o                         
 -10   0   2      25429.51      26526.31      1306.38 o                         
  -8   0   2     175693.42     175429.52      5923.94 o                         
  -6   0   2      31128.33      31083.43       997.83 o                         
  -4   0   2      51125.34      52168.65      1445.88 o                         
  -2   0   2       5986.18       6518.24       201.21 o                         
   0   0   2     103696.21     106345.85      4110.97 o                         
   2   0   2      47860.39      47220.25      1710.84 o                         
   4   0   2     322269.79     329979.13     11044.62 o                         
   6   0   2      89914.68      84202.51      3336.55 o                         
   8   0   2       5948.48       5685.00       496.17 o                         
  10   0   2       4166.58       3622.22       517.06 o                         
  12   0   2      34906.03      38013.04      2511.90 o                         
  14   0   2       9948.94       8178.18      1526.38 o                         
 -15   1   2        565.57       1277.36       679.56 o                         
 -13   1   2       4088.59       3991.33       529.87 o                         
 -11   1   2       4536.94       5656.86       586.18 o                         
  -9   1   2        127.29        932.81       219.41 o                         
  -7   1   2         25.83        322.67       153.07 o                         
  -5   1   2       7109.05       6653.64       206.57 o                         
  -3   1   2      17327.16      17464.77       381.23 o                         
  -1   1   2       7080.37       7087.44       180.79 o                         
   1   1   2      28246.10      27795.24       728.43 o                         
   3   1   2        857.87       1228.54       113.02 o                         
   5   1   2        312.45        346.76       140.20 o                         
   7   1   2      10017.35      10323.91       457.71 o                         
   9   1   2      11108.54      11562.67       654.11 o                         
  11   1   2       2135.71       1422.81       392.42 o                         
  13   1   2       1445.01        529.28       619.53 o                         
 -14   2   2       2277.00       2215.53       607.40 o                         
 -12   2   2        715.96        786.49       405.52 o                         
 -10   2   2      37780.75      37545.43      1190.24 o                         
  -8   2   2      83508.86      85350.83      2213.92 o                         
  -6   2   2       5043.34       5077.80       216.09 o                         
  -4   2   2       2649.92       2438.30       121.35 o                         
  -2   2   2        660.80        690.93       131.00 o                         
   0   2   2       1294.56       1298.57        87.25 o                         
   2   2   2      17471.58      16911.91       462.65 o                         
   4   2   2     147139.24     142090.64      3388.37 o                         
   6   2   2      70393.54      72646.07      2117.14 o                         
   8   2   2       4428.05       4667.61       288.45 o                         
  10   2   2       6104.19       6513.44       590.70 o                         
  12   2   2      18248.92      19343.12      1877.36 o                         
  14   2   2       3763.33       3343.24       736.46 o                         
 -15   3   2        965.64       1250.46       720.37 o                         
 -13   3   2      35544.54      38916.43      1670.91 o                         
 -11   3   2      31001.11      32502.44      1214.41 o                         
  -9   3   2        350.11        621.98       215.38 o                         
  -7   3   2       3818.82       4066.06       299.68 o                         
  -5   3   2      70549.78      69399.81      1574.98 o                         
  -3   3   2      31386.84      31502.90       753.55 o                         
  -1   3   2      34624.89      33549.00       761.41 o                         
   1   3   2     122061.40     122391.02      2749.76 o                         
   3   3   2       6701.88       7442.34       251.66 o                         
   5   3   2       1254.13       1305.53       181.47 o                         
   7   3   2      70270.66      68016.40      2125.82 o                         
   9   3   2      68388.52      70125.24      2165.94 o                         
  11   3   2       4125.87       3400.44       462.29 o                         
  13   3   2       2507.62       1377.09       700.73 o                         
 -14   4   2       1490.44       1010.42       658.22 o                         
 -12   4   2       2253.64       2309.50       456.68 o                         
 -10   4   2       7492.61       7921.13       489.31 o                         
  -8   4   2        539.67        451.70       204.79 o                         
  -6   4   2       6810.03       6971.17       306.76 o                         
  -4   4   2       3133.87       3065.68       203.06 o                         
  -2   4   2         12.95       -108.22       108.22 o                         
   0   4   2      10960.48      11641.23       298.88 o                         
   2   4   2       4938.04       5448.15       201.97 o                         
   4   4   2       4062.77       4739.57       333.75 o                         
   6   4   2      10599.56      10564.33       518.19 o                         
   8   4   2       5245.93       5535.22       364.39 o                         
  10   4   2       4084.35       4006.43       519.37 o                         
  12   4   2        312.61       -461.58       628.00 o                         
  14   4   2         71.06        -43.67       766.65 o                         
 -13   5   2      31141.69      36720.30      2157.25 o                         
 -11   5   2      36363.96      39393.56      1435.50 o                         
  -9   5   2       3471.49       3210.14       359.10 o                         
  -7   5   2       2438.38       2321.30       308.73 o                         
  -5   5   2      68582.74      68406.79      1930.68 o                         
  -3   5   2      38017.58      37379.38       972.24 o                         
  -1   5   2      38920.80      38146.98       854.35 o                         
   1   5   2     102682.39     100027.48      2151.66 o                         
   3   5   2       8783.36       9319.08       335.15 o                         
   5   5   2       5410.44       5964.44       447.19 o                         
   7   5   2      63507.71      64182.84      2126.33 o                         
   9   5   2      77641.88      81527.56      2878.51 o                         
  11   5   2       4491.30       3575.37       602.10 o                         
  13   5   2        507.27        916.46       657.40 o                         
 -14   6   2        294.66       -226.98       764.86 o                         
 -12   6   2       3879.64       3983.21       548.16 o                         
 -10   6   2       4124.21       3980.35       760.00 o                         
  -8   6   2      23229.14      24283.94      1068.91 o                         
  -6   6   2        676.09        318.28       254.40 o                         
  -4   6   2      13750.00      14041.98       608.58 o                         
  -2   6   2         31.12         10.25       149.17 o                         
   0   6   2      15905.83      14876.04       460.11 o                         
   2   6   2        691.78        799.21       154.51 o                         
   4   6   2      29739.19      29547.63       972.56 o                         
   6   6   2       7671.38       8400.60       563.16 o                         
   8   6   2       3974.39       3850.62       510.03 o                         
  10   6   2       1025.77       1129.35       469.35 o                         
  12   6   2       6388.18       4695.26       782.50 o                         
 -13   7   2       8373.77       8376.05      1011.22 o                         
 -11   7   2      12504.93      13017.17       822.10 o                         
  -9   7   2      15317.03      15252.78      1182.47 o                         
  -7   7   2       5510.48       5697.10       471.01 o                         
  -5   7   2      13622.82      14707.65       681.05 o                         
  -3   7   2       7668.82       7702.36       426.83 o                         
  -1   7   2       9123.31       9629.64       382.27 o                         
   1   7   2      19896.36      18817.50       572.64 o                         
   3   7   2      13011.97      12238.71       487.15 o                         
   5   7   2      25104.74      25736.78       914.43 o                         
   7   7   2      20424.34      21733.43       867.98 o                         
   9   7   2      23339.12      23643.30      1128.57 o                         
  11   7   2       5032.17       4182.38       698.50 o                         
  13   7   2        471.72        -16.22       792.86 o                         
 -12   8   2         69.93        109.44       702.83 o                         
 -10   8   2      13368.35      12813.71      1334.34 o                         
  -8   8   2      33201.62      38535.47      1595.48 o                         
  -6   8   2       8134.02       8686.32       598.43 o                         
  -4   8   2      15981.76      15870.61       776.95 o                         
  -2   8   2        153.36        168.75       217.05 o                         
   0   8   2      16848.02      16021.55       554.07 o                         
   2   8   2       3318.42       3148.23       317.43 o                         
   4   8   2      68980.52      71142.72      2219.67 o                         
   6   8   2      26039.12      28445.87      1069.06 o                         
   8   8   2        288.95        523.39       454.77 o                         
  10   8   2        901.08       1123.39       550.37 o                         
  12   8   2      11446.14      11854.06       948.83 o                         
 -11   9   2        720.95        333.67       607.35 o                         
  -9   9   2       6751.06       9180.82       681.19 o                         
  -7   9   2      14461.14      16784.50      1037.00 o                         
  -5   9   2        355.64        405.19       383.92 o                         
  -3   9   2       5574.53       5489.77       517.88 o                         
  -1   9   2       2323.22       1849.80       271.11 o                         
   1   9   2       1308.41       1209.31       321.22 o                         
   3   9   2      17444.06      16440.17       678.58 o                         
   5   9   2      17206.67      17916.82       775.10 o                         
   7   9   2       2433.48       2116.89       450.12 o                         
   9   9   2         21.43       -205.70       481.47 o                         
  11   9   2       1594.82       1048.78       699.58 o                         
 -10  10   2      14034.85      12476.05      1258.19 o                         
  -8  10   2      22612.67      24571.83      1575.70 o                         
  -6  10   2       4877.19       4626.97       638.11 o                         
  -4  10   2        334.23        642.70       414.73 o                         
  -2  10   2         20.05       -158.32       325.79 o                         
   0  10   2        152.05       -221.08       221.08 o                         
   2  10   2       7203.02       7732.13       444.98 o                         
   4  10   2      37203.59      40587.51      1458.20 o                         
   6  10   2      22976.67      26096.46      1160.16 o                         
   8  10   2       2034.82       1343.92       570.47 o                         
  10  10   2       5283.14       3691.92       734.39 o                         
  -9  11   2       5490.66       5431.07      1019.73 o                         
  -7  11   2       1853.90       1413.80       599.15 o                         
  -5  11   2       9839.58       9475.53       669.44 o                         
  -3  11   2       4469.68       5058.43       581.33 o                         
  -1  11   2       6417.10       6790.20       467.37 o                         
   1  11   2       6447.28       6928.45       479.51 o                         
   3  11   2       2604.35       3298.84       404.74 o                         
   5  11   2       5598.86       5300.45       622.01 o                         
   7  11   2        757.61        169.97       577.75 o                         
   9  11   2       8811.83       8889.97       803.71 o                         
  -8  12   2       3933.28       4374.76       734.30 o                         
  -6  12   2       3921.71       5158.86       667.00 o                         
  -4  12   2       3723.51       4353.31       552.80 o                         
  -2  12   2         26.07       -230.95       412.36 o                         
   0  12   2       4485.37       4614.88       473.80 o                         
   2  12   2       7224.70       7601.42       579.92 o                         
   4  12   2       3756.84       2853.76       546.59 o                         
   6  12   2       6794.30       6404.43       730.46 o                         
   8  12   2      12729.54      12067.78       875.53 o                         
  -7  13   2         40.88        -34.54       713.64 o                         
  -5  13   2       5195.25       6163.87       719.24 o                         
  -3  13   2       4147.77       3963.76       637.28 o                         
  -1  13   2       2995.83       2868.03       754.94 o                         
   1  13   2       7450.10       7400.05       670.62 o                         
   3  13   2        250.75        882.52       521.98 o                         
   5  13   2        130.17        409.06       546.42 o                         
  -4  14   2       7349.21       7673.86       815.21 o                         
  -2  14   2          0.63        133.24       627.53 o                         
   0  14   2       8025.03       7061.76       829.55 o                         
   2  14   2       2952.98       2549.45       686.17 o                         
   4  14   2        302.18        232.76       696.02 o                         
 -15   1   3      11303.11      10289.97      1175.44 o                         
 -13   1   3         93.97        555.22       480.31 o                         
 -11   1   3        640.33        795.23       306.41 o                         
  -9   1   3      30951.39      31006.52       957.86 o                         
  -7   1   3       5905.84       5224.47       218.81 o                         
  -5   1   3      73998.41      71338.16      1461.68 o                         
  -3   1   3     162359.66     162753.63      3367.30 o                         
  -1   1   3      27093.11      27881.40       647.65 o                         
   1   1   3      19994.71      19857.28       501.47 o                         
   3   1   3     128845.46     128458.41      3267.62 o                         
   5   1   3     189314.44     185196.58      4713.28 o                         
   7   1   3       3344.49       3000.64       277.93 o                         
   9   1   3       7914.56       7430.73       427.96 o                         
  11   1   3         33.95        354.80       379.70 o                         
  13   1   3       2444.10       2079.18       635.23 o                         
 -14   2   3       5883.34       5161.27       704.77 o                         
 -12   2   3      13523.62      13655.42       673.98 o                         
 -10   2   3       2560.50       2653.13       311.21 o                         
  -8   2   3      25291.05      25006.03       726.66 o                         
  -6   2   3        284.68        207.31       121.09 o                         
  -4   2   3      13332.01      12611.15       302.33 o                         
  -2   2   3      33118.33      31654.11       700.83 o                         
   0   2   3     107053.83     102957.60      2375.27 o                         
   2   2   3      72448.35      72636.85      1940.89 o                         
   4   2   3        291.30        297.11       124.28 o                         
   6   2   3        696.40       1077.31       185.04 o                         
   8   2   3      21330.01      20443.14       833.54 o                         
  10   2   3       7665.71       7094.60       533.42 o                         
  12   2   3      10123.60      10226.91       836.37 o                         
  14   2   3       5141.46       3718.33       856.40 o                         
 -15   3   3       5853.82       4912.42       896.09 o                         
 -13   3   3        816.64       1373.24       568.21 o                         
 -11   3   3        919.66        547.10       318.45 o                         
  -9   3   3       3816.93       3185.33       259.95 o                         
  -7   3   3       1675.28       1375.93       145.86 o                         
  -5   3   3      17872.02      16459.80       430.72 o                         
  -3   3   3      59367.18      58453.25      1303.31 o                         
  -1   3   3      11588.87      12025.65       313.06 o                         
   1   3   3       5146.01       5099.18       197.85 o                         
   3   3   3      84450.05      83230.57      2079.32 o                         
   5   3   3      30939.30      28198.97       903.42 o                         
   7   3   3       1517.06       1751.24       273.53 o                         
   9   3   3        197.11        186.43       313.06 o                         
  11   3   3        119.08        662.83       482.87 o                         
  13   3   3        305.22       -121.48       678.37 o                         
 -14   4   3      15222.23      15916.12      1148.71 o                         
 -12   4   3      37164.00      40723.50      1469.70 o                         
 -10   4   3        419.21        222.25       317.62 o                         
  -8   4   3      23611.26      23841.88       688.91 o                         
  -6   4   3       1286.49       1169.36       213.21 o                         
  -4   4   3       7685.03       8023.90       266.80 o                         
  -2   4   3      44368.27      42387.20       940.58 o                         
   0   4   3     293795.00     297236.01      6295.04 o                         
   2   4   3      98755.95      96538.66      2176.32 o                         
   4   4   3        441.90        370.46       155.43 o                         
   6   4   3      11224.79      11277.57       510.22 o                         
   8   4   3      40220.66      40343.48      1591.40 o                         
  10   4   3       4105.03       3138.22       504.96 o                         
  12   4   3       8793.55       7635.45       812.45 o                         
  14   4   3      11453.91      10953.87      1096.37 o                         
 -13   5   3       3400.25       3355.40       740.93 o                         
 -11   5   3       1113.22       1093.68       374.26 o                         
  -9   5   3       3332.71       3664.07       406.92 o                         
  -7   5   3       2126.74       1914.14       264.89 o                         
  -5   5   3       2049.09       1643.76       189.83 o                         
  -3   5   3       5496.49       5551.11       279.61 o                         
  -1   5   3      12086.51      11936.58       320.49 o                         
   1   5   3      24676.55      25264.77       661.43 o                         
   3   5   3       3220.45       3328.54       312.84 o                         
   5   5   3       7862.34       7570.29       392.92 o                         
   7   5   3       7232.30       6910.63       384.56 o                         
   9   5   3        638.43        560.25       412.42 o                         
  11   5   3        161.15        642.33       541.51 o                         
  13   5   3       1448.03       1377.53       683.77 o                         
 -14   6   3       8892.22       9368.34      1235.50 o                         
 -12   6   3      19018.03      22247.17      1107.67 o                         
 -10   6   3        691.14        623.59       379.44 o                         
  -8   6   3       2731.69       2530.54       335.77 o                         
  -6   6   3       3573.71       3482.82       326.01 o                         
  -4   6   3       1520.68       1822.04       259.30 o                         
  -2   6   3      32183.08      31883.19       876.97 o                         
   0   6   3     118412.28     117174.40      2903.99 o                         
   2   6   3      69916.64      67725.77      1771.85 o                         
   4   6   3      15192.80      16831.64       626.88 o                         
   6   6   3       3419.92       3016.15       347.45 o                         
   8   6   3      22093.74      22805.45       986.28 o                         
  10   6   3       2688.38       2531.22       588.99 o                         
  12   6   3       5987.61       5607.78       778.39 o                         
 -13   7   3        910.62       1211.58       747.82 o                         
 -11   7   3        510.35        741.46       493.95 o                         
  -9   7   3      10340.88       9497.65       587.98 o                         
  -7   7   3       9396.88      10559.13       615.76 o                         
  -5   7   3      24347.70      25511.23      1127.36 o                         
  -3   7   3      39481.14      37432.36      1275.72 o                         
  -1   7   3        143.88        345.50       185.22 o                         
   1   7   3       2492.05       2517.65       233.68 o                         
   3   7   3      26968.13      26854.66       867.91 o                         
   5   7   3      45723.01      47862.31      1540.67 o                         
   7   7   3        569.59        667.70       324.04 o                         
   9   7   3      12051.97      12983.73       832.26 o                         
  11   7   3        470.68        351.30       583.31 o                         
 -12   8   3       1582.87        886.74       674.21 o                         
 -10   8   3       1496.86       1373.66       518.63 o                         
  -8   8   3        825.09        859.30       438.36 o                         
  -6   8   3       2040.49       1057.84       374.81 o                         
  -4   8   3      10227.29       9448.53       545.00 o                         
  -2   8   3      13328.29      13903.75       559.99 o                         
   0   8   3      18338.17      17833.93       587.78 o                         
   2   8   3      15048.78      14541.93       525.57 o                         
   4   8   3      17114.51      16710.78       675.68 o                         
   6   8   3       9026.21       8216.98       490.26 o                         
   8   8   3        740.04        212.37       478.01 o                         
  10   8   3        452.81        489.78       540.92 o                         
  12   8   3        178.95       -108.87       792.40 o                         
 -11   9   3         84.73       -676.32       676.32 o                         
  -9   9   3      10360.18       9295.36       864.69 o                         
  -7   9   3       2630.81       2075.28       482.67 o                         
  -5   9   3      23701.04      25266.70      1137.22 o                         
  -3   9   3      35122.15      35846.23      1277.20 o                         
  -1   9   3       3426.31       2979.79       305.63 o                         
   1   9   3       4077.31       3996.63       320.05 o                         
   3   9   3      38724.48      39952.15      1336.82 o                         
   5   9   3      34519.83      37779.91      1372.08 o                         
   7   9   3       4109.72       4117.46       486.63 o                         
   9   9   3       4182.71       3252.45       605.23 o                         
  11   9   3         77.10        585.66       765.42 o                         
 -10  10   3       1167.53       1037.36       695.02 o                         
  -8  10   3       5557.78       7258.68       784.26 o                         
  -6  10   3        137.94        339.49       460.92 o                         
  -4  10   3      15477.27      16846.30       860.73 o                         
  -2  10   3       2206.64       2135.65       361.83 o                         
   0  10   3       6227.90       6582.80       495.59 o                         
   2  10   3         81.64         71.76       284.34 o                         
   4  10   3      12622.88      12787.43       619.85 o                         
   6  10   3       4219.92       3859.68       519.32 o                         
   8  10   3       6053.08       6016.47       644.24 o                         
  10  10   3       1578.70       1137.85       774.67 o                         
  -9  11   3       1137.65        630.50       637.88 o                         
  -7  11   3        146.30         69.06       573.50 o                         
  -5  11   3       2749.40       2605.55       514.06 o                         
  -3  11   3      13727.82      13519.83       727.57 o                         
  -1  11   3      13096.19      13012.95       680.22 o                         
   1  11   3      12958.91      12040.34       655.69 o                         
   3  11   3      20691.93      22256.44       986.53 o                         
   5  11   3      12310.91      13767.23       727.85 o                         
   7  11   3       1403.61       1675.48       605.45 o                         
   9  11   3        601.32        753.12       619.35 o                         
  -8  12   3       4507.37       4295.27       760.72 o                         
  -6  12   3        163.59        549.25       597.85 o                         
  -4  12   3       5746.15       5423.80       549.79 o                         
  -2  12   3         68.63       -221.62       421.04 o                         
   0  12   3      25471.17      28290.99      1209.10 o                         
   2  12   3       3731.13       2593.75       499.31 o                         
   4  12   3       4038.73       3859.57       566.94 o                         
   6  12   3         37.85        148.81       539.59 o                         
   8  12   3       8240.38       7482.95       939.26 o                         
  -5  13   3         86.74       -120.19       543.11 o                         
  -3  13   3        337.64        101.26       578.18 o                         
  -1  13   3      13138.36      12537.07       769.15 o                         
   1  13   3      17250.73      18626.63      1390.78 o                         
   3  13   3       1223.37       1286.11       618.08 o                         
   5  13   3        634.28        318.51       632.81 o                         
  -4  14   3         43.46         99.40       639.72 o                         
  -2  14   3       4419.32       3022.69       616.45 o                         
   0  14   3       7317.36       7051.15       752.50 o                         
   2  14   3       6742.93       5203.31       749.92 o                         
 -14   0   4         97.58       -269.45       782.23 o                         
 -12   0   4      18880.58      20195.34      1922.62 o                         
 -10   0   4       6670.32       6077.10       448.09 o                         
  -8   0   4        312.54        509.97       241.74 o                         
  -6   0   4      58696.74      54959.93      1494.47 o                         
  -4   0   4     316449.74     321159.30      9163.06 o                         
  -2   0   4      67375.98      63987.77      1760.63 o                         
   0   0   4      11723.00      12285.90       482.41 o                         
   2   0   4         24.27         88.10       148.81 o                         
   4   0   4      62007.95      61648.60      2116.39 o                         
   6   0   4       4524.02       4528.27       398.60 o                         
   8   0   4      59285.62      60763.87      2716.35 o                         
  10   0   4      47028.20      48424.31      2519.01 o                         
  12   0   4        668.85       1970.30      1048.58 o                         
  14   0   4       1923.64       1304.11      1258.58 o                         
 -15   1   4          0.29        -20.65       839.43 o                         
 -13   1   4       1492.00       1326.47       495.99 o                         
 -11   1   4         56.28       -301.82       301.82 o                         
  -9   1   4       8988.52       8811.59       505.88 o                         
  -7   1   4       8108.91       8012.56       260.63 o                         
  -5   1   4        248.23        281.38        93.24 o                         
  -3   1   4       3635.30       4034.01       156.33 o                         
  -1   1   4      18930.40      17389.23       454.07 o                         
   1   1   4       6171.20       6214.01       213.48 o                         
   3   1   4       1577.52       1717.53       164.15 o                         
   5   1   4       7834.77       8229.26       304.88 o                         
   7   1   4        114.40        -37.55       191.20 o                         
   9   1   4        414.01        173.25       285.39 o                         
  11   1   4        857.18        261.42       445.05 o                         
  13   1   4       4226.94       3658.80      1140.07 o                         
 -14   2   4        164.20       -154.63       679.70 o                         
 -12   2   4       9538.94      10017.53       578.97 o                         
 -10   2   4       3307.18       2952.60       320.92 o                         
  -8   2   4        494.40        432.09       175.93 o                         
  -6   2   4      35110.77      33914.87       763.13 o                         
  -4   2   4     178366.63     173273.32      3684.12 o                         
  -2   2   4      74418.63      73673.57      1543.89 o                         
   0   2   4         72.75        -49.19       109.89 o                         
   2   2   4       5827.85       6154.85       202.64 o                         
   4   2   4      33452.69      30318.49       896.68 o                         
   6   2   4         18.18       -102.93       177.87 o                         
   8   2   4      30611.68      30463.02      1146.11 o                         
  10   2   4      22360.01      22596.76       965.36 o                         
  12   2   4       2068.08       1706.01       519.32 o                         
  14   2   4       1349.59        560.63       798.54 o                         
 -13   3   4       6721.57       5162.26       641.61 o                         
 -11   3   4        260.33        290.92       332.24 o                         
  -9   3   4      38600.53      40698.24      1206.46 o                         
  -7   3   4      72806.49      73007.47      1674.10 o                         
  -5   3   4       5862.18       6048.93       224.55 o                         
  -3   3   4        118.29         75.92        85.14 o                         
  -1   3   4     130814.80     127380.87      2718.66 o                         
   1   3   4     130102.65     128439.06      2888.75 o                         
   3   3   4        686.75        446.29       177.46 o                         
   5   3   4      39984.06      39464.12      1266.90 o                         
   7   3   4        217.55        113.75       159.52 o                         
   9   3   4       1190.72       1542.64       359.15 o                         
  11   3   4      10315.57       9898.16       797.58 o                         
  13   3   4      25741.84      27119.16      2932.76 o                         
 -14   4   4         63.21         49.53       749.71 o                         
 -12   4   4         29.67         60.48       408.53 o                         
 -10   4   4        560.35        434.95       295.42 o                         
  -8   4   4       6761.12       6568.59       260.17 o                         
  -6   4   4       9552.77       9588.68       315.19 o                         
  -4   4   4       2115.97       1580.77       141.48 o                         
  -2   4   4      16897.91      16548.90       427.62 o                         
   0   4   4       4072.83       4173.15       192.45 o                         
   2   4   4       8145.98       7972.30       285.35 o                         
   4   4   4        762.74        760.92       226.92 o                         
   6   4   4        734.76        328.11       409.24 o                         
   8   4   4        664.89        561.50       295.40 o                         
  10   4   4       1341.03       1301.20       488.34 o                         
  12   4   4       3775.18       4467.26       747.53 o                         
 -13   5   4       3975.88       4097.53       727.60 o                         
 -11   5   4        109.70         98.75       415.76 o                         
  -9   5   4      39842.93      42573.14      1402.81 o                         
  -7   5   4      77803.79      81325.41      2391.16 o                         
  -5   5   4      11117.42      11673.60       468.86 o                         
  -3   5   4       7772.96       7223.16       287.96 o                         
  -1   5   4     106454.89     105338.42      2529.45 o                         
   1   5   4     119472.54     117899.33      3012.10 o                         
   3   5   4        204.12        -17.44       187.87 o                         
   5   5   4      20409.11      21287.48       941.46 o                         
   7   5   4       1195.37        822.68       397.15 o                         
   9   5   4        375.01        735.40       481.45 o                         
  11   5   4      15159.84      14270.24      1200.65 o                         
  13   5   4      29619.53      32070.16      2597.36 o                         
 -12   6   4       6033.69       6672.35       621.83 o                         
 -10   6   4         52.97        328.62       360.20 o                         
  -8   6   4       8063.30       8158.78       434.31 o                         
  -6   6   4       1104.21       1044.78       225.35 o                         
  -4   6   4      38468.31      38210.09      1162.43 o                         
  -2   6   4       2939.96       2720.02       235.37 o                         
   0   6   4      13519.67      13867.19       544.08 o                         
   2   6   4        236.98        299.53       164.30 o                         
   4   6   4      18466.21      17999.47       703.33 o                         
   6   6   4       2880.73       3541.72       551.66 o                         
   8   6   4       7504.04       8465.88       659.73 o                         
  10   6   4       4792.75       3892.26       626.85 o                         
  12   6   4       1061.63       1543.07       739.55 o                         
 -13   7   4        300.30        206.36       753.39 o                         
 -11   7   4        340.82        -46.43       527.36 o                         
  -9   7   4      14647.91      13904.22       760.33 o                         
  -7   7   4      21365.03      20252.10       834.71 o                         
  -5   7   4      15036.56      15738.20       817.58 o                         
  -3   7   4      33822.35      32937.84      1095.57 o                         
  -1   7   4      28025.22      27551.70       847.95 o                         
   1   7   4      20285.25      19988.46       707.36 o                         
   3   7   4       1749.96       1533.92       276.43 o                         
   5   7   4        567.70        517.33       251.80 o                         
   7   7   4       4958.11       4823.00       581.32 o                         
   9   7   4       1611.52       2357.05       697.58 o                         
  11   7   4       7610.49       8888.02       915.10 o                         
 -12   8   4       9302.98       9971.53       822.34 o                         
 -10   8   4        302.93        -88.10       539.41 o                         
  -8   8   4       1297.63       1172.36       469.48 o                         
  -6   8   4      13892.60      14570.94       734.68 o                         
  -4   8   4      60399.19      63642.16      2129.95 o                         
  -2   8   4      25571.29      25444.87       843.21 o                         
   0   8   4       2827.23       2880.29       270.83 o                         
   2   8   4       1094.58       1113.29       258.26 o                         
   4   8   4      19292.55      20409.31       901.11 o                         
   6   8   4       2818.67       1940.13       384.37 o                         
   8   8   4      18820.97      20133.48      1400.26 o                         
  10   8   4      11239.61      10972.46       852.80 o                         
 -11   9   4       2254.03       1959.56       688.98 o                         
  -9   9   4         97.97        -52.04       571.92 o                         
  -7   9   4        262.94        230.09       428.12 o                         
  -5   9   4      18509.02      19442.56       944.59 o                         
  -3   9   4      14327.10      14925.23       636.78 o                         
  -1   9   4       1223.21       1378.43       288.73 o                         
   1   9   4        247.04       -161.68       296.25 o                         
   3   9   4       1270.66       1595.65       374.98 o                         
   5   9   4       3131.79       2453.63       411.43 o                         
   7   9   4       1052.85        708.36       473.93 o                         
   9   9   4      10583.35      10295.88       856.67 o                         
 -10  10   4       2210.57       1598.72       720.91 o                         
  -8  10   4       1420.90        832.45       627.89 o                         
  -6  10   4      10339.75      10271.19       820.27 o                         
  -4  10   4      43284.53      46410.96      1874.01 o                         
  -2  10   4      28766.85      29025.02      1120.54 o                         
   0  10   4        223.93        300.18       369.49 o                         
   2  10   4       2927.08       2987.22       402.73 o                         
   4  10   4       9827.76      10331.05       586.75 o                         
   6  10   4         43.17        282.38       479.26 o                         
   8  10   4      10877.45      10701.65       859.32 o                         
  10  10   4       6720.65       7758.92      1111.74 o                         
  -9  11   4       5245.07       4522.56       792.06 o                         
  -7  11   4       4592.54       4471.68       598.00 o                         
  -5  11   4       4794.05       5075.77       551.84 o                         
  -3  11   4       5134.71       4359.42       462.25 o                         
  -1  11   4       5166.59       4684.19       508.05 o                         
   1  11   4      13561.56      13085.73       689.72 o                         
   3  11   4       2078.39       1062.54       434.36 o                         
   5  11   4       5104.01       4763.15       546.31 o                         
   7  11   4        396.63        308.86       591.70 o                         
  -8  12   4       6465.49       5828.23       758.01 o                         
  -6  12   4       9245.46       8703.71       698.44 o                         
  -4  12   4       5963.24       5653.28       556.23 o                         
  -2  12   4       5102.84       5862.93       522.82 o                         
   0  12   4      17411.46      19934.92       955.20 o                         
   2  12   4       2592.94       2541.91       480.90 o                         
   4  12   4        455.57        229.19       548.29 o                         
   6  12   4        809.82        420.70       595.39 o                         
  -5  13   4        286.33         93.84       559.29 o                         
  -3  13   4         20.34         70.43       499.92 o                         
  -1  13   4       8726.60       8900.00       696.83 o                         
   1  13   4       9403.23      10136.29       812.28 o                         
   3  13   4         10.02       -234.25       606.99 o                         
   5  13   4       2270.86       1455.30       742.53 o                         
  -2  14   4        649.96        778.95       611.61 o                         
   0  14   4      11913.72      11911.47      1248.08 o                         
   2  14   4       1232.10        764.41       758.05 o                         
 -15   1   5        582.72        713.02      1092.57 o                         
 -13   1   5      30940.73      33078.02      2059.77 o                         
 -11   1   5      40846.83      41881.37      1331.75 o                         
  -9   1   5       4805.68       5164.29       344.97 o                         
  -7   1   5       5719.10       5686.49       216.25 o                         
  -5   1   5      81625.28      79408.68      1594.87 o                         
  -3   1   5      93509.04      88828.28      1907.92 o                         
  -1   1   5      19800.28      19008.89       504.28 o                         
   1   1   5      71135.25      67033.99      1675.10 o                         
   3   1   5       5774.12       6305.74       253.31 o                         
   5   1   5        660.47        759.80       152.47 o                         
   7   1   5      48142.32      46926.62      1435.78 o                         
   9   1   5      77932.25      81026.47      2860.22 o                         
  11   1   5      11618.84      10628.78       704.81 o                         
  13   1   5         12.93        161.00       818.74 o                         
 -14   2   5        664.00        665.05       642.81 o                         
 -12   2   5        332.74       -378.73       378.73 o                         
 -10   2   5      11947.65      12129.46       497.06 o                         
  -8   2   5      45781.16      45158.92      1108.90 o                         
  -6   2   5      16993.35      16505.89       424.29 o                         
  -4   2   5      11724.22      11381.76       299.54 o                         
  -2   2   5        630.60        556.38       107.03 o                         
   0   2   5      15074.16      13720.60       363.05 o                         
   2   2   5       1529.73       1594.92       146.57 o                         
   4   2   5      61134.62      58534.57      1658.86 o                         
   6   2   5      35982.12      35446.47      1150.88 o                         
   8   2   5         35.78       -145.84       258.82 o                         
  10   2   5        502.08        570.53       417.98 o                         
  12   2   5      13537.51      15117.94      1079.32 o                         
 -13   3   5       6900.14       5774.29       630.06 o                         
 -11   3   5      14353.67      15821.54       655.55 o                         
  -9   3   5       6732.96       6522.92       291.58 o                         
  -7   3   5       3815.19       3409.14       198.93 o                         
  -5   3   5      20915.66      19100.09       499.10 o                         
  -3   3   5      16428.28      15165.82       412.39 o                         
  -1   3   5         18.95        -53.03       106.49 o                         
   1   3   5      24382.22      23753.03       623.07 o                         
   3   3   5       4384.63       4280.09       242.31 o                         
   5   3   5       3025.21       2453.56       257.96 o                         
   7   3   5      18990.69      19083.69       795.86 o                         
   9   3   5      22912.75      22565.61      1147.73 o                         
  11   3   5       4423.36       4237.57       575.58 o                         
  13   3   5          3.35       -289.52       734.92 o                         
 -14   4   5       1808.56       1651.00       832.99 o                         
 -12   4   5         53.67       -143.52       415.94 o                         
 -10   4   5      24603.03      27171.39       967.05 o                         
  -8   4   5      97661.66      99434.09      2395.84 o                         
  -6   4   5      30191.79      29599.47       724.86 o                         
  -4   4   5       7848.35       7643.05       318.44 o                         
  -2   4   5        435.65        641.28       136.39 o                         
   0   4   5      30721.35      30654.98       863.67 o                         
   2   4   5       1002.31        866.62       163.39 o                         
   4   4   5      96398.01      95338.11      2910.23 o                         
   6   4   5      63164.17      62323.69      2197.29 o                         
   8   4   5       2102.34       2042.89       702.36 o                         
  10   4   5       1418.91       1188.11       535.66 o                         
  12   4   5      22316.37      24985.30      2447.42 o                         
 -13   5   5        626.73        523.88       651.92 o                         
 -11   5   5        288.00        -97.66       434.14 o                         
  -9   5   5       2906.63       2937.47       317.60 o                         
  -7   5   5       6799.62       6941.43       332.27 o                         
  -5   5   5        575.64        401.55       151.16 o                         
  -3   5   5      13637.57      13648.45       481.96 o                         
  -1   5   5       4812.40       4799.62       246.98 o                         
   1   5   5       5676.88       5162.13       320.23 o                         
   3   5   5       3599.53       3912.23       300.41 o                         
   5   5   5      11103.40      11113.21       606.77 o                         
   7   5   5         23.01        547.21       381.82 o                         
   9   5   5       2329.68       2155.50       516.34 o                         
  11   5   5        158.00       -478.33       584.96 o                         
 -12   6   5       2599.79       1146.18       614.21 o                         
 -10   6   5      18434.37      19155.12      1049.25 o                         
  -8   6   5      53978.84      59656.26      1913.67 o                         
  -6   6   5      17474.96      16754.84       637.99 o                         
  -4   6   5       1292.71       1077.86       187.62 o                         
  -2   6   5        104.29        245.39       162.66 o                         
   0   6   5       9272.97       9856.70       452.46 o                         
   2   6   5       6761.19       6804.12       332.76 o                         
   4   6   5      48682.39      49539.83      1669.87 o                         
   6   6   5      37299.83      39991.61      1622.13 o                         
   8   6   5       8189.62       8019.99       684.02 o                         
  10   6   5       6946.87       6433.00       719.89 o                         
  12   6   5       9730.32      10577.74      1139.12 o                         
 -13   7   5      10010.86      10497.31      1303.40 o                         
 -11   7   5      10413.68      11986.78      1229.84 o                         
  -9   7   5        483.88        630.17       438.80 o                         
  -7   7   5        539.89        348.35       366.65 o                         
  -5   7   5      24010.82      24459.83       944.40 o                         
  -3   7   5      24266.82      22321.27       801.38 o                         
  -1   7   5       3228.46       3322.36       317.10 o                         
   1   7   5      28628.40      27013.55       892.26 o                         
   3   7   5         87.96        347.91       240.46 o                         
   5   7   5       5902.24       5985.88       479.94 o                         
   7   7   5       8484.72       8226.23       549.89 o                         
   9   7   5      25351.83      27519.58      1388.14 o                         
  11   7   5       1246.82       1342.87       774.50 o                         
 -12   8   5       6202.59       6273.64       829.48 o                         
 -10   8   5       4358.14       4043.03       603.51 o                         
  -8   8   5       5851.63       4589.63       568.74 o                         
  -6   8   5       8902.45       8811.99       697.01 o                         
  -4   8   5       7552.60       7765.81       418.31 o                         
  -2   8   5         74.43       -127.40       234.48 o                         
   0   8   5        796.31        575.31       275.72 o                         
   2   8   5       4867.83       4389.79       401.33 o                         
   4   8   5       6993.47       6392.72       480.94 o                         
   6   8   5       7074.09       7501.16       562.82 o                         
   8   8   5       9206.17      10362.39       888.25 o                         
  10   8   5       6850.89       5592.52       743.64 o                         
 -11   9   5      15912.12      15793.05      1010.91 o                         
  -9   9   5        648.84        500.35       554.14 o                         
  -7   9   5       1266.92        397.28       482.11 o                         
  -5   9   5      28355.66      30417.44      1246.62 o                         
  -3   9   5      16694.07      16245.51       719.76 o                         
  -1   9   5       1022.83       1057.74       318.40 o                         
   1   9   5      19956.11      19768.16       783.75 o                         
   3   9   5       1282.34        806.59       352.10 o                         
   5   9   5         90.22       -108.63       392.42 o                         
   7   9   5      13391.36      14564.03       855.72 o                         
   9   9   5      26392.20      28914.62      1486.26 o                         
 -10  10   5        493.23        362.30       712.20 o                         
  -8  10   5       4002.92       4050.04       638.67 o                         
  -6  10   5        225.39       -275.96       445.86 o                         
  -4  10   5      10073.69       9671.23       588.95 o                         
  -2  10   5       1652.23       1411.60       371.22 o                         
   0  10   5      17846.06      16416.78       783.17 o                         
   2  10   5       2397.57       2562.25       397.65 o                         
   4  10   5       3332.39       3367.46       434.26 o                         
   6  10   5        173.48        835.95       531.37 o                         
   8  10   5       7192.04       6323.91       743.51 o                         
  -9  11   5       6255.68       6541.30       756.98 o                         
  -7  11   5       6837.07       5896.65       610.43 o                         
  -5  11   5       6895.54       6128.73       587.63 o                         
  -3  11   5       4028.47       3738.27       473.76 o                         
  -1  11   5         34.56        253.59       418.64 o                         
   1  11   5       2484.39       2140.80       442.93 o                         
   3  11   5       3661.11       2419.70       463.07 o                         
   5  11   5       7000.56       7257.01       669.13 o                         
   7  11   5       9193.08      10101.84       903.52 o                         
  -6  12   5       1306.86       1634.77       574.38 o                         
  -4  12   5       3498.41       3424.33       533.13 o                         
  -2  12   5        285.61       -253.96       497.33 o                         
   0  12   5      10602.18      10896.01       732.60 o                         
   2  12   5        591.78        477.58       519.03 o                         
   4  12   5      10574.36      10144.26       756.64 o                         
   6  12   5       4011.27       3404.32       702.23 o                         
  -5  13   5         25.39         46.24       550.11 o                         
  -3  13   5         30.55        -50.62       520.54 o                         
  -1  13   5        300.70        336.70       540.12 o                         
   1  13   5        532.17        118.03       637.04 o                         
   3  13   5       3949.32       3501.40       677.96 o                         
 -14   0   6      10664.03      10007.88      1286.13 o                         
 -12   0   6      63772.00      70257.71      3592.57 o                         
 -10   0   6       2655.29       2364.13       475.72 o                         
  -8   0   6       8303.69       8655.69       479.12 o                         
  -6   0   6        183.63        -49.23       199.71 o                         
  -4   0   6      10668.75      10027.33       535.08 o                         
  -2   0   6      21997.82      21093.82       689.27 o                         
   0   0   6     163323.42     159158.24      5714.32 o                         
   2   0   6     158532.56     151531.41      5438.71 o                         
   4   0   6       2482.97       2319.10       296.18 o                         
   6   0   6       4150.50       3541.16       393.14 o                         
   8   0   6      58685.09      59484.06      3031.83 o                         
  10   0   6      13244.52      13191.00      1412.15 o                         
  12   0   6       6994.64       6459.68      1242.20 o                         
 -13   1   6        395.66         57.33       565.21 o                         
 -11   1   6         56.12       -221.74       363.25 o                         
  -9   1   6      10610.15      10215.89       382.29 o                         
  -7   1   6       1121.59       1192.57       142.43 o                         
  -5   1   6       8357.70       8050.99       303.28 o                         
  -3   1   6       4134.78       3721.38       212.99 o                         
  -1   1   6         18.57        137.73        93.85 o                         
   1   1   6       1264.89       1320.64       129.67 o                         
   3   1   6       8187.46       7429.55       289.25 o                         
   5   1   6      11454.39      10991.69       618.72 o                         
   7   1   6       2076.96       1590.56       251.46 o                         
   9   1   6        923.69        520.97       430.55 o                         
  11   1   6        163.79         58.93       565.43 o                         
  13   1   6        245.91         22.35       748.62 o                         
 -14   2   6       8890.82      10234.59      1096.50 o                         
 -12   2   6      20825.41      21010.37      1482.29 o                         
 -10   2   6       7049.79       7136.74       448.32 o                         
  -8   2   6       2075.37       1824.34       165.68 o                         
  -6   2   6       2816.06       2591.87       194.74 o                         
  -4   2   6       4474.02       4150.51       160.55 o                         
  -2   2   6       7991.16       8100.02       352.30 o                         
   0   2   6     129981.79     125114.39      2987.74 o                         
   2   2   6      66118.24      63528.59      1775.24 o                         
   4   2   6       6211.48       6258.85       382.92 o                         
   6   2   6       6360.71       5955.72       423.20 o                         
   8   2   6      22615.93      23073.04      1266.96 o                         
  10   2   6       8852.64       7634.48       621.01 o                         
  12   2   6       2044.65       1762.51       758.11 o                         
 -13   3   6        147.27         76.60       656.23 o                         
 -11   3   6        118.16        463.69       364.67 o                         
  -9   3   6      18256.81      18654.14       696.66 o                         
  -7   3   6      22501.72      21577.61       604.90 o                         
  -5   3   6      14015.04      13342.73       386.96 o                         
  -3   3   6      91691.99      92886.33      2470.35 o                         
  -1   3   6       1248.17       1267.05       227.20 o                         
   1   3   6         43.60       -127.69       127.69 o                         
   3   3   6      66784.53      63833.87      2091.25 o                         
   5   3   6      83145.12      80693.75      2611.32 o                         
   7   3   6       9422.29       9094.56       495.76 o                         
   9   3   6       4520.48       3841.34       531.94 o                         
  11   3   6        208.57        191.48       518.85 o                         
 -14   4   6       1556.28       2195.76       894.36 o                         
 -12   4   6        372.24        -19.99       503.02 o                         
 -10   4   6       2304.81       2513.33       380.91 o                         
  -8   4   6         56.59        304.79       190.71 o                         
  -6   4   6        432.57        -77.18       167.96 o                         
  -4   4   6       4237.30       4384.10       217.37 o                         
  -2   4   6       5369.81       5652.37       259.26 o                         
   0   4   6       7421.05       6710.94       331.72 o                         
   2   4   6       3492.04       3171.09       233.82 o                         
   4   4   6      10849.43      11567.84       817.01 o                         
   6   4   6       5269.28       5723.65       435.54 o                         
   8   4   6        163.16         78.10       445.06 o                         
  10   4   6          0.97         88.42       528.83 o                         
  12   4   6        111.76       -164.37       834.15 o                         
 -13   5   6       1084.93        918.99       656.13 o                         
 -11   5   6       1058.45        498.80       487.42 o                         
  -9   5   6      19262.39      19566.21       838.56 o                         
  -7   5   6      15864.88      14916.88       507.45 o                         
  -5   5   6      15273.41      14906.16       485.13 o                         
  -3   5   6      65863.56      65026.64      1837.37 o                         
  -1   5   6      12475.86      12779.53       434.37 o                         
   1   5   6       1635.43       1425.67       213.53 o                         
   3   5   6      64194.77      65447.09      2163.58 o                         
   5   5   6     102565.63     105409.37      3615.47 o                         
   7   5   6       7435.80       8766.53       729.84 o                         
   9   5   6       1168.90       1333.09       536.60 o                         
  11   5   6        309.17        477.06       614.97 o                         
 -12   6   6       7002.47       7123.26       882.84 o                         
 -10   6   6         92.95       -291.40       448.02 o                         
  -8   6   6       6469.51       6581.13       513.73 o                         
  -6   6   6        372.81        548.23       214.70 o                         
  -4   6   6      16183.52      15761.50       588.33 o                         
  -2   6   6        348.82        335.49       188.93 o                         
   0   6   6      27405.04      25459.19       879.98 o                         
   2   6   6       5894.26       6126.04       371.46 o                         
   4   6   6       3470.03       2879.96       338.71 o                         
   6   6   6        969.73       1117.29       461.01 o                         
   8   6   6       6997.77       6662.59       665.49 o                         
  10   6   6       5287.75       5008.61       661.82 o                         
 -11   7   6       2267.95       2032.44       646.13 o                         
  -9   7   6       9363.96       8349.39       629.94 o                         
  -7   7   6        556.99        864.12       424.44 o                         
  -5   7   6       6528.04       6540.83       406.00 o                         
  -3   7   6       5560.90       5050.71       408.85 o                         
  -1   7   6      20615.25      20485.79       651.66 o                         
   1   7   6      18544.08      18466.31       789.85 o                         
   3   7   6      21764.76      22257.64       898.48 o                         
   5   7   6      29969.84      32187.05      1279.78 o                         
   7   7   6       5119.42       5543.58       710.25 o                         
   9   7   6        829.84        791.56       584.45 o                         
  11   7   6         39.87        275.37       696.55 o                         
 -12   8   6      18414.82      17590.00      1385.56 o                         
 -10   8   6       1956.41       1968.87       517.87 o                         
  -8   8   6      10219.40       9715.85       708.15 o                         
  -6   8   6        469.46        589.38       389.07 o                         
  -4   8   6       5908.71       6363.04       564.83 o                         
  -2   8   6       1847.10       2140.03       297.95 o                         
   0   8   6      52296.81      55562.34      1788.21 o                         
   2   8   6      26275.39      27158.72       974.45 o                         
   4   8   6          5.64        149.35       345.15 o                         
   6   8   6        431.43        228.10       410.39 o                         
   8   8   6      17495.38      16758.49      1035.52 o                         
  10   8   6       5984.93       6456.44       840.73 o                         
 -11   9   6       4149.31       3890.60       782.90 o                         
  -9   9   6       1481.55       1032.23       586.59 o                         
  -7   9   6        745.08        588.99       447.33 o                         
  -5   9   6        852.77        630.31       409.33 o                         
  -3   9   6         70.55        280.83       335.55 o                         
  -1   9   6       7081.38       8358.82       723.60 o                         
   1   9   6      18543.17      20125.50       839.77 o                         
   3   9   6       4289.30       3958.89       411.35 o                         
   5   9   6        405.26       -172.37       396.93 o                         
   7   9   6       2437.56       1263.56       600.61 o                         
   9   9   6       4197.50       3217.55       729.90 o                         
 -10  10   6       5116.18       4189.46       808.91 o                         
  -8  10   6        120.23        477.35       541.39 o                         
  -6  10   6       1186.29       1536.72       497.12 o                         
  -4  10   6        293.16       -214.00       372.16 o                         
  -2  10   6       2351.58       2149.04       420.27 o                         
   0  10   6      37163.87      38094.77      1485.30 o                         
   2  10   6      23656.93      23969.29      1001.45 o                         
   4  10   6       2884.86       3353.33       470.69 o                         
   6  10   6       4841.61       4595.56       623.60 o                         
   8  10   6       9037.56       9241.76       978.10 o                         
  -7  11   6       5669.41       5092.57       624.60 o                         
  -5  11   6       2532.16       2114.62       464.79 o                         
  -3  11   6       6105.52       5602.74       547.16 o                         
  -1  11   6       1302.98       1083.14       451.71 o                         
   1  11   6       8651.30       9376.68       684.57 o                         
   3  11   6       1179.78        975.60       469.06 o                         
   5  11   6      10324.05       9614.26       726.44 o                         
   7  11   6         16.54        237.46       659.62 o                         
  -6  12   6         22.78       -126.32       546.92 o                         
  -4  12   6       3546.31       3069.11       536.28 o                         
  -2  12   6       8160.57       7331.07       636.97 o                         
   0  12   6       2417.28       2219.85       559.30 o                         
   2  12   6       7438.26       6549.28       776.97 o                         
   4  12   6      11586.39      10884.25       778.33 o                         
  -3  13   6       5457.64       4652.99       615.52 o                         
  -1  13   6         36.64        -78.77       610.38 o                         
   1  13   6         31.97       -109.34       648.20 o                         
   3  13   6       5817.71       4622.57       779.05 o                         
 -13   1   7       7754.37       7424.72      1000.98 o                         
 -11   1   7       3196.59       2726.12       644.06 o                         
  -9   1   7      26101.65      26054.12       903.34 o                         
  -7   1   7      64065.81      63967.96      1690.30 o                         
  -5   1   7       9720.63       9218.16       349.82 o                         
  -3   1   7       3794.42       4275.59       245.81 o                         
  -1   1   7     101552.07     100562.49      3234.30 o                         
   1   1   7     133424.59     130484.66      3457.81 o                         
   3   1   7       1723.70       1703.40       175.31 o                         
   5   1   7       6181.87       6036.92       383.84 o                         
   7   1   7        483.81        453.97       336.48 o                         
   9   1   7       2162.44       2160.90       546.95 o                         
  11   1   7       6012.99       5057.40       663.23 o                         
 -14   2   7        218.41       -375.65       715.94 o                         
 -12   2   7       6594.22       6408.55       705.85 o                         
 -10   2   7         23.38        140.63       395.23 o                         
  -8   2   7        467.82        632.35       191.21 o                         
  -6   2   7       2008.95       2064.70       180.37 o                         
  -4   2   7      64789.53      63818.87      1667.29 o                         
  -2   2   7      50609.82      51006.64      1455.18 o                         
   0   2   7       2992.79       2882.13       168.22 o                         
   2   2   7         55.33         68.84       154.84 o                         
   4   2   7      36703.68      35407.61      1146.34 o                         
   6   2   7       3978.11       3779.85       440.08 o                         
   8   2   7      12078.19      12482.97       926.86 o                         
  10   2   7       6450.71       6251.72       683.89 o                         
  12   2   7         16.47         59.73       745.57 o                         
 -13   3   7        903.47        666.37       635.92 o                         
 -11   3   7        171.48       -177.57       476.12 o                         
  -9   3   7       5269.40       5166.87       385.68 o                         
  -7   3   7      16227.91      15806.81       495.09 o                         
  -5   3   7       8912.51       8824.03       319.62 o                         
  -3   3   7      12318.67      12699.32       429.61 o                         
  -1   3   7      20881.48      19037.48       599.50 o                         
   1   3   7      22963.21      21604.36       674.40 o                         
   3   3   7       9932.22      10108.79       533.28 o                         
   5   3   7       3404.64       3299.70       349.09 o                         
   7   3   7        217.05        -30.38       321.21 o                         
   9   3   7         46.46        433.77       471.48 o                         
  11   3   7       2525.77       1422.04       650.05 o                         
 -12   4   7       9822.59       9923.57       743.92 o                         
 -10   4   7       1167.88        513.69       434.31 o                         
  -8   4   7       2643.49       3389.82       364.85 o                         
  -6   4   7      18359.99      17334.16       528.78 o                         
  -4   4   7     113950.25     115088.41      3070.93 o                         
  -2   4   7      54731.63      54075.78      1475.06 o                         
   0   4   7       3075.09       2850.49       300.06 o                         
   2   4   7       2473.98       2246.17       232.01 o                         
   4   4   7      27689.90      27547.68      1072.46 o                         
   6   4   7      15072.60      15896.45       879.05 o                         
   8   4   7      13575.19      14577.82       993.52 o                         
  10   4   7      25720.02      27495.83      1793.26 o                         
  12   4   7        111.87        471.81       930.02 o                         
 -13   5   7        486.60       -305.72       748.18 o                         
 -11   5   7       2378.31       2629.40       566.35 o                         
  -9   5   7       1071.09        533.00       379.46 o                         
  -7   5   7       1281.23       1158.06       297.20 o                         
  -5   5   7       4577.11       5170.68       274.55 o                         
  -3   5   7       6240.44       5863.26       378.81 o                         
  -1   5   7        115.24         61.18       160.61 o                         
   1   5   7       2222.05       1950.23       238.36 o                         
   3   5   7         49.28        391.21       277.49 o                         
   5   5   7       1950.33       1088.60       413.28 o                         
   7   5   7        899.76        253.43       446.64 o                         
   9   5   7       8685.04       7382.42       711.85 o                         
  11   5   7        284.46        -52.94       647.78 o                         
 -12   6   7       1416.69        247.57       709.76 o                         
 -10   6   7       2683.35       2006.99       555.41 o                         
  -8   6   7          7.68        558.80       391.45 o                         
  -6   6   7      15710.46      16002.01       660.10 o                         
  -4   6   7      74132.38      77358.82      2291.07 o                         
  -2   6   7      46353.94      45060.06      1313.53 o                         
   0   6   7       2807.25       2895.13       311.31 o                         
   2   6   7       8759.52       8618.17       447.76 o                         
   4   6   7      22031.08      23391.19       991.15 o                         
   6   6   7        627.72        439.76       448.05 o                         
   8   6   7       7152.58       9376.25       920.47 o                         
  10   6   7       7603.64       7825.23       783.42 o                         
 -11   7   7       2564.59       1537.07       657.55 o                         
  -9   7   7       7448.09       7061.27       650.96 o                         
  -7   7   7      18227.24      19312.19       900.74 o                         
  -5   7   7          9.85         69.31       279.30 o                         
  -3   7   7       3446.57       3100.05       403.85 o                         
  -1   7   7      18043.26      18493.15       664.55 o                         
   1   7   7      47243.99      46105.05      1585.03 o                         
   3   7   7         49.99         31.99       325.32 o                         
   5   7   7      12341.08      12205.02       682.99 o                         
   7   7   7       1557.64       1483.55       504.89 o                         
   9   7   7       4075.20       3111.67       686.31 o                         
 -10   8   7       1406.12       1111.77       630.71 o                         
  -8   8   7       5633.67       4564.04       537.56 o                         
  -6   8   7       6741.32       7618.93       558.07 o                         
  -4   8   7       7075.15       7509.83       653.44 o                         
  -2   8   7      11709.18      13016.78       757.11 o                         
   0   8   7      14494.04      14556.30       654.08 o                         
   2   8   7       5080.27       4931.95       403.80 o                         
   4   8   7        306.32        700.00       375.67 o                         
   6   8   7         83.04        -89.30       447.44 o                         
   8   8   7        580.42        153.18       550.65 o                         
  -9   9   7       7267.15       5448.50       686.78 o                         
  -7   9   7      18723.34      18729.11       920.20 o                         
  -5   9   7       2646.58       1859.10       436.03 o                         
  -3   9   7       1716.97       1134.27       366.17 o                         
  -1   9   7      24215.61      26593.45      1103.39 o                         
   1   9   7      35156.88      36844.17      1410.32 o                         
   3   9   7       3025.54       2481.68       458.30 o                         
   5   9   7       4894.29       3921.26       485.84 o                         
   7   9   7        250.54       -333.95       601.80 o                         
  -8  10   7       9300.30       8437.55       772.99 o                         
  -6  10   7       1725.02       2183.22       524.28 o                         
  -4  10   7       3653.67       4223.33       474.64 o                         
  -2  10   7         94.42       -189.74       407.05 o                         
   0  10   7      13341.00      14340.05       739.76 o                         
   2  10   7       2275.03       2062.87       463.81 o                         
   4  10   7       5938.39       6142.60       552.28 o                         
   6  10   7       2353.25       2515.72       600.77 o                         
  -7  11   7       6259.23       6874.72       744.78 o                         
  -5  11   7       5405.02       4155.66       522.25 o                         
  -3  11   7      12212.45      10809.55       663.65 o                         
  -1  11   7      12856.82      12746.19       818.44 o                         
   1  11   7       7125.15       8262.86       673.12 o                         
   3  11   7       3538.60       2665.49       559.52 o                         
   5  11   7        249.82       -438.29       540.36 o                         
  -6  12   7        226.15       -377.09       611.77 o                         
  -4  12   7      11219.91      12746.63       832.28 o                         
  -2  12   7       2844.86       2560.19       534.70 o                         
   0  12   7        728.41        874.90       560.34 o                         
   2  12   7        187.83        -68.68       574.24 o                         
   4  12   7       5776.41       3624.27       656.89 o                         
  -1  13   7       2353.74       1917.52       651.71 o                         
 -12   0   8        710.44        312.70       704.53 o                         
 -10   0   8      19444.93      22762.22      1443.68 o                         
  -8   0   8      89165.13      98729.71      4280.80 o                         
  -6   0   8      44131.83      42372.87      1605.68 o                         
  -4   0   8         27.95        291.27       237.95 o                         
  -2   0   8         62.84        105.36       186.48 o                         
   0   0   8      43485.26      41295.47      1823.95 o                         
   2   0   8       3972.88       4814.44       631.30 o                         
   4   0   8      68103.25      67018.03      2953.19 o                         
   6   0   8      51741.08      54544.63      3275.84 o                         
   8   0   8       1160.27        597.91       706.00 o                         
  10   0   8       2072.21       1923.45       902.44 o                         
 -13   1   8       2985.46       3326.73       744.40 o                         
 -11   1   8       6108.47       5507.84       573.94 o                         
  -9   1   8        231.92        426.22       349.37 o                         
  -7   1   8          4.01       -194.00       194.00 o                         
  -5   1   8      12016.94      12724.89       515.30 o                         
  -3   1   8       6546.25       5829.34       355.82 o                         
  -1   1   8          0.09        -96.45       151.46 o                         
   1   1   8       5175.67       5498.06       339.79 o                         
   3   1   8         45.66         25.22       155.05 o                         
   5   1   8         34.07         86.47       233.85 o                         
   7   1   8        700.73       1406.01       477.71 o                         
   9   1   8       7911.51       6989.52       749.89 o                         
  11   1   8       1120.56       1111.78       662.73 o                         
 -12   2   8        337.99        310.74       613.26 o                         
 -10   2   8       9830.78       9640.49       622.24 o                         
  -8   2   8      47712.17      49863.81      1623.62 o                         
  -6   2   8      28165.43      27941.80       806.71 o                         
  -4   2   8        246.10        467.91       223.34 o                         
  -2   2   8       1349.68       1401.34       212.25 o                         
   0   2   8      16703.59      17365.29       618.68 o                         
   2   2   8        126.93         78.02       244.61 o                         
   4   2   8      27382.08      26729.22       925.29 o                         
   6   2   8      28851.60      30344.89      1290.03 o                         
   8   2   8       4276.28       3926.66       515.44 o                         
  10   2   8       1875.09       1554.69       631.38 o                         
 -13   3   8      10275.16       7636.16      1055.94 o                         
 -11   3   8      23993.02      26244.33      1234.46 o                         
  -9   3   8       1462.99       1209.91       392.93 o                         
  -7   3   8        172.00        -26.09       229.44 o                         
  -5   3   8      43339.26      43024.38      1265.75 o                         
  -3   3   8      51964.42      52420.75      1767.33 o                         
  -1   3   8          3.10        114.54       109.18 o                         
   1   3   8      26694.97      24769.95       842.71 o                         
   3   3   8        104.85       -170.17       170.17 o                         
   5   3   8        451.18         63.94       329.94 o                         
   7   3   8       6536.58       7432.71       583.27 o                         
   9   3   8      39627.09      40992.86      1754.20 o                         
  11   3   8       8116.64       8398.01       924.89 o                         
 -12   4   8       1860.89        714.92       677.76 o                         
 -10   4   8       1559.55       1522.39       570.62 o                         
  -8   4   8       3874.84       3285.63       395.21 o                         
  -6   4   8       2631.38       2748.72       311.99 o                         
  -4   4   8       2117.66       2006.44       391.52 o                         
  -2   4   8       3621.57       3137.30       299.86 o                         
   0   4   8        388.55        291.44       163.99 o                         
   2   4   8       1541.32       1207.20       234.81 o                         
   4   4   8        619.33        610.74       355.04 o                         
   6   4   8       2091.73       2281.02       504.05 o                         
   8   4   8       3687.98       5194.12       650.71 o                         
  10   4   8       2128.92       1772.53       658.12 o                         
 -11   5   8      22168.13      24919.55      1971.40 o                         
  -9   5   8       6249.09       6028.61       668.83 o                         
  -7   5   8       2848.53       2534.59       333.00 o                         
  -5   5   8      34902.54      37589.03      1130.49 o                         
  -3   5   8      62112.47      63817.78      1810.94 o                         
  -1   5   8         16.91        -18.35       171.46 o                         
   1   5   8      20016.18      20926.48       821.96 o                         
   3   5   8       2325.56       2050.27       347.50 o                         
   5   5   8        944.41        472.46       401.09 o                         
   7   5   8      19776.92      20338.97      1095.36 o                         
   9   5   8      37559.05      36913.91      1919.13 o                         
 -12   6   8       2747.13       1519.97       862.79 o                         
 -10   6   8        177.15        740.52       714.53 o                         
  -8   6   8      12563.85      12046.08       731.69 o                         
  -6   6   8       2401.71       2860.06       334.35 o                         
  -4   6   8       5860.11       5653.52       401.17 o                         
  -2   6   8        428.26        220.44       183.02 o                         
   0   6   8      14454.01      15205.74       664.38 o                         
   2   6   8       3079.58       2596.86       301.17 o                         
   4   6   8       7245.57       6786.38       696.69 o                         
   6   6   8       4722.08       5203.53       564.27 o                         
   8   6   8        962.03        888.04       605.09 o                         
  10   6   8       1160.36       1144.72       691.71 o                         
 -11   7   8       7797.17       5481.74       979.27 o                         
  -9   7   8       6031.35       6756.47       925.56 o                         
  -7   7   8       9498.84       9155.89       637.54 o                         
  -5   7   8      13870.02      13630.92       626.75 o                         
  -3   7   8      11982.44      12331.06       592.92 o                         
  -1   7   8        377.92        460.38       276.29 o                         
   1   7   8        706.52        606.80       312.47 o                         
   3   7   8       4675.84       4613.35       446.48 o                         
   5   7   8       1675.23       2417.54       480.99 o                         
   7   7   8      12307.77      12581.10       817.83 o                         
   9   7   8      10287.51      10892.89       843.45 o                         
 -10   8   8       2755.49       2053.45       847.63 o                         
  -8   8   8      34950.03      38467.81      1675.11 o                         
  -6   8   8       9365.30       8810.45       848.65 o                         
  -4   8   8       1897.14       1164.02       474.20 o                         
  -2   8   8        524.29        -29.75       333.53 o                         
   0   8   8      14178.51      13727.20       640.96 o                         
   2   8   8       2295.75       2020.11       404.04 o                         
   4   8   8      15541.56      17027.58       854.12 o                         
   6   8   8      15976.51      16844.22       956.51 o                         
   8   8   8          5.88        161.28       591.79 o                         
  -9   9   8       6808.87       4870.65       636.07 o                         
  -7   9   8       8056.18       7359.02       627.10 o                         
  -5   9   8        495.30        192.02       426.29 o                         
  -3   9   8        983.28        992.06       363.49 o                         
  -1   9   8        754.12        786.29       392.09 o                         
   1   9   8       2601.36       1743.46       421.18 o                         
   3   9   8       1357.71       1366.13       453.66 o                         
   5   9   8      13203.07      14213.75       773.16 o                         
   7   9   8       1351.79       1319.50       691.88 o                         
  -8  10   8      15067.28      14494.37       868.49 o                         
  -6  10   8      13110.45      13619.38       867.56 o                         
  -4  10   8        821.26        213.06       470.91 o                         
  -2  10   8       1024.15       1043.21       453.61 o                         
   0  10   8       4154.10       3807.31       938.46 o                         
   2  10   8         24.96        217.24       440.95 o                         
   4  10   8       8261.41       8332.19       691.46 o                         
   6  10   8      10186.10       9219.05       775.91 o                         
  -7  11   8       2651.42       2500.08       700.88 o                         
  -5  11   8       2084.57       1375.80       592.40 o                         
  -3  11   8       8898.18       8569.50       728.66 o                         
  -1  11   8        678.68        563.85       516.37 o                         
   1  11   8       3317.65       2881.11       584.66 o                         
   3  11   8        143.64        263.49       575.21 o                         
   5  11   8       7295.12       6285.47       795.94 o                         
  -4  12   8       6113.74       5508.83       722.83 o                         
  -2  12   8       1445.40        939.82       672.42 o                         
   0  12   8         29.70         51.42       665.89 o                         
   2  12   8       1170.69        780.95       604.87 o                         
 -13   1   9       1287.01        758.16       727.78 o                         
 -11   1   9        576.76        694.82       508.20 o                         
  -9   1   9      21620.11      25488.22      1121.70 o                         
  -7   1   9      29698.23      29198.82      1104.03 o                         
  -5   1   9       4956.37       4694.73       336.91 o                         
  -3   1   9      34208.90      33547.65       967.93 o                         
  -1   1   9       7136.89       6716.64       686.33 o                         
   1   1   9         14.96       -126.13       221.85 o                         
   3   1   9      42816.07      42592.51      1440.64 o                         
   5   1   9      70736.29      77556.96      3187.14 o                         
   7   1   9      15913.85      16470.83      1597.80 o                         
   9   1   9        203.21        156.12       577.53 o                         
  11   1   9        215.16       -452.82       733.62 o                         
 -12   2   9      10668.26      11500.67       907.78 o                         
 -10   2   9       5670.80       6459.66       682.98 o                         
  -8   2   9        930.41       1051.30       392.79 o                         
  -6   2   9       1226.97       1225.54       328.69 o                         
  -4   2   9       7271.69       7649.60       416.53 o                         
  -2   2   9       2670.06       2546.62       391.79 o                         
   0   2   9      47313.41      46985.81      1426.73 o                         
   2   2   9      27029.95      26775.62       915.01 o                         
   4   2   9        258.65        365.22       333.37 o                         
   6   2   9        792.32        460.23       394.81 o                         
   8   2   9      13716.49      14107.76      1079.38 o                         
  10   2   9       5637.13       5062.76       820.74 o                         
 -11   3   9       1319.44        764.29       584.57 o                         
  -9   3   9       7401.06       6650.55       650.51 o                         
  -7   3   9       2778.01       2508.16       394.53 o                         
  -5   3   9        321.23        296.91       312.43 o                         
  -3   3   9       6306.04       6327.84       395.92 o                         
  -1   3   9       3730.72       3391.92       297.85 o                         
   1   3   9       6584.21       6237.01       333.67 o                         
   3   3   9       7354.88       6813.69       516.59 o                         
   5   3   9      23303.71      22886.98      1074.97 o                         
   7   3   9       5912.21       6346.31       672.23 o                         
   9   3   9         21.30        129.17       610.47 o                         
 -12   4   9      32721.04      37253.16      2072.11 o                         
 -10   4   9       7633.23       6746.91       722.26 o                         
  -8   4   9       4094.16       3258.68       460.68 o                         
  -6   4   9        826.10        641.85       394.41 o                         
  -4   4   9      10628.96      10156.68       571.73 o                         
  -2   4   9       1714.93       1462.54       244.57 o                         
   0   4   9      47289.53      50578.42      1533.58 o                         
   2   4   9      50712.84      51395.34      1859.40 o                         
   4   4   9       4431.96       4286.95       480.74 o                         
   6   4   9        907.78        547.58       470.28 o                         
   8   4   9      22435.39      25970.36      1363.31 o                         
  10   4   9      15212.14      13203.81      1678.50 o                         
 -11   5   9       2516.80       1737.21       815.03 o                         
  -9   5   9       1881.59       1318.45       614.27 o                         
  -7   5   9       1972.67       2274.67       347.17 o                         
  -5   5   9       3105.38       2630.38       520.81 o                         
  -3   5   9         10.41        -50.65       292.11 o                         
  -1   5   9        279.04        498.98       180.86 o                         
   1   5   9       5158.72       5826.24       346.32 o                         
   3   5   9        845.03        430.27       316.79 o                         
   5   5   9       1249.60       1829.92       537.36 o                         
   7   5   9        219.67         26.05       579.86 o                         
   9   5   9       3192.24       2717.83       787.47 o                         
 -10   6   9       8174.74       8893.72      1103.99 o                         
  -8   6   9         10.02       -358.37       399.31 o                         
  -6   6   9        192.33       -275.61       294.93 o                         
  -4   6   9       4546.85       3952.72       311.03 o                         
  -2   6   9       1594.67       1326.45       250.55 o                         
   0   6   9      40201.08      43440.70      1509.07 o                         
   2   6   9      31656.48      33042.08      1223.50 o                         
   4   6   9       5003.74       5666.05       507.10 o                         
   6   6   9       6517.89       6663.86       607.19 o                         
   8   6   9      13007.80      11913.10       899.55 o                         
  -9   7   9       5410.74       4477.00       627.02 o                         
  -7   7   9      13672.22      13967.54       825.00 o                         
  -5   7   9        252.27        186.93       337.90 o                         
  -3   7   9      23206.44      23486.87       960.73 o                         
  -1   7   9         76.69          2.95       290.87 o                         
   1   7   9       6411.43       6635.32       499.11 o                         
   3   7   9       6547.71       6555.28       522.41 o                         
   5   7   9      28214.03      29505.94      1460.38 o                         
   7   7   9       1357.31       1059.95       566.83 o                         
 -10   8   9       1923.35       1404.09       875.21 o                         
  -8   8   9       3206.64       1810.09       530.49 o                         
  -6   8   9        218.25       -360.78       403.18 o                         
  -4   8   9       1627.30       1353.44       391.51 o                         
  -2   8   9       4031.63       3743.52       459.85 o                         
   0   8   9       2984.19       2954.66       422.45 o                         
   2   8   9       6239.87       6229.23       546.87 o                         
   4   8   9      10349.60      11630.03       863.89 o                         
   6   8   9       5601.28       4857.38       587.12 o                         
  -7   9   9       8039.13       7909.40       938.70 o                         
  -5   9   9        201.25         96.87       444.06 o                         
  -3   9   9      14345.75      13913.69       849.58 o                         
  -1   9   9        370.67        397.28       476.03 o                         
   1   9   9        173.58       -434.80       443.59 o                         
   3   9   9      10432.61      10753.96       731.69 o                         
   5   9   9      26217.03      27807.99      1485.75 o                         
  -6  10   9        617.82        311.39       532.77 o                         
  -4  10   9       8070.51       5988.44       632.65 o                         
  -2  10   9       2952.90       2638.51       622.01 o                         
   0  10   9       1855.99       1850.23       631.16 o                         
   2  10   9        409.71        287.41       491.48 o                         
   4  10   9       6308.81       5922.83       667.22 o                         
  -5  11   9        381.38        176.96       578.46 o                         
  -3  11   9        473.00        425.53       688.87 o                         
  -1  11   9       3317.39       1571.64       687.00 o                         
   1  11   9       6480.66       5735.31       826.97 o                         
   3  11   9       6478.26       5482.72       780.71 o                         
 -12   0  10       1367.71        313.60       875.11 o                         
 -10   0  10       2298.80       1722.92       727.46 o                         
  -8   0  10       3010.99       2719.95       582.42 o                         
  -6   0  10       2214.83       2340.69       606.59 o                         
  -4   0  10      76675.82      81311.14      3958.08 o                         
  -2   0  10      74535.73      73792.92      3703.41 o                         
   0   0  10       1407.68       1485.45       561.54 o                         
   2   0  10       2397.70       2914.92       476.35 o                         
   4   0  10      34563.20      36809.56      2017.86 o                         
   6   0  10      19065.25      19343.65      1507.52 o                         
   8   0  10       5595.36       8202.97      1430.94 o                         
  10   0  10      13037.58      15015.29      1656.86 o                         
 -11   1  10       1290.09       1168.86       535.70 o                         
  -9   1  10        698.08        607.08       478.44 o                         
  -7   1  10       6223.70       7600.66       523.70 o                         
  -5   1  10          1.96          3.73       373.11 o                         
  -3   1  10         23.38        -20.49       205.32 o                         
  -1   1  10       3356.31       2551.43       337.43 o                         
   1   1  10      10557.00      10850.36       550.64 o                         
   3   1  10       1487.75       1581.37       351.88 o                         
   5   1  10        769.87         80.24       389.55 o                         
   7   1  10         79.95       -163.77       535.35 o                         
   9   1  10       1177.38        755.71       652.12 o                         
 -12   2  10       1678.49       1008.97       639.68 o                         
 -10   2  10        198.52        160.92       507.19 o                         
  -8   2  10       1140.74       1069.06       429.63 o                         
  -6   2  10       5087.14       5131.09       455.31 o                         
  -4   2  10      44492.51      48106.63      1786.79 o                         
  -2   2  10      33034.14      32376.25      1197.04 o                         
   0   2  10       3494.74       3559.51       297.03 o                         
   2   2  10       3761.29       3233.24       364.94 o                         
   4   2  10      20026.74      20316.40       976.59 o                         
   6   2  10       5509.23       6163.98       662.98 o                         
   8   2  10       2448.12       1813.63       627.86 o                         
 -11   3  10       5901.66       4625.77       671.91 o                         
  -9   3  10       6026.07       4499.95       625.16 o                         
  -7   3  10      25567.82      26781.21      1153.40 o                         
  -5   3  10        578.64        718.30       405.48 o                         
  -3   3  10        435.63        428.57       370.71 o                         
  -1   3  10      21952.34      22993.91      1027.04 o                         
   1   3  10      61523.20      65616.07      2296.29 o                         
   3   3  10       6440.28       6185.44       445.54 o                         
   5   3  10       3795.48       3309.25       471.17 o                         
   7   3  10        137.74        -99.83       544.92 o                         
   9   3  10       3729.51       2162.33       691.66 o                         
 -10   4  10         23.18       -488.18       716.17 o                         
  -8   4  10       1371.43       1268.32       444.26 o                         
  -6   4  10       2066.16       2167.11       448.97 o                         
  -4   4  10       2625.46       3361.37       448.31 o                         
  -2   4  10       2063.38       2549.12       452.45 o                         
   0   4  10       6129.05       6297.88       430.30 o                         
   2   4  10       2571.39       2049.59       328.46 o                         
   4   4  10        348.94        812.82       384.97 o                         
   6   4  10          2.37       -137.82       510.13 o                         
   8   4  10          4.64       -133.49       614.59 o                         
 -11   5  10       4303.25       4323.20       926.51 o                         
  -9   5  10       4142.95       4093.98       792.18 o                         
  -7   5  10      21836.45      23013.10      1196.20 o                         
  -5   5  10       8067.76       7223.65       625.43 o                         
  -3   5  10        469.79        180.06       455.16 o                         
  -1   5  10      32196.52      32834.00      1536.39 o                         
   1   5  10      62830.42      69849.93      2660.41 o                         
   3   5  10       8085.76       8232.65       594.85 o                         
   5   5  10       1849.23       1559.96       436.26 o                         
   7   5  10        120.94        -31.29       600.41 o                         
 -10   6  10         52.53        974.12       809.86 o                         
  -8   6  10       5927.24       5690.53       734.46 o                         
  -6   6  10        176.43        -70.89       533.37 o                         
  -4   6  10      10394.72      11079.34       738.66 o                         
  -2   6  10       4383.80       4165.37       684.97 o                         
   0   6  10       2705.79       2486.88       377.96 o                         
   2   6  10        854.88        953.50       348.11 o                         
   4   6  10       8015.28       7826.95       639.69 o                         
   6   6  10       3929.11       3600.59       597.29 o                         
   8   6  10       1048.06       1504.97       750.76 o                         
  -9   7  10       1125.83        180.27       784.61 o                         
  -7   7  10       5195.16       6002.01       765.08 o                         
  -5   7  10       8847.73       8180.25       770.69 o                         
  -3   7  10       4622.35       4850.29       823.54 o                         
  -1   7  10      19341.32      21249.87      1014.67 o                         
   1   7  10      13795.85      13479.36       888.80 o                         
   3   7  10       5144.55       4760.60       486.53 o                         
   5   7  10        653.33        631.89       482.56 o                         
   7   7  10         45.13        143.00       611.17 o                         
  -8   8  10       2786.77       2467.92       721.93 o                         
  -6   8  10        106.58        273.90       664.89 o                         
  -4   8  10      25705.15      30387.88      1566.13 o                         
  -2   8  10      15115.24      16659.97       984.71 o                         
   0   8  10         68.72        517.22       481.55 o                         
   2   8  10         40.76        355.56       557.58 o                         
   4   8  10      12372.68      13006.72      1201.17 o                         
   6   8  10       8751.24       9937.89       810.72 o                         
  -7   9  10        155.70       -445.02       726.72 o                         
  -5   9  10       2731.49       1313.70       692.21 o                         
  -3   9  10      13003.00      12870.55      1089.89 o                         
  -1   9  10       1586.85       1194.60       550.84 o                         
   1   9  10         74.13       -282.84       565.30 o                         
   3   9  10        645.02        358.74       700.25 o                         
   5   9  10       3394.64       2715.29       696.08 o                         
  -4  10  10      14074.30      13503.71      1281.27 o                         
  -2  10  10      13315.59      12363.35      1017.30 o                         
   0  10  10       2775.71       2649.18       798.98 o                         
   2  10  10       2670.19       1911.90       688.61 o                         
 -11   1  11      16656.70      16924.85       962.09 o                         
  -9   1  11       4026.68       4224.54       574.65 o                         
  -7   1  11        662.26        385.37       407.77 o                         
  -5   1  11      31560.88      33889.87      1485.46 o                         
  -3   1  11      47701.82      51135.59      2218.50 o                         
  -1   1  11       3337.38       3532.13       469.70 o                         
   1   1  11       7049.50       7348.88       455.46 o                         
   3   1  11        859.63        568.12       458.03 o                         
   5   1  11       2227.68       1672.77       508.72 o                         
   7   1  11       5496.14       5805.24       735.22 o                         
 -10   2  11        180.31          7.88       637.53 o                         
  -8   2  11      18156.42      18698.91      1236.03 o                         
  -6   2  11      14448.01      15204.92      1147.80 o                         
  -4   2  11        113.28        207.28       445.11 o                         
  -2   2  11          2.47        220.37       368.74 o                         
   0   2  11      13046.55      14449.15       805.55 o                         
   2   2  11       3687.36       3760.18       426.40 o                         
   4   2  11       4824.35       5214.67       533.60 o                         
   6   2  11      11663.94      12743.36       918.67 o                         
   8   2  11         23.29        251.24       649.07 o                         
 -11   3  11       5298.96       5764.12       889.26 o                         
  -9   3  11       1874.40       1795.03       640.75 o                         
  -7   3  11       3094.79       2317.02       561.69 o                         
  -5   3  11       7555.64       7760.23       640.75 o                         
  -3   3  11      13118.03      13189.73       768.30 o                         
  -1   3  11       1550.64       1611.54       488.48 o                         
   1   3  11       1251.16       1496.94       331.98 o                         
   3   3  11         93.64        154.33       377.45 o                         
   5   3  11         68.05        373.42       514.51 o                         
   7   3  11       2649.36       1707.26       645.52 o                         
 -10   4  11       3622.19       3008.40       775.00 o                         
  -8   4  11      41067.33      44200.98      2207.49 o                         
  -6   4  11      21375.64      23039.41      1084.00 o                         
  -4   4  11         32.35        204.73       484.12 o                         
  -2   4  11       1033.20       1020.73       490.13 o                         
   0   4  11      21157.38      23385.96      1080.08 o                         
   2   4  11       6062.10       5585.45       551.79 o                         
   4   4  11      12797.68      14037.09       768.53 o                         
   6   4  11      16883.43      16155.56      1015.01 o                         
   8   4  11        438.06       -319.57       670.47 o                         
  -9   5  11       1401.27       1124.60       794.14 o                         
  -7   5  11       3301.53       2537.66       631.67 o                         
  -5   5  11        369.03        -52.28       500.90 o                         
  -3   5  11       1125.87        823.57       479.42 o                         
  -1   5  11          3.66        462.47       488.81 o                         
   1   5  11       2268.00       1852.44       501.19 o                         
   3   5  11          7.94        -65.10       460.31 o                         
   5   5  11       6061.40       5344.94       835.74 o                         
   7   5  11         15.97       -232.17       642.17 o                         
  -8   6  11      19145.70      19695.40      1209.84 o                         
  -6   6  11      18239.35      19495.62      1175.19 o                         
  -4   6  11       2386.28       1874.16       622.66 o                         
  -2   6  11       2151.75       1385.11       573.69 o                         
   0   6  11       7703.23       8097.51       661.76 o                         
   2   6  11       2250.51       1594.72       483.74 o                         
   4   6  11       6167.18       5441.78       697.28 o                         
   6   6  11      10028.82      11526.69      1476.44 o                         
  -7   7  11       1106.66       1075.52       710.95 o                         
  -5   7  11       4795.47       3961.09       721.20 o                         
  -3   7  11      21929.67      20231.15      1525.32 o                         
  -1   7  11        408.48        526.16       662.09 o                         
   1   7  11       6154.21       6199.25       918.71 o                         
   3   7  11          6.91        386.33       513.98 o                         
   5   7  11       4369.97       3437.57       747.60 o                         
  -6   8  11       3543.19       2547.05       846.07 o                         
  -4   8  11       6297.73       6442.60      1002.28 o                         
  -2   8  11       2475.86       1624.92       909.20 o                         
   0   8  11         71.87       -427.92       700.41 o                         
   2   8  11        212.26        -56.62       586.82 o                         
   4   8  11        730.95        680.72       618.22 o                         
  -5   9  11       9139.79       9070.06       950.00 o                         
  -3   9  11      20531.46      18974.85      1522.89 o                         
  -1   9  11        688.31        881.20       900.84 o                         
   1   9  11       2330.68       1431.42       631.87 o                         
   3   9  11         84.08        136.17       681.91 o                         
 -10   0  12      15118.79      16215.35      1313.99 o                         
  -8   0  12         71.79       -137.89       702.26 o                         
  -6   0  12          3.24       -711.41       760.48 o                         
  -4   0  12      12670.31      12830.97      1273.28 o                         
  -2   0  12        854.64       1224.14       856.48 o                         
   0   0  12      26352.23      26643.81      1982.36 o                         
   2   0  12      30761.35      32768.52      2191.02 o                         
   4   0  12       5847.63       5193.74       892.92 o                         
   6   0  12        119.90       -213.30       782.55 o                         
  -9   1  12       1266.51        883.60       551.73 o                         
  -7   1  12       3413.09       3070.94       542.87 o                         
  -5   1  12         16.87         85.33       514.15 o                         
  -3   1  12       1979.76       2502.85       658.44 o                         
  -1   1  12          0.53       -144.57       564.91 o                         
   1   1  12          0.06        -30.92       367.64 o                         
   3   1  12        185.70        -58.32       452.60 o                         
   5   1  12       5324.91       5405.48       894.79 o                         
   7   1  12       1395.69        936.07       645.19 o                         
 -10   2  12       7016.95       6848.37       830.88 o                         
  -8   2  12          4.14        262.21       614.45 o                         
  -6   2  12        121.96       -376.55       501.11 o                         
  -4   2  12       5818.03       5204.20       603.82 o                         
  -2   2  12        251.03        401.13       503.15 o                         
   0   2  12      17313.00      21005.43      1304.41 o                         
   2   2  12      19386.24      18081.95       951.75 o                         
   4   2  12       1717.61       1553.73       558.56 o                         
   6   2  12       1866.83       1896.22       604.28 o                         
  -9   3  12       9679.26      10772.43       981.14 o                         
  -7   3  12      18817.80      19720.59      1120.27 o                         
  -5   3  12          3.95       -296.66       561.22 o                         
  -3   3  12      12646.91      15269.10       981.87 o                         
  -1   3  12        460.20        817.37       548.44 o                         
   1   3  12       1282.54       1413.71       400.95 o                         
   3   3  12       4965.89       3465.40       527.85 o                         
   5   3  12      34958.57      38207.93      1997.44 o                         
   7   3  12       5251.07       4751.94       799.48 o                         
  -8   4  12       1341.71        539.21       848.14 o                         
  -6   4  12        475.30        -20.83       569.03 o                         
  -4   4  12        214.46        581.73       621.99 o                         
  -2   4  12        664.53        390.94       573.07 o                         
   0   4  12        408.81        721.31       599.44 o                         
   2   4  12       1892.92       1817.29       475.57 o                         
   4   4  12       1522.64       1060.85       524.31 o                         
   6   4  12       3056.79       2421.63       766.55 o                         
  -7   5  12      17168.98      16402.64      1280.38 o                         
  -5   5  12        111.77         -8.05       573.05 o                         
  -3   5  12       8920.93       7943.91       658.38 o                         
  -1   5  12       2089.40       1583.58       665.13 o                         
   1   5  12        308.42        278.23       669.15 o                         
   3   5  12      10099.34       9580.15       813.66 o                         
   5   5  12      29158.67      31204.45      1975.64 o                         
  -8   6  12       2002.72       2952.20       919.19 o                         
  -6   6  12        317.56        464.09       675.02 o                         
  -4   6  12       6100.45       5497.49       693.26 o                         
  -2   6  12       2409.23       2967.20       730.01 o                         
   0   6  12       4354.70       4448.41       823.30 o                         
   2   6  12       3366.30       2944.45       723.61 o                         
   4   6  12       1008.92        855.23       682.91 o                         
  -5   7  12         24.64         74.74       780.09 o                         
  -3   7  12        663.68         81.80       776.47 o                         
  -1   7  12       1435.32       2364.06       766.91 o                         
   1   7  12       2417.77       1802.69       895.35 o                         
   3   7  12       7655.65       6305.81       825.14 o                         
  -4   8  12       6274.03       4799.10      1073.43 o                         
  -2   8  12       1274.28        836.36       844.09 o                         
   0   8  12       7010.22       7658.51      1094.58 o                         
   2   8  12      11839.20      11798.06      1444.80 o                         
  -9   1  13       1166.08        716.81       742.96 o                         
  -7   1  13      11293.94      11002.71       873.85 o                         
  -5   1  13       2814.86       2647.16       611.77 o                         
  -3   1  13          7.92        229.13       638.45 o                         
  -1   1  13      17052.42      19871.96      1348.36 o                         
   1   1  13      36242.71      37863.06      2023.33 o                         
   3   1  13      11753.62      10028.09      1087.58 o                         
   5   1  13        497.30        411.42       737.22 o                         
  -8   2  13       3009.64       2109.90       783.18 o                         
  -6   2  13          3.26         33.19       646.93 o                         
  -4   2  13      10777.35      12533.06       937.28 o                         
  -2   2  13       9660.89      10733.39       892.67 o                         
   0   2  13        382.58       1327.69       764.76 o                         
   2   2  13        176.45          3.22       492.60 o                         
   4   2  13       4376.65       2939.20       735.81 o                         
  -7   3  13       3450.52       3260.27       728.02 o                         
  -5   3  13       2166.66       1593.77       678.90 o                         
  -3   3  13        744.59        422.48       628.05 o                         
  -1   3  13       4214.27       5489.06      1458.24 o                         
   1   3  13      15165.36      12745.13      1256.02 o                         
   3   3  13       2168.11       1888.21       561.74 o                         
   5   3  13         92.61       -281.90       714.65 o                         
  -6   4  13        213.12          2.28       721.54 o                         
  -4   4  13      24315.14      24389.00      1506.54 o                         
  -2   4  13      28128.94      30898.27      1777.69 o                         
   0   4  13        186.56         -7.04       849.71 o                         
   2   4  13        765.24        579.98       742.40 o                         
   4   4  13      17171.55      19707.96      1187.56 o                         
  -7   5  13        639.25        726.21      1077.70 o                         
  -5   5  13          7.88        365.15       670.93 o                         
  -3   5  13       7278.67       8053.73       963.89 o                         
  -1   5  13         15.11        116.23       906.77 o                         
   1   5  13       1947.07       2854.18       969.22 o                         
   3   5  13          9.37        454.58       766.79 o                         
  -4   6  13      12546.17      12803.60      1123.66 o                         
  -2   6  13      12588.02      13348.89      1347.77 o                         
   0   6  13       5280.22       3985.23       964.13 o                         
   2   6  13       2073.91       1541.80       866.95 o                         
  -3   7  13        964.82        370.75      1018.52 o                         
  -1   7  13       1367.11       1009.96      1171.50 o                         
  -6   0  14      17671.15      18333.57      2417.04 o                         
  -4   0  14       1183.84        474.95       983.54 o                         
  -2   0  14        595.41         63.33       989.05 o                         
   0   0  14      14327.98      17299.24      1731.13 o                         
   2   0  14       8640.32       7752.91      2087.16 o                         
  -5   1  14        851.94        243.02       675.44 o                         
  -3   1  14       5338.30       5503.95       824.32 o                         
  -1   1  14         96.25        324.90       716.29 o                         
   1   1  14        274.28        856.82       929.52 o                         
   3   1  14         10.68       -534.66       839.70 o                         
  -6   2  14      12392.54      13731.22      1285.36 o                         
  -4   2  14       1016.90        773.90       721.75 o                         
  -2   2  14        616.89        212.99       809.96 o                         
   0   2  14       8302.63       6637.41       981.34 o                         
   2   2  14       4083.61       3900.11       787.38 o                         
  -5   3  14       4959.37       4007.18       803.59 o                         
  -3   3  14      28282.67      31247.38      2137.80 o                         
  -1   3  14       2449.21       2164.88       855.13 o                         
   1   3  14       2140.38       1189.23       959.33 o                         
  -4   4  14       1187.94        809.56       781.07 o                         
  -2   4  14       1337.67        745.39       865.61 o                         
   0   4  14        161.09        561.24       951.23 o                         
  -1   5  14       5304.93       4323.56      1288.72 o                         
                                                                                
