# Supplementary material for: Two polymorphs of [Rh(μ-I)(COD)]2
Source: Acta Crystallogr E Crystallogr Commun. 2021 Jul 27;77(Pt 9):871–4. doi: 10.1107/S205698902100743X (PMC8423016; doi:10.1107/S205698902100743X)
Supplement: Supplementary file 3 [file e-77-00871-Psup3.hkl]

data_P
#Rh_m-ICOD~2~P                                                              
_shelx_title ' thomas_dru_rhstmat2_a.res in P2(1)/c'                            
_shelx_refln_list_code          4                                               
_shelx_F_calc_maximum      476.56                                               
_exptl_crystal_F_000      1264.00                                               
_reflns_d_resolution_high  0.7996                                               
                                                                                
loop_                                                                           
 _space_group_symop_operation_xyz                                               
 'x, y, z'                                                                      
 '-x, y+1/2, -z+1/2'                                                            
 '-x, -y, -z'                                                                   
 'x, -y-1/2, z-1/2'                                                             
                                                                                
_cell_length_a    10.4505                                                       
_cell_length_b    19.3900                                                       
_cell_length_c     8.6271                                                       
_cell_angle_alpha  90.000                                                       
_cell_angle_beta  101.523                                                       
_cell_angle_gamma  90.000                                                       
                                                                                
_shelx_F_squared_multiplier     1.000                                           
                                                                                
loop_                                                                           
 _refln_index_h                                                                 
 _refln_index_k                                                                 
 _refln_index_l                                                                 
 _refln_F_squared_calc                                                          
 _refln_F_squared_meas                                                          
 _refln_F_squared_sigma                                                         
 _refln_observed_status                                                         
   1   0   0       9339.28       9451.15       136.10 o                         
   2   0   0     212051.94     217488.97      2983.03 o                         
   3   0   0       2698.55       2715.74        68.94 o                         
   4   0   0      28454.56      28292.29       413.77 o                         
   5   0   0      46015.06      46852.17       672.47 o                         
   6   0   0      26176.14      26067.05       482.80 o                         
   7   0   0       6607.76       6432.40       159.03 o                         
   8   0   0       2478.91       2352.15       137.33 o                         
   9   0   0       2063.29       1812.67       279.98 o                         
  10   0   0      13846.57      14278.50       460.59 o                         
  11   0   0      30891.82      34055.68       866.98 o                         
  12   0   0       2575.19       2426.97       264.78 o                         
   1   1   0        873.64        927.19        18.63 o                         
   2   1   0      27098.55      27184.27       267.45 o                         
   3   1   0      29931.87      31391.39       311.70 o                         
   4   1   0      11220.16      10713.78       122.45 o                         
   5   1   0       9594.22       9828.46       119.24 o                         
   6   1   0      12008.16      12063.50       166.64 o                         
   7   1   0       3033.10       2901.18        88.24 o                         
   8   1   0       8813.21       8699.26       188.37 o                         
   9   1   0       4355.93       4501.57       186.62 o                         
  10   1   0       2789.87       2685.17       153.87 o                         
  11   1   0       2967.95       2780.92       160.55 o                         
  12   1   0        234.20         33.07       147.12 o                         
   0   2   0     205983.45     200516.83      2655.95 o                         
   1   2   0      11924.28      12005.31       127.09 o                         
   2   2   0      52103.10      53487.18       528.08 o                         
   3   2   0       8008.73       8122.00        96.76 o                         
   4   2   0       1680.77       1580.86        43.90 o                         
   5   2   0      26907.57      26671.63       296.13 o                         
   6   2   0      15875.43      15331.36       210.47 o                         
   7   2   0       2988.20       2892.83        84.40 o                         
   8   2   0       2739.52       2695.18        98.50 o                         
   9   2   0        170.79        141.46        94.68 o                         
  10   2   0       7142.53       7232.77       233.62 o                         
  11   2   0      14640.70      15564.26       365.69 o                         
  12   2   0        948.93        805.99       164.35 o                         
   1   3   0      11323.74      11588.03       119.41 o                         
   2   3   0      94321.59      96120.93       902.80 o                         
   3   3   0      79381.69      80839.08       797.39 o                         
   4   3   0      50110.67      49501.35       522.30 o                         
   5   3   0      50696.88      51437.15       621.96 o                         
   6   3   0      37620.74      37482.55       483.50 o                         
   7   3   0       9623.82       9256.60       164.41 o                         
   8   3   0      49464.62      51792.43       732.83 o                         
   9   3   0      15955.78      16354.25       348.93 o                         
  10   3   0      13805.26      14112.07       347.09 o                         
  11   3   0       5566.68       5242.87       300.67 o                         
  12   3   0        154.65         82.32       151.68 o                         
   0   4   0       2330.61       2481.54        76.63 o                         
   1   4   0      10338.37      10442.88       112.56 o                         
   2   4   0       1593.71       1679.02        47.29 o                         
   3   4   0         55.55         88.88        22.33 o                         
   4   4   0      13733.51      13627.84       152.92 o                         
   5   4   0       9602.74       9300.71       143.53 o                         
   6   4   0       2102.13       2083.23        69.93 o                         
   7   4   0        102.56        110.84        52.03 o                         
   8   4   0       2035.50       1903.07        93.10 o                         
   9   4   0       2620.37       2463.74       117.54 o                         
  10   4   0       1168.16       1312.11       124.94 o                         
  11   4   0         58.28        115.14       142.79 o                         
  12   4   0         18.01        -59.82       153.09 o                         
   1   5   0      10238.09      10463.08       113.68 o                         
   2   5   0      72108.81      72569.28       718.19 o                         
   3   5   0      67776.70      68715.64       656.46 o                         
   4   5   0      28421.25      28023.44       290.09 o                         
   5   5   0      37852.61      38177.69       443.58 o                         
   6   5   0      15123.70      14363.50       207.24 o                         
   7   5   0       2251.99       2009.68       117.13 o                         
   8   5   0      44341.50      46457.44       725.48 o                         
   9   5   0      12778.55      12742.64       259.11 o                         
  10   5   0      15707.32      16129.38       385.46 o                         
  11   5   0       4421.71       4427.25       235.18 o                         
  12   5   0         18.24        -67.19       161.47 o                         
   0   6   0      76320.94      76552.17      1075.68 o                         
   1   6   0       3783.38       3699.33        58.93 o                         
   2   6   0     131608.01     133966.00      1285.48 o                         
   3   6   0         25.41         68.15        25.38 o                         
   4   6   0      57816.75      58703.43       581.41 o                         
   5   6   0         10.15         30.79        32.05 o                         
   6   6   0        589.25        559.90        52.46 o                         
   7   6   0       5670.79       5622.13       153.64 o                         
   8   6   0        846.42        762.28        77.06 o                         
   9   6   0      15556.77      15908.75       293.82 o                         
  10   6   0        428.15        348.39       111.36 o                         
  11   6   0       8915.54       9446.25       433.03 o                         
  12   6   0       1374.04       1119.77       204.40 o                         
   1   7   0        309.26        311.70        28.77 o                         
   2   7   0      47612.96      49421.06       502.20 o                         
   3   7   0      46430.99      48670.22       476.21 o                         
   4   7   0          2.04         45.72        30.69 o                         
   5   7   0       1751.06       1614.47        55.25 o                         
   6   7   0        936.44        919.59        41.54 o                         
   7   7   0       8383.53       8422.58       180.18 o                         
   8   7   0       8258.82       8255.28       187.66 o                         
   9   7   0       1470.12       1466.13       108.51 o                         
  10   7   0       2743.77       2850.93       179.94 o                         
  11   7   0       4697.37       4482.89       258.57 o                         
  12   7   0       1038.40        828.18       196.69 o                         
   0   8   0     222767.74     231290.63      3063.89 o                         
   1   8   0        854.73        844.80        36.45 o                         
   2   8   0     130839.49     132525.39      1305.80 o                         
   3   8   0        240.45        241.77        31.37 o                         
   4   8   0      37902.90      37728.82       453.83 o                         
   5   8   0       2876.17       2905.90        92.64 o                         
   6   8   0       6884.46       6864.35       148.11 o                         
   7   8   0       7743.94       7605.39       169.80 o                         
   8   8   0        225.08        222.94        69.08 o                         
   9   8   0      13308.13      13927.55       304.36 o                         
  10   8   0       2349.34       2503.87       148.67 o                         
  11   8   0      15050.95      16504.55       444.27 o                         
  12   8   0       1471.09       1284.71       240.90 o                         
   1   9   0      18917.46      18567.84       199.40 o                         
   2   9   0       1451.40       1424.07        57.40 o                         
   3   9   0       1201.78       1218.65        51.32 o                         
   4   9   0      43652.56      43587.02       521.96 o                         
   5   9   0       6403.50       6442.89       127.90 o                         
   6   9   0      49794.16      51979.49       678.96 o                         
   7   9   0      36512.08      38242.68       615.36 o                         
   8   9   0        727.59        634.39        91.56 o                         
   9   9   0       2962.78       2668.91       134.66 o                         
  10   9   0       1404.06       1291.10       131.89 o                         
  11   9   0        335.06        279.66       171.92 o                         
   0  10   0      62879.95      63087.87       906.72 o                         
   1  10   0       2250.30       2151.68        62.70 o                         
   2  10   0       7725.94       7153.12       119.05 o                         
   3  10   0        186.72        231.69        42.65 o                         
   4  10   0        564.72        526.79        48.10 o                         
   5  10   0      12570.22      12756.71       190.39 o                         
   6  10   0       7649.32       7552.37       149.18 o                         
   7  10   0       3202.23       3166.74       106.06 o                         
   8  10   0       2753.00       2972.85       157.80 o                         
   9  10   0        606.80        522.53       112.42 o                         
  10  10   0        887.45        718.56       146.54 o                         
  11  10   0       5596.32       5380.17       285.69 o                         
   1  11   0      31860.96      32168.77       401.65 o                         
   2  11   0       4785.73       4618.85       108.88 o                         
   3  11   0       6140.98       6146.75       126.52 o                         
   4  11   0      55554.14      56150.53       730.66 o                         
   5  11   0      17738.01      18105.34       253.90 o                         
   6  11   0      63665.80      68344.75       854.48 o                         
   7  11   0      28594.96      30551.72       516.99 o                         
   8  11   0       8337.19       8263.48       231.32 o                         
   9  11   0       5774.75       5341.88       210.55 o                         
  10  11   0       5114.78       5291.83       241.91 o                         
  11  11   0         26.38        -15.68       174.45 o                         
   0  12   0       1686.13       1762.21       110.19 o                         
   1  12   0       1606.18       1459.92        81.04 o                         
   2  12   0      16083.35      15538.25       244.92 o                         
   3  12   0        384.19        334.17        52.50 o                         
   4  12   0      14683.53      14928.39       233.43 o                         
   5  12   0      12993.32      13179.95       210.40 o                         
   6  12   0       1193.51       1123.91        76.66 o                         
   7  12   0         81.62        140.39        83.60 o                         
   8  12   0       3180.99       3001.89       174.97 o                         
   9  12   0       6086.58       6278.27       268.88 o                         
  10  12   0         59.83         51.68       156.30 o                         
  11  12   0        213.44        258.92       197.19 o                         
   1  13   0      22429.81      23194.73       379.73 o                         
   2  13   0       1259.45       1153.09        75.54 o                         
   3  13   0       3715.99       3896.80       136.19 o                         
   4  13   0      14800.30      14870.08       246.68 o                         
   5  13   0      11457.00      11231.97       197.35 o                         
   6  13   0      16160.89      16551.68       289.91 o                         
   7  13   0       9812.12       9876.33       232.82 o                         
   8  13   0       5093.87       4908.64       192.19 o                         
   9  13   0       1194.68        886.69       141.78 o                         
  10  13   0       4018.00       4057.91       240.03 o                         
   0  14   0      18301.40      17611.09       391.81 o                         
   1  14   0       6744.77       7018.87       172.33 o                         
   2  14   0      51496.95      53734.60       799.86 o                         
   3  14   0        334.95        245.64        62.20 o                         
   4  14   0      50469.80      52316.25       746.06 o                         
   5  14   0       1988.63       1980.51        99.64 o                         
   6  14   0         24.09         38.85        74.20 o                         
   7  14   0       5484.11       5242.65       185.19 o                         
   8  14   0       2747.08       2802.65       162.63 o                         
   9  14   0      23413.58      25499.67       611.04 o                         
  10  14   0         66.43         81.69       172.13 o                         
   1  15   0       1823.96       1856.72       101.80 o                         
   2  15   0         29.80         30.58        65.37 o                         
   3  15   0        690.77        674.09        63.42 o                         
   4  15   0         27.90         53.67        63.04 o                         
   5  15   0          7.85        -12.00        73.92 o                         
   6  15   0        212.35        206.18        98.67 o                         
   7  15   0        296.12        192.08       107.09 o                         
   8  15   0        141.25         92.44       120.19 o                         
   9  15   0        582.49        487.32       151.17 o                         
  10  15   0        179.45         66.36       196.41 o                         
   0  16   0      11897.09      13022.02       401.11 o                         
   1  16   0       8400.82       8202.89       181.50 o                         
   2  16   0      31648.86      33858.35       537.06 o                         
   3  16   0       1343.25       1208.02        80.56 o                         
   4  16   0      39594.79      42193.90       686.27 o                         
   5  16   0       1549.58       1290.61       110.57 o                         
   6  16   0         17.93         37.73        97.71 o                         
   7  16   0       4157.20       4162.53       218.62 o                         
   8  16   0        578.40        471.84       142.84 o                         
   9  16   0      16913.32      18752.34       604.90 o                         
   1  17   0       4386.91       4377.03       155.12 o                         
   2  17   0        960.75        947.06       104.34 o                         
   3  17   0          2.59         -3.50        85.67 o                         
   4  17   0      16636.85      17066.02       360.87 o                         
   5  17   0       3191.26       3183.30       164.28 o                         
   6  17   0      21331.37      22500.48       456.14 o                         
   7  17   0       9587.48       9818.95       386.86 o                         
   8  17   0       3529.80       3052.27       204.45 o                         
   9  17   0       1619.30       1508.16       214.15 o                         
   0  18   0        215.18        225.70       125.90 o                         
   1  18   0       3271.64       3454.77       142.15 o                         
   2  18   0       4970.33       4819.16       179.60 o                         
   3  18   0       4039.18       3903.92       173.38 o                         
   4  18   0       7255.66       7666.14       241.29 o                         
   5  18   0         33.98         21.70       119.10 o                         
   6  18   0          1.53          8.30       131.97 o                         
   7  18   0       1354.48       1300.71       169.17 o                         
   8  18   0         61.80          6.65       161.22 o                         
   1  19   0      12775.21      13607.22       310.08 o                         
   2  19   0        119.87        -39.12       111.26 o                         
   3  19   0       1771.27       1715.11       155.58 o                         
   4  19   0      18568.91      19023.75       451.66 o                         
   5  19   0       5295.80       5306.18       291.36 o                         
   6  19   0      25586.36      27786.74       578.92 o                         
   7  19   0      14642.86      15123.71       417.27 o                         
   0  20   0      19202.89      20438.33       585.99 o                         
   1  20   0        511.19        518.35       124.97 o                         
   2  20   0       4625.73       4623.34       208.62 o                         
   3  20   0        928.46        682.01       147.87 o                         
   4  20   0       1266.90       1311.24       160.45 o                         
   5  20   0         37.04        -33.22       144.26 o                         
   6  20   0        311.66        217.76       156.20 o                         
   7  20   0          9.20         -0.61       172.78 o                         
   1  21   0      10013.67      10621.05       332.06 o                         
   2  21   0       1367.91       1047.55       158.99 o                         
   3  21   0        232.40        128.83       143.77 o                         
   4  21   0       2865.95       2249.71       185.41 o                         
   5  21   0       2061.71       1555.32       196.88 o                         
   6  21   0       5636.30       5780.63       291.14 o                         
   0  22   0      18045.18      18697.53       655.19 o                         
   1  22   0         63.04         17.73       145.04 o                         
   2  22   0      13478.14      13439.99       455.48 o                         
   3  22   0         11.93       -100.84       164.13 o                         
   4  22   0       5937.18       5416.78       277.64 o                         
   5  22   0        538.07        246.30       209.52 o                         
   1  23   0       3022.95       2708.80       213.05 o                         
   2  23   0       5248.41       4900.46       276.61 o                         
   3  23   0       1996.07       1887.20       234.62 o                         
   4  23   0        315.20        361.78       245.24 o                         
   0  24   0       3637.99       3516.58       393.58 o                         
   1  24   0        292.22        216.18       187.74 o                         
 -12   1   1      10163.25      10860.78       305.35 o                         
 -11   1   1      13320.32      14036.70       327.81 o                         
 -10   1   1        648.47        628.92        98.11 o                         
  -9   1   1       9506.52       9252.98       187.52 o                         
  -8   1   1       4023.82       3948.64        89.41 o                         
  -7   1   1      22857.16      23263.20       312.23 o                         
  -6   1   1      20004.68      20023.92       246.59 o                         
  -5   1   1      39872.16      40185.70       411.82 o                         
  -4   1   1      47919.78      47025.00       472.78 o                         
  -3   1   1       1233.37       1172.92        33.62 o                         
  -2   1   1       4898.37       4709.98        62.91 o                         
  -1   1   1      92549.39      92719.71      1041.66 o                         
   0   1   1      17440.30      17709.22       189.96 o                         
   1   1   1      47165.90      47762.18       460.51 o                         
   2   1   1     109196.69     112693.51      1078.16 o                         
   3   1   1       2221.21       2258.24        46.02 o                         
   4   1   1         73.86         68.20        25.65 o                         
   5   1   1       6169.27       5871.20        93.29 o                         
   6   1   1      25185.30      25444.49       328.46 o                         
   7   1   1       9749.04       9771.47       165.21 o                         
   8   1   1       2887.43       2657.58       108.65 o                         
   9   1   1        543.10        455.22        87.86 o                         
  10   1   1       3511.64       3279.20       175.30 o                         
  11   1   1        659.47        606.99       142.55 o                         
  12   1   1      11254.71      11980.50       515.98 o                         
 -12   2   1          1.67        -38.47       138.29 o                         
 -11   2   1       3371.97       3421.31       174.04 o                         
 -10   2   1        999.19        925.00       106.00 o                         
  -9   2   1      25983.71      26669.62       420.02 o                         
  -8   2   1       1269.71       1221.49        70.87 o                         
  -7   2   1      38085.18      38806.21       535.16 o                         
  -6   2   1       8113.71       8089.99       142.05 o                         
  -5   2   1       5047.67       4729.63       104.05 o                         
  -4   2   1         26.59         64.61        23.97 o                         
  -3   2   1      10012.42      10120.52       122.65 o                         
  -2   2   1       5426.64       5516.94        71.09 o                         
  -1   2   1      10202.59      10545.81       118.40 o                         
   0   2   1       2858.21       2862.27        46.19 o                         
   1   2   1      47785.15      49583.18       489.36 o                         
   2   2   1      15467.50      15669.25       164.59 o                         
   3   2   1      25543.42      25202.07       263.51 o                         
   4   2   1      39405.01      38721.18       407.66 o                         
   5   2   1         14.95         -2.39        31.35 o                         
   6   2   1      16224.20      16083.63       238.92 o                         
   7   2   1        120.28        145.84        49.63 o                         
   8   2   1       1401.77       1374.37        92.48 o                         
   9   2   1          2.02        -15.80        79.85 o                         
  10   2   1       1582.22       1256.48       130.57 o                         
  11   2   1        128.04         73.00       122.23 o                         
  12   2   1        204.54        231.30       185.63 o                         
 -12   3   1       4343.26       4034.80       212.60 o                         
 -11   3   1       5162.79       4844.53       206.70 o                         
 -10   3   1        635.14        585.38        96.26 o                         
  -9   3   1       2603.89       2711.54       121.43 o                         
  -8   3   1       1027.17       1023.21        72.38 o                         
  -7   3   1       8667.35       8686.26       175.55 o                         
  -6   3   1       7202.26       7044.13       125.90 o                         
  -5   3   1       1592.66       1482.74        51.63 o                         
  -4   3   1      32081.08      32802.18       381.38 o                         
  -3   3   1       3026.36       2972.16        48.23 o                         
  -2   3   1       4058.20       4071.62        55.37 o                         
  -1   3   1       5704.80       5790.51        71.49 o                         
   0   3   1          1.30         49.30        14.70 o                         
   1   3   1      43521.71      43857.41       418.91 o                         
   2   3   1      61988.30      64195.08       622.88 o                         
   3   3   1       9172.77       8928.85       107.65 o                         
   4   3   1        786.61        944.75        38.84 o                         
   5   3   1        478.00        412.63        37.20 o                         
   6   3   1       7074.87       6674.40       129.26 o                         
   7   3   1      14541.56      15129.15       241.36 o                         
   8   3   1        244.57        196.65        57.96 o                         
   9   3   1        509.02        480.12        98.92 o                         
  10   3   1       1169.92        956.38       132.99 o                         
  11   3   1        977.91        873.02       140.65 o                         
  12   3   1       2926.22       3070.28       244.02 o                         
 -12   4   1         67.34         81.17       146.57 o                         
 -11   4   1       4861.01       4704.04       222.52 o                         
 -10   4   1       2561.98       2400.95       126.65 o                         
  -9   4   1      50597.43      53644.76       838.33 o                         
  -8   4   1       3665.98       3492.02       114.88 o                         
  -7   4   1      62055.62      63206.30       816.65 o                         
  -6   4   1      10487.91      10274.47       164.52 o                         
  -5   4   1       8988.14       8597.02       139.08 o                         
  -4   4   1       1353.37       1418.16        62.53 o                         
  -3   4   1      10573.64      10494.05       122.64 o                         
  -2   4   1      18711.86      19416.24       195.17 o                         
  -1   4   1      25722.18      26407.29       270.11 o                         
   0   4   1       2308.32       2390.85        39.68 o                         
   1   4   1       9823.47       9580.14       106.18 o                         
   2   4   1      60314.40      60813.59       605.67 o                         
   3   4   1      23448.52      23140.97       241.87 o                         
   4   4   1     127432.39     128172.25      1211.62 o                         
   5   4   1       6577.37       6946.85       107.23 o                         
   6   4   1      25501.97      26088.38       347.24 o                         
   7   4   1       2024.34       1916.19        70.26 o                         
   8   4   1       2205.02       2015.28        84.66 o                         
   9   4   1       2090.08       1925.92       129.78 o                         
  10   4   1       4108.88       4147.31       195.54 o                         
  11   4   1        146.21        155.96       126.67 o                         
  12   4   1          4.66        -59.26       181.18 o                         
 -12   5   1        173.38         89.65       154.01 o                         
 -11   5   1        404.46        203.29       135.84 o                         
 -10   5   1        621.24        514.18       102.70 o                         
  -9   5   1        936.84        871.74        96.41 o                         
  -8   5   1       4464.67       4265.69       135.13 o                         
  -7   5   1          2.23         30.17        52.73 o                         
  -6   5   1         97.00        162.94        43.69 o                         
  -5   5   1       8241.67       8123.04       129.51 o                         
  -4   5   1        155.26        199.23        23.97 o                         
  -3   5   1      30381.06      29779.61       300.21 o                         
  -2   5   1      35464.44      36455.60       379.87 o                         
  -1   5   1       6226.23       6172.45        76.51 o                         
   0   5   1       9126.18       8861.57       102.84 o                         
   1   5   1        895.46        985.39        32.10 o                         
   2   5   1        541.92        714.16        39.07 o                         
   3   5   1       3607.22       3483.39        69.08 o                         
   4   5   1         10.45         81.58        32.35 o                         
   5   5   1        665.73        758.28        50.42 o                         
   6   5   1         46.36         13.57        37.16 o                         
   7   5   1       3340.88       3321.85        92.57 o                         
   8   5   1      11243.40      11712.35       272.97 o                         
   9   5   1          2.23         27.09        85.91 o                         
  10   5   1       5479.13       5575.91       240.48 o                         
  11   5   1       1337.34       1363.59       160.56 o                         
  12   5   1         87.08         12.38       168.44 o                         
 -12   6   1        329.07        277.31       152.47 o                         
 -11   6   1        351.39        376.77       140.91 o                         
 -10   6   1       4572.68       4370.88       173.13 o                         
  -9   6   1      25580.85      26578.51       479.24 o                         
  -8   6   1       1421.31       1401.84        92.67 o                         
  -7   6   1      27650.87      27848.90       404.35 o                         
  -6   6   1      13473.89      13320.80       201.96 o                         
  -5   6   1        265.74        224.08        30.26 o                         
  -4   6   1       7657.02       7479.25       100.91 o                         
  -3   6   1       9512.76       9634.42       107.22 o                         
  -2   6   1      12327.94      12392.54       175.68 o                         
  -1   6   1      18371.06      18340.14       187.55 o                         
   0   6   1      13705.50      13910.18       150.72 o                         
   1   6   1      11196.46      10782.61       128.31 o                         
   2   6   1       5442.28       5122.18        80.28 o                         
   3   6   1      17244.34      16907.11       191.86 o                         
   4   6   1      57689.91      58897.02       655.45 o                         
   5   6   1      12141.07      12822.99       198.18 o                         
   6   6   1       4057.92       3842.18       104.63 o                         
   7   6   1       1979.42       1992.42        67.63 o                         
   8   6   1         33.39         86.49        73.59 o                         
   9   6   1       5011.94       5190.29       190.30 o                         
  10   6   1       4054.03       4128.78       185.89 o                         
  11   6   1        522.56        410.31       144.34 o                         
  12   6   1        657.59        540.30       195.74 o                         
 -12   7   1       1605.34       1064.83       200.48 o                         
 -11   7   1       5131.53       5179.77       236.82 o                         
 -10   7   1        690.60        629.77       118.96 o                         
  -9   7   1        318.82        333.97        85.04 o                         
  -8   7   1       1618.56       1348.90       129.09 o                         
  -7   7   1       3229.07       3067.46       100.02 o                         
  -6   7   1       2519.32       2434.89        79.78 o                         
  -5   7   1      17917.02      17457.74       240.88 o                         
  -4   7   1      16262.04      16327.12       186.72 o                         
  -3   7   1      56384.63      55933.51       531.26 o                         
  -2   7   1      26893.09      26263.93       284.54 o                         
  -1   7   1      32204.63      31800.09       312.37 o                         
   0   7   1      38663.71      38748.09       390.25 o                         
   1   7   1      20907.02      20728.08       216.85 o                         
   2   7   1      17345.28      17520.63       197.67 o                         
   3   7   1       3184.95       3004.68        65.20 o                         
   4   7   1        512.39        519.72        47.26 o                         
   5   7   1        167.24        181.35        38.43 o                         
   6   7   1       3584.61       3574.22        89.09 o                         
   7   7   1         37.98         23.95        34.59 o                         
   8   7   1      14718.90      15542.80       299.52 o                         
   9   7   1         20.37         47.94        98.26 o                         
  10   7   1       7714.17       7854.78       296.35 o                         
  11   7   1        741.59        616.84       146.18 o                         
 -12   8   1        980.18        798.51       196.98 o                         
 -11   8   1       6928.58       6863.49       261.96 o                         
 -10   8   1       2408.92       2318.89       161.84 o                         
  -9   8   1        269.28        202.42        98.46 o                         
  -8   8   1       1516.75       1395.23       105.90 o                         
  -7   8   1          3.24         -5.80        63.40 o                         
  -6   8   1      12460.63      12734.98       199.96 o                         
  -5   8   1      16905.96      16742.08       228.26 o                         
  -4   8   1       5102.67       4939.56        83.13 o                         
  -3   8   1       4812.59       5115.59        80.93 o                         
  -2   8   1       2662.36       2729.33        50.40 o                         
  -1   8   1      44483.98      44984.10       452.05 o                         
   0   8   1      28230.69      27559.35       294.95 o                         
   1   8   1        897.32       1086.49        39.53 o                         
   2   8   1       6351.36       6227.85        89.49 o                         
   3   8   1        267.74        230.00        35.98 o                         
   4   8   1       4722.54       4555.60       108.41 o                         
   5   8   1      17600.37      17821.50       273.19 o                         
   6   8   1       2175.12       2067.46        79.39 o                         
   7   8   1        803.16        869.53        52.51 o                         
   8   8   1       3638.24       3461.61       154.34 o                         
   9   8   1       5365.24       5255.53       199.23 o                         
  10   8   1       3317.57       2985.26       159.05 o                         
  11   8   1          0.09        -13.65       137.58 o                         
 -12   9   1       2010.45       1661.67       220.18 o                         
 -11   9   1       6345.68       6405.94       267.49 o                         
 -10   9   1        295.42        100.45       127.00 o                         
  -9   9   1       5516.28       5351.75       198.67 o                         
  -8   9   1        134.77         96.48        87.44 o                         
  -7   9   1       2206.66       2271.88       105.96 o                         
  -6   9   1       9581.79       9592.33       172.57 o                         
  -5   9   1       8982.00       8693.48       145.25 o                         
  -4   9   1      20733.76      20465.68       270.76 o                         
  -3   9   1      13950.44      14409.14       184.91 o                         
  -2   9   1       7373.86       7045.61       106.58 o                         
  -1   9   1      26702.72      26523.24       280.80 o                         
   0   9   1      23935.13      23683.63       255.85 o                         
   1   9   1      15308.61      14780.99       165.75 o                         
   2   9   1      20777.00      20107.24       236.36 o                         
   3   9   1        273.27        247.96        41.14 o                         
   4   9   1       2985.01       3134.42       103.39 o                         
   5   9   1        956.14        937.64        64.74 o                         
   6   9   1        214.10        240.88        62.14 o                         
   7   9   1       1486.11       1444.37        93.57 o                         
   8   9   1        731.89        656.02       109.73 o                         
   9   9   1        897.24        803.84       116.18 o                         
  10   9   1       1421.98       1194.59       146.67 o                         
  11   9   1        648.75        419.83       186.02 o                         
 -11  10   1      16426.00      17048.96       476.68 o                         
 -10  10   1       1146.26        819.89       172.44 o                         
  -9  10   1       6085.16       6014.06       211.80 o                         
  -8  10   1        103.41        135.97        92.55 o                         
  -7  10   1      15648.04      15293.22       307.37 o                         
  -6  10   1        890.22        947.32        58.25 o                         
  -5  10   1      44609.30      46003.97       566.91 o                         
  -4  10   1      13105.74      12929.47       203.51 o                         
  -3  10   1       6283.70       6549.57       102.07 o                         
  -2  10   1       3667.99       3524.66        76.20 o                         
  -1  10   1      30443.05      31370.77       357.84 o                         
   0  10   1      32607.00      31630.26       379.61 o                         
   1  10   1       2217.36       2311.98        76.94 o                         
   2  10   1      22087.16      22118.75       285.27 o                         
   3  10   1        779.72        730.31        54.44 o                         
   4  10   1       3432.64       3140.44       106.95 o                         
   5  10   1      15583.08      15763.82       244.19 o                         
   6  10   1      26820.30      28630.84       435.95 o                         
   7  10   1        606.24        480.07        74.16 o                         
   8  10   1      15068.31      15787.11       333.17 o                         
   9  10   1       4827.93       4815.02       188.23 o                         
  10  10   1       1419.64       1210.13       140.59 o                         
  11  10   1        203.06         80.12       185.68 o                         
 -11  11   1       1718.23       1457.35       189.66 o                         
 -10  11   1         90.74        172.82       164.30 o                         
  -9  11   1       2469.26       2225.78       161.63 o                         
  -8  11   1        206.26        170.47       109.58 o                         
  -7  11   1        263.93        221.45        96.92 o                         
  -6  11   1       6490.01       6325.21       137.09 o                         
  -5  11   1        552.27        461.57        52.28 o                         
  -4  11   1       9056.48       9172.89       217.50 o                         
  -3  11   1      15799.13      15560.34       212.20 o                         
  -2  11   1        121.11         58.52        35.63 o                         
  -1  11   1       1030.66        996.88        63.83 o                         
   0  11   1        434.66        458.63        49.27 o                         
   1  11   1       6440.44       6359.17       123.96 o                         
   2  11   1      20307.61      20518.54       278.26 o                         
   3  11   1        189.81        145.76        49.79 o                         
   4  11   1       1711.41       1676.02        72.53 o                         
   5  11   1        669.86        598.92        61.62 o                         
   6  11   1        427.47        462.62        71.36 o                         
   7  11   1       9584.54       9399.80       230.68 o                         
   8  11   1       2343.59       2323.44       141.87 o                         
   9  11   1       2010.43       2035.60       144.45 o                         
  10  11   1       2281.57       1991.68       167.65 o                         
  11  11   1        459.80        398.16       211.62 o                         
 -11  12   1      11196.72      10619.77       355.37 o                         
 -10  12   1        539.93        421.46       172.57 o                         
  -9  12   1       9466.81       9771.61       356.56 o                         
  -8  12   1          2.10        -29.58       105.40 o                         
  -7  12   1      18259.76      18911.85       399.93 o                         
  -6  12   1       2230.89       2103.45       121.83 o                         
  -5  12   1      32291.64      33023.67       467.32 o                         
  -4  12   1       4558.03       4572.10       108.78 o                         
  -3  12   1       6591.32       6648.42       130.08 o                         
  -2  12   1        322.97        265.33        41.71 o                         
  -1  12   1       1899.57       1849.88        89.71 o                         
   0  12   1      15399.43      15185.11       235.61 o                         
   1  12   1        722.76        714.26        55.19 o                         
   2  12   1      18293.44      18888.90       294.44 o                         
   3  12   1        692.49        649.77        60.69 o                         
   4  12   1       8472.21       8563.89       168.42 o                         
   5  12   1       3407.27       3346.93       103.87 o                         
   6  12   1      22091.59      23253.70       375.71 o                         
   7  12   1          6.39         44.79        88.21 o                         
   8  12   1      10698.65      10999.04       262.14 o                         
   9  12   1       2915.93       2818.46       245.74 o                         
  10  12   1         91.53         94.02       141.90 o                         
 -10  13   1        191.96        161.26       159.40 o                         
  -9  13   1        955.23        651.51       142.82 o                         
  -8  13   1       4247.18       4135.81       189.56 o                         
  -7  13   1        170.02        213.50       104.35 o                         
  -6  13   1       1822.84       1664.11       137.04 o                         
  -5  13   1       8855.82       9123.62       170.46 o                         
  -4  13   1       1205.94       1117.81        66.12 o                         
  -3  13   1      57838.88      60216.64       837.75 o                         
  -2  13   1      22016.43      23050.00       330.08 o                         
  -1  13   1       7277.53       7068.07       142.37 o                         
   0  13   1      14686.09      14705.82       233.02 o                         
   1  13   1        595.72        547.48        57.70 o                         
   2  13   1       4538.47       4445.28       151.66 o                         
   3  13   1       5631.17       5721.96       164.78 o                         
   4  13   1         66.90         38.84        59.74 o                         
   5  13   1        222.93        124.75        62.34 o                         
   6  13   1        677.63        590.84        81.61 o                         
   7  13   1      12273.60      12880.55       274.55 o                         
   8  13   1      13161.70      13357.66       299.62 o                         
   9  13   1        717.18        683.70       145.99 o                         
  10  13   1      10313.35      11207.00       412.42 o                         
 -10  14   1       1135.09       1227.17       175.24 o                         
  -9  14   1       1122.01        935.33       157.86 o                         
  -8  14   1        923.72        662.05       130.58 o                         
  -7  14   1       2954.68       2620.18       148.50 o                         
  -6  14   1          5.99        -33.30        84.03 o                         
  -5  14   1       6524.13       6551.46       208.43 o                         
  -4  14   1        288.61        270.51        56.74 o                         
  -3  14   1       5630.63       5500.13       141.21 o                         
  -2  14   1          0.50         15.35        43.98 o                         
  -1  14   1       5390.59       5320.78       209.73 o                         
   0  14   1        617.95        583.20        63.84 o                         
   1  14   1       7292.09       7367.40       179.55 o                         
   2  14   1       1459.25       1340.51        78.58 o                         
   3  14   1       2769.70       2807.97       102.43 o                         
   4  14   1       2569.62       2433.55       103.47 o                         
   5  14   1        963.04        999.09        85.90 o                         
   6  14   1       4302.42       4561.28       146.03 o                         
   7  14   1        580.23        463.70       107.96 o                         
   8  14   1       1728.76       1552.62       137.81 o                         
   9  14   1         97.26         36.03       129.46 o                         
  10  14   1        936.00        785.52       174.26 o                         
 -10  15   1        956.09        666.58       176.45 o                         
  -9  15   1        261.03        226.83       160.92 o                         
  -8  15   1       9073.83       9545.59       305.09 o                         
  -7  15   1        981.64        911.09       126.66 o                         
  -6  15   1         85.36        -33.35       104.80 o                         
  -5  15   1       8356.21       8380.05       223.24 o                         
  -4  15   1        174.24        132.96        85.19 o                         
  -3  15   1      49590.22      51714.34       731.75 o                         
  -2  15   1      44452.30      46738.47       646.00 o                         
  -1  15   1      13785.38      13577.77       243.46 o                         
   0  15   1      16473.16      17735.62       298.68 o                         
   1  15   1         17.56         25.13        64.35 o                         
   2  15   1        165.97        227.68        66.92 o                         
   3  15   1      10435.99      10591.19       236.64 o                         
   4  15   1       1550.79       1442.26        95.95 o                         
   5  15   1       1790.98       1800.21       102.21 o                         
   6  15   1       1501.51       1250.29       106.90 o                         
   7  15   1       3784.30       3819.21       166.66 o                         
   8  15   1       8387.93       8507.10       268.71 o                         
   9  15   1         21.32         64.34       150.20 o                         
  -9  16   1       1933.70       1732.47       203.14 o                         
  -8  16   1       1779.84       1547.30       170.95 o                         
  -7  16   1       2943.93       2806.45       167.41 o                         
  -6  16   1       2341.88       2107.83       154.99 o                         
  -5  16   1       1940.09       2139.11       130.60 o                         
  -4  16   1        647.35        557.78        98.85 o                         
  -3  16   1       1266.26       1035.70        84.17 o                         
  -2  16   1         47.57         81.30        64.49 o                         
  -1  16   1       5979.82       6403.17       243.04 o                         
   0  16   1       2846.63       2977.58       112.21 o                         
   1  16   1       4622.79       4905.60       146.37 o                         
   2  16   1       4742.46       4501.58       139.90 o                         
   3  16   1       3351.05       3404.54       131.77 o                         
   4  16   1       1770.57       1791.77       118.40 o                         
   5  16   1       5424.20       5396.83       173.31 o                         
   6  16   1       1279.02       1218.59       132.75 o                         
   7  16   1        907.95        652.12       130.50 o                         
   8  16   1        334.02        213.76       134.24 o                         
   9  16   1        434.76        380.53       167.59 o                         
  -9  17   1        136.57        118.05       195.20 o                         
  -8  17   1       5973.98       5814.17       281.73 o                         
  -7  17   1       4112.52       4189.85       225.05 o                         
  -6  17   1       1056.01        837.19       147.91 o                         
  -5  17   1         51.64         39.14       113.33 o                         
  -4  17   1        340.04        276.50       109.12 o                         
  -3  17   1      11768.52      11909.97       386.99 o                         
  -2  17   1      21024.88      22392.79       406.34 o                         
  -1  17   1       1527.10       1317.40       102.88 o                         
   0  17   1      13123.05      13486.94       294.42 o                         
   1  17   1        232.62        237.63        77.30 o                         
   2  17   1        116.66         77.02        74.41 o                         
   3  17   1       8576.30       8713.12       214.66 o                         
   4  17   1       3242.31       3229.82       147.21 o                         
   5  17   1       1635.37       1559.02       136.35 o                         
   6  17   1       5449.97       5791.31       217.14 o                         
   7  17   1        219.28        133.97       129.68 o                         
   8  17   1        641.71        494.76       158.85 o                         
  -8  18   1        534.47        430.88       202.94 o                         
  -7  18   1      10416.26      10312.77       323.70 o                         
  -6  18   1        349.35        362.17       149.02 o                         
  -5  18   1      16429.38      17206.02       397.10 o                         
  -4  18   1       3395.27       3252.98       213.79 o                         
  -3  18   1       2361.87       2161.94       162.20 o                         
  -2  18   1        767.77        610.35       115.94 o                         
  -1  18   1       4424.11       4465.97       169.97 o                         
   0  18   1       7856.12       8060.21       196.17 o                         
   1  18   1        731.31        589.45        86.61 o                         
   2  18   1       9501.41       9491.79       226.84 o                         
   3  18   1       1198.71        999.54       113.41 o                         
   4  18   1       4372.13       4001.21       181.84 o                         
   5  18   1       3801.55       3822.68       180.18 o                         
   6  18   1       9783.16       9876.30       311.89 o                         
   7  18   1        488.51        421.87       154.67 o                         
   8  18   1       4646.45       4107.44       250.27 o                         
  -8  19   1       3104.81       2869.34       242.42 o                         
  -7  19   1       5144.03       5195.36       244.73 o                         
  -6  19   1        134.32        125.12       154.05 o                         
  -5  19   1       6689.46       6717.71       279.64 o                         
  -4  19   1          1.42         50.85       119.06 o                         
  -3  19   1        620.79        687.13       150.04 o                         
  -2  19   1       1769.28       1807.86       148.81 o                         
  -1  19   1       6170.45       6394.15       215.93 o                         
   0  19   1       1440.70       1677.24       117.39 o                         
   1  19   1       2423.82       2457.29       121.82 o                         
   2  19   1        767.68        560.35       108.70 o                         
   3  19   1       3325.61       3399.19       171.97 o                         
   4  19   1       1159.32       1053.32       144.52 o                         
   5  19   1       5366.32       5097.21       229.84 o                         
   6  19   1       5552.91       5238.12       368.50 o                         
   7  19   1        361.56        283.18       172.78 o                         
  -7  20   1       3582.50       3268.03       221.51 o                         
  -6  20   1        748.05        494.39       170.32 o                         
  -5  20   1      16206.67      17036.55       434.61 o                         
  -4  20   1       2551.25       2745.58       192.76 o                         
  -3  20   1       3264.86       3280.52       197.52 o                         
  -2  20   1        481.47        468.50       125.53 o                         
  -1  20   1       1316.37       1199.18       127.02 o                         
   0  20   1       7613.71       7836.23       216.18 o                         
   1  20   1       1641.47       1665.29       140.70 o                         
   2  20   1       5511.00       5816.25       216.20 o                         
   3  20   1       1826.45       1830.08       150.90 o                         
   4  20   1         22.33        -43.01       131.65 o                         
   5  20   1       1331.29       1569.42       185.06 o                         
   6  20   1       6053.25       5968.41       301.93 o                         
  -6  21   1          7.66        -56.56       170.43 o                         
  -5  21   1       8273.45       7879.03       432.12 o                         
  -4  21   1        519.79        403.26       151.58 o                         
  -3  21   1       8209.76       7676.83       284.58 o                         
  -2  21   1        791.99        531.43       129.03 o                         
  -1  21   1      10151.28      10058.86       273.89 o                         
   0  21   1       2170.81       2158.01       166.79 o                         
   1  21   1       3516.05       3415.34       193.63 o                         
   2  21   1       1469.94       1319.20       160.46 o                         
   3  21   1         19.32         17.48       157.71 o                         
   4  21   1        582.28        529.91       157.79 o                         
   5  21   1       1431.84        968.38       215.48 o                         
   6  21   1       1735.90       1712.60       208.48 o                         
  -5  22   1       6538.59       6349.38       376.21 o                         
  -4  22   1       2402.69       2051.47       244.79 o                         
  -3  22   1       2004.88       1731.48       173.59 o                         
  -2  22   1        759.09        533.70       148.23 o                         
  -1  22   1        441.28        309.14       151.37 o                         
   0  22   1       3746.14       3940.34       266.21 o                         
   1  22   1      12689.43      13643.08       573.96 o                         
   2  22   1        445.11        608.06       166.61 o                         
   3  22   1      11138.43      10859.73       380.50 o                         
   4  22   1       1241.32       1055.49       222.14 o                         
   5  22   1          0.23       -146.15       399.06 o                         
  -4  23   1       2014.46       1749.37       246.87 o                         
  -3  23   1       5490.63       4951.84       287.88 o                         
  -2  23   1       5337.84       5314.77       278.26 o                         
  -1  23   1       2203.65       2096.54       218.04 o                         
   0  23   1       5984.33       6619.37       313.29 o                         
   1  23   1       1094.30        840.68       192.31 o                         
   2  23   1       1622.59       1393.86       208.77 o                         
   3  23   1       1044.40       1051.53       223.20 o                         
  -1  24   1          0.30        141.53       186.23 o                         
   0  24   1        483.37        399.36       192.86 o                         
   1  24   1       5941.25       5676.36       299.42 o                         
 -13   0   2       1042.35        750.96       267.78 o                         
 -12   0   2       1641.72       1584.84       218.52 o                         
 -11   0   2          9.44        -76.00       158.09 o                         
 -10   0   2       1290.34       1405.66       175.18 o                         
  -9   0   2      17458.21      18295.05       415.28 o                         
  -8   0   2       7678.05       7291.85       288.86 o                         
  -7   0   2       9451.86       9114.53       197.14 o                         
  -6   0   2      36484.63      36958.19       594.11 o                         
  -5   0   2      17282.75      17711.48       325.47 o                         
  -4   0   2       4801.68       5065.60       120.59 o                         
  -3   0   2      12210.26      12035.22       211.65 o                         
  -2   0   2      63628.63      63967.42      1559.47 o                         
  -1   0   2      27443.35      28295.60       494.72 o                         
   0   0   2      28921.20      29836.10       519.45 o                         
   1   0   2       6271.62       6429.54       118.24 o                         
   2   0   2      66506.91      68247.37       918.69 o                         
   3   0   2      20318.72      21632.86       315.58 o                         
   4   0   2     121327.59     119870.17      1605.99 o                         
   5   0   2      18985.16      18121.37       354.79 o                         
   6   0   2      16577.41      16168.69       329.11 o                         
   7   0   2       6402.62       6170.03       181.61 o                         
   8   0   2       2231.34       1971.90       118.53 o                         
   9   0   2       8462.80       8355.74       287.45 o                         
  10   0   2        368.65        329.09       159.18 o                         
  11   0   2       5371.71       4837.04       294.40 o                         
  12   0   2        955.70        689.40       238.31 o                         
 -13   1   2         11.90         81.12       163.10 o                         
 -12   1   2          0.49         34.52       124.89 o                         
 -11   1   2         42.73         58.90       111.98 o                         
 -10   1   2        426.64        266.70       102.79 o                         
  -9   1   2        554.21        565.17        65.75 o                         
  -8   1   2        834.67        782.86        47.94 o                         
  -7   1   2       4141.68       4097.29        88.71 o                         
  -6   1   2       2803.35       2731.25        66.16 o                         
  -5   1   2       2697.59       2639.26        68.24 o                         
  -4   1   2       5743.14       5222.90        80.92 o                         
  -3   1   2        516.40        525.72        25.49 o                         
  -2   1   2       2805.39       2635.86        63.85 o                         
  -1   1   2          1.07         45.66        23.01 o                         
   0   1   2        179.73        185.18        21.56 o                         
   1   1   2        517.22        577.85        23.78 o                         
   2   1   2       7771.04       7970.33        98.41 o                         
   3   1   2         10.47         28.93        25.68 o                         
   4   1   2        904.49        804.69        38.36 o                         
   5   1   2        245.71        229.87        42.43 o                         
   6   1   2       5655.10       5318.93       115.91 o                         
   7   1   2       5051.61       4985.87       146.86 o                         
   8   1   2       3481.17       3360.10       120.80 o                         
   9   1   2       3514.71       3323.25       162.44 o                         
  10   1   2         67.58         63.81       104.25 o                         
  11   1   2       1175.03       1017.07       141.99 o                         
  12   1   2       1087.63       1192.91       169.82 o                         
 -13   2   2        568.70        599.41       177.12 o                         
 -12   2   2        871.30        732.23       137.58 o                         
 -11   2   2        287.59        332.52       115.64 o                         
 -10   2   2       2155.81       2008.13       127.55 o                         
  -9   2   2       5001.10       5059.87       180.05 o                         
  -8   2   2       1295.19       1192.98        63.39 o                         
  -7   2   2      10749.17      10769.71       158.76 o                         
  -6   2   2      26494.79      26543.36       303.82 o                         
  -5   2   2      15801.93      15800.70       187.08 o                         
  -4   2   2       3277.21       3344.50        74.87 o                         
  -3   2   2       3426.64       3257.61        70.48 o                         
  -2   2   2      53010.90      54164.32       589.90 o                         
  -1   2   2      12657.20      12546.52       152.63 o                         
   0   2   2         17.35         98.27        26.94 o                         
   1   2   2        250.85        247.72        20.98 o                         
   2   2   2       5826.37       5372.53        72.91 o                         
   3   2   2       5071.32       5186.95        78.23 o                         
   4   2   2      54394.22      54411.63       577.40 o                         
   5   2   2      14244.92      14020.84       213.82 o                         
   6   2   2       3967.83       3721.61       102.73 o                         
   7   2   2       6632.98       6609.19       213.89 o                         
   8   2   2       2433.36       2333.78       109.66 o                         
   9   2   2       5766.37       5530.07       176.43 o                         
  10   2   2       1062.58        868.52       123.87 o                         
  11   2   2       2044.11       2043.88       177.17 o                         
  12   2   2        667.77        465.87       160.06 o                         
 -12   3   2        217.66        145.95       144.03 o                         
 -11   3   2        298.49        193.51       121.37 o                         
 -10   3   2        445.97        267.19        97.76 o                         
  -9   3   2         34.23         25.84        74.32 o                         
  -8   3   2       1757.47       1864.56        81.97 o                         
  -7   3   2      15238.17      14572.98       212.60 o                         
  -6   3   2      16502.50      16673.10       202.28 o                         
  -5   3   2      20053.69      20134.36       230.45 o                         
  -4   3   2      65648.77      65730.66       686.39 o                         
  -3   3   2        467.81        437.37        27.54 o                         
  -2   3   2      11035.48      10332.40       121.65 o                         
  -1   3   2       3044.50       3243.05        54.28 o                         
   0   3   2          2.82         47.44        21.90 o                         
   1   3   2       4770.48       4932.12        64.72 o                         
   2   3   2       6875.37       6601.27        93.59 o                         
   3   3   2        237.31        217.93        28.91 o                         
   4   3   2       3570.86       3293.47        72.97 o                         
   5   3   2        102.22        109.25        42.84 o                         
   6   3   2      24451.92      24009.99       365.00 o                         
   7   3   2      27411.32      28098.84       443.74 o                         
   8   3   2       7549.14       7345.79       190.87 o                         
   9   3   2      16370.65      16971.83       349.05 o                         
  10   3   2        316.93        211.44       111.21 o                         
  11   3   2       3327.82       2950.25       184.99 o                         
  12   3   2       2533.92       1786.02       588.07 o                         
 -12   4   2        368.72        410.51       153.00 o                         
 -11   4   2       1865.12       1801.33       152.64 o                         
 -10   4   2       3436.64       3483.36       167.22 o                         
  -9   4   2        799.74        647.37        84.98 o                         
  -8   4   2        801.06        732.99        68.12 o                         
  -7   4   2       7725.39       7431.85       134.08 o                         
  -6   4   2       1446.55       1513.21        66.81 o                         
  -5   4   2       2020.69       1857.76        50.13 o                         
  -4   4   2       4389.87       4398.90        71.75 o                         
  -3   4   2        243.68        251.95        27.41 o                         
  -2   4   2      31928.40      33084.10       338.71 o                         
  -1   4   2       6326.76       5993.26        76.27 o                         
   0   4   2       8956.68       8778.37       104.61 o                         
   1   4   2       1679.46       1757.97        40.06 o                         
   2   4   2       6474.67       6526.78        89.52 o                         
   3   4   2      10824.30      10533.99       126.89 o                         
   4   4   2       3491.28       3579.34        91.13 o                         
   5   4   2        321.23        198.17        47.51 o                         
   6   4   2        793.36        742.21        67.86 o                         
   7   4   2        522.09        445.67        67.74 o                         
   8   4   2       2270.82       2310.55       116.02 o                         
   9   4   2       3077.74       3202.91       151.77 o                         
  10   4   2        371.63        357.43       130.49 o                         
  11   4   2          8.67         66.46       133.40 o                         
 -12   5   2        171.91        200.48       158.75 o                         
 -11   5   2         23.46         11.98       130.64 o                         
 -10   5   2        165.75        184.19        99.57 o                         
  -9   5   2        968.57        847.49        91.52 o                         
  -8   5   2       2601.13       2507.04       103.15 o                         
  -7   5   2      21106.75      21474.95       293.39 o                         
  -6   5   2      10568.90      10393.60       158.47 o                         
  -5   5   2      25692.16      25668.35       288.18 o                         
  -4   5   2      76557.35      76997.64       751.88 o                         
  -3   5   2       5808.91       5846.22        89.68 o                         
  -2   5   2       9301.32       9009.31       108.26 o                         
  -1   5   2       3569.08       3654.27        60.61 o                         
   0   5   2        610.23        739.21        30.71 o                         
   1   5   2      20441.45      20802.88       223.16 o                         
   2   5   2      12478.96      12098.79       140.13 o                         
   3   5   2        527.44        462.72        35.11 o                         
   4   5   2       2034.33       2010.93        92.11 o                         
   5   5   2        569.48        473.46        49.37 o                         
   6   5   2      30199.73      31497.66       466.19 o                         
   7   5   2      25853.30      26334.71       401.35 o                         
   8   5   2       3915.73       3813.32       141.75 o                         
   9   5   2      15911.05      16299.73       344.58 o                         
  10   5   2        521.49        464.77       133.02 o                         
  11   5   2        575.08        474.49       139.76 o                         
 -12   6   2         23.51          9.83       159.76 o                         
 -11   6   2       4389.77       4413.65       222.13 o                         
 -10   6   2       4225.76       4391.88       175.90 o                         
  -9   6   2        193.24        172.01        79.49 o                         
  -8   6   2       5937.40       5725.24       140.13 o                         
  -7   6   2        444.28        407.89        56.07 o                         
  -6   6   2       2630.17       2426.35        77.89 o                         
  -5   6   2        747.98        779.92        38.80 o                         
  -4   6   2       1359.20       1274.78        41.90 o                         
  -3   6   2        135.18        157.71        26.29 o                         
  -2   6   2       8019.94       8528.72       105.29 o                         
  -1   6   2       3961.67       3935.31        63.42 o                         
   0   6   2      40337.01      40853.17       384.57 o                         
   1   6   2       4022.00       4016.27        84.82 o                         
   2   6   2      41584.54      41447.10       417.80 o                         
   3   6   2      14020.68      13910.98       169.78 o                         
   4   6   2      13109.27      12816.50       194.72 o                         
   5   6   2       1898.85       1921.46        74.89 o                         
   6   6   2       6203.76       6122.12       144.05 o                         
   7   6   2        919.10        920.31        73.35 o                         
   8   6   2       2478.62       2572.55       134.53 o                         
   9   6   2        333.26        274.51       111.24 o                         
  10   6   2         24.81          0.58       118.70 o                         
  11   6   2        950.97        876.99       181.53 o                         
 -12   7   2       4282.89       4343.28       263.56 o                         
 -11   7   2         20.64         43.48       132.04 o                         
 -10   7   2        619.20        627.59       123.69 o                         
  -9   7   2        594.15        639.66        90.39 o                         
  -8   7   2       7450.33       7142.59       156.39 o                         
  -7   7   2      14204.77      14383.55       223.68 o                         
  -6   7   2       1729.12       1538.04        68.83 o                         
  -5   7   2       9495.51       9645.37       141.58 o                         
  -4   7   2      19301.64      19024.89       225.71 o                         
  -3   7   2       5350.13       5110.75        85.16 o                         
  -2   7   2       2945.87       2905.72        62.23 o                         
  -1   7   2       1253.07       1270.22        40.29 o                         
   0   7   2      11342.26      11331.14       127.03 o                         
   1   7   2      28610.76      28647.22       291.60 o                         
   2   7   2      15550.04      15523.07       169.71 o                         
   3   7   2        935.61        959.77        48.47 o                         
   4   7   2        360.59        348.35        42.76 o                         
   5   7   2       4616.50       4574.37       134.56 o                         
   6   7   2      23940.33      25112.29       387.75 o                         
   7   7   2       3765.74       3698.07       122.41 o                         
   8   7   2        694.88        644.45       104.33 o                         
   9   7   2        860.07        712.27       118.21 o                         
  10   7   2        824.49        762.43       134.28 o                         
  11   7   2       3190.72       3532.99       309.51 o                         
 -12   8   2         80.78         69.66       182.40 o                         
 -11   8   2       3134.49       2995.44       203.20 o                         
 -10   8   2        466.93        484.75       121.51 o                         
  -9   8   2       5121.73       5129.60       162.80 o                         
  -8   8   2       6458.94       6358.71       177.84 o                         
  -7   8   2       2720.86       2523.51        92.04 o                         
  -6   8   2       1665.77       1532.28        55.24 o                         
  -5   8   2       2149.12       2165.64        59.40 o                         
  -4   8   2        509.10        494.46        42.41 o                         
  -3   8   2       2080.87       1876.73        60.85 o                         
  -2   8   2      17974.19      17969.89       204.86 o                         
  -1   8   2       2259.82       2373.19        51.26 o                         
   0   8   2      26907.84      26341.47       270.50 o                         
   1   8   2         27.94        124.32        29.76 o                         
   2   8   2      43524.30      44190.92       500.10 o                         
   3   8   2        151.75        150.08        37.73 o                         
   4   8   2      37281.51      38246.19       549.02 o                         
   5   8   2       2486.73       2411.89        85.51 o                         
   6   8   2       8756.91       8682.30       194.52 o                         
   7   8   2       1910.83       1851.20        97.16 o                         
   8   8   2       1211.88       1346.09       131.35 o                         
   9   8   2        906.44        754.30       137.40 o                         
  10   8   2        265.33        197.68       137.40 o                         
  11   8   2       3159.77       2974.28       239.51 o                         
 -12   9   2       7042.28       6638.68       381.37 o                         
 -11   9   2        187.38        127.65       150.38 o                         
 -10   9   2       2885.49       2852.17       193.11 o                         
  -9   9   2       6098.63       5657.89       234.51 o                         
  -8   9   2       6632.73       6525.64       270.41 o                         
  -7   9   2        668.16        621.81        64.11 o                         
  -6   9   2        657.72        617.08        44.93 o                         
  -5   9   2        356.65        265.58        48.11 o                         
  -4   9   2         47.76         72.41        40.59 o                         
  -3   9   2      13880.02      13620.68       182.50 o                         
  -2   9   2      43738.47      43836.15       523.81 o                         
  -1   9   2       1260.77       1173.12        42.83 o                         
   0   9   2      27222.98      26487.13       306.34 o                         
   1   9   2      27662.26      28030.19       349.05 o                         
   2   9   2       2498.24       2342.68        69.50 o                         
   3   9   2       1720.13       1818.27        88.70 o                         
   4   9   2       1756.52       1801.25        90.15 o                         
   5   9   2      13735.37      14357.51       272.80 o                         
   6   9   2       1622.51       1583.44        92.79 o                         
   7   9   2          6.43         38.69        68.30 o                         
   8   9   2       3642.29       3557.92       178.15 o                         
   9   9   2       3238.81       3296.80       215.98 o                         
  10   9   2       6084.22       5819.27       321.87 o                         
  11   9   2      11899.24      11310.33       518.26 o                         
 -11  10   2         66.86        118.14       156.67 o                         
 -10  10   2       1598.55       1177.59       158.16 o                         
  -9  10   2       4089.37       4034.54       190.94 o                         
  -8  10   2         61.60         18.21        80.91 o                         
  -7  10   2       3437.40       3680.44       114.39 o                         
  -6  10   2       1098.08        977.98        57.15 o                         
  -5  10   2       2377.84       2305.74        83.16 o                         
  -4  10   2       7590.28       7686.51       130.41 o                         
  -3  10   2        762.40        771.99        50.58 o                         
  -2  10   2      17489.53      17985.28       223.29 o                         
  -1  10   2       1023.02        914.11        46.23 o                         
   0  10   2       2107.99       2087.21        92.07 o                         
   1  10   2       2557.15       2484.79        78.39 o                         
   2  10   2       2364.83       2334.95        83.40 o                         
   3  10   2       5819.91       5719.35       160.16 o                         
   4  10   2      11596.61      11785.59       222.70 o                         
   5  10   2        802.30        810.28        82.59 o                         
   6  10   2       1905.19       1926.78       133.65 o                         
   7  10   2        653.62        557.01        86.90 o                         
   8  10   2        796.26        683.79       115.51 o                         
   9  10   2       3819.94       3868.45       200.82 o                         
  10  10   2         30.96        -55.92       145.53 o                         
 -11  11   2        197.79        253.92       164.17 o                         
 -10  11   2       2729.35       2418.71       190.30 o                         
  -9  11   2       9645.22       9029.23       280.79 o                         
  -8  11   2       3794.28       3262.47       151.19 o                         
  -7  11   2        868.84       1018.58       102.91 o                         
  -6  11   2       6101.89       5688.67       140.67 o                         
  -5  11   2        678.49        613.73        59.67 o                         
  -4  11   2       3356.49       3169.89        92.28 o                         
  -3  11   2      14359.60      13867.16       196.13 o                         
  -2  11   2      42067.40      42529.90       486.66 o                         
  -1  11   2         20.86         43.63        37.94 o                         
   0  11   2      23780.28      23560.62       320.99 o                         
   1  11   2      11051.24      10776.28       179.57 o                         
   2  11   2       2645.03       2577.54        81.72 o                         
   3  11   2       2199.77       2372.44       105.59 o                         
   4  11   2       7013.54       6880.06       167.40 o                         
   5  11   2       7412.66       7297.19       178.67 o                         
   6  11   2       2207.76       2038.52       112.84 o                         
   7  11   2        779.72        744.86       110.78 o                         
   8  11   2      11088.70      12094.78       295.38 o                         
   9  11   2       5301.87       5256.60       212.16 o                         
  10  11   2       5330.89       4724.68       237.87 o                         
 -11  12   2       2318.37       1903.98       187.57 o                         
 -10  12   2       7339.89       7110.52       267.29 o                         
  -9  12   2        777.02        608.40       136.47 o                         
  -8  12   2       6005.09       5824.55       194.93 o                         
  -7  12   2       4585.76       4294.90       176.93 o                         
  -6  12   2        311.46        315.44        85.22 o                         
  -5  12   2        337.68        305.29        60.00 o                         
  -4  12   2      15588.48      15831.16       233.09 o                         
  -3  12   2          1.63         67.01        50.15 o                         
  -2  12   2      12429.14      13069.46       182.60 o                         
  -1  12   2      11070.45      10867.77       172.41 o                         
   0  12   2       7811.49       7562.88       135.98 o                         
   1  12   2       3404.52       3460.14        98.66 o                         
   2  12   2      10220.10      10028.56       174.98 o                         
   3  12   2      20168.51      21016.61       323.63 o                         
   4  12   2        441.99        347.10        65.39 o                         
   5  12   2        479.89        548.85        78.63 o                         
   6  12   2        639.11        483.83        84.58 o                         
   7  12   2        360.03        267.65        95.40 o                         
   8  12   2       4639.18       4704.81       181.38 o                         
   9  12   2       3936.54       3962.37       202.80 o                         
  10  12   2        608.67        341.28       165.98 o                         
 -11  13   2        534.21        278.13       177.46 o                         
 -10  13   2         19.96         31.26       145.68 o                         
  -9  13   2       3578.05       3557.89       194.21 o                         
  -8  13   2       2975.53       3149.32       186.29 o                         
  -7  13   2       1641.15       1641.02       122.98 o                         
  -6  13   2       3984.59       3881.22       158.69 o                         
  -5  13   2       3721.84       3456.26       109.42 o                         
  -4  13   2       2906.26       2582.77        98.73 o                         
  -3  13   2       6995.90       7206.20       167.13 o                         
  -2  13   2       9548.45       9455.46       157.92 o                         
  -1  13   2       3558.53       3500.92        96.68 o                         
   0  13   2       3806.21       3726.23       111.64 o                         
   1  13   2          1.69         -0.87        53.05 o                         
   2  13   2       3021.38       3264.96       118.57 o                         
   3  13   2       2989.53       3022.06       103.26 o                         
   4  13   2       3176.31       3158.14       112.83 o                         
   5  13   2       2548.75       2646.09       110.61 o                         
   6  13   2       1093.45        973.97        91.59 o                         
   7  13   2       2290.57       2020.19       123.32 o                         
   8  13   2       6325.28       6051.76       203.31 o                         
   9  13   2       1642.59       1267.43       160.69 o                         
  10  13   2       3304.47       3115.92       239.60 o                         
 -10  14   2      10639.22      10935.63       443.41 o                         
  -9  14   2         43.63         60.51       134.51 o                         
  -8  14   2       6831.31       6900.31       233.20 o                         
  -7  14   2        145.34        133.69        98.96 o                         
  -6  14   2         68.07         40.63        89.91 o                         
  -5  14   2       5765.98       5427.08       182.97 o                         
  -4  14   2       1210.30       1132.29        82.78 o                         
  -3  14   2        125.98         85.29        62.84 o                         
  -2  14   2        356.43        342.57        52.86 o                         
  -1  14   2      13301.62      13311.62       211.53 o                         
   0  14   2      36946.06      38922.77       483.08 o                         
   1  14   2       2091.93       1871.49       101.16 o                         
   2  14   2      33091.34      34398.02       515.43 o                         
   3  14   2      21714.60      22710.27       352.02 o                         
   4  14   2        837.00        929.69        81.37 o                         
   5  14   2        776.95        675.92        83.19 o                         
   6  14   2       4318.27       4146.81       145.07 o                         
   7  14   2        115.59         82.39        98.35 o                         
   8  14   2       5102.81       4742.35       192.16 o                         
   9  14   2       2331.10       2086.71       184.82 o                         
 -10  15   2        638.00        376.67       160.47 o                         
  -9  15   2        190.98        160.36       141.11 o                         
  -8  15   2        146.88        123.03       127.37 o                         
  -7  15   2        796.74        557.01       117.69 o                         
  -6  15   2          6.42        -14.98        98.54 o                         
  -5  15   2       1899.17       1947.14       127.06 o                         
  -4  15   2        441.80        423.30        80.00 o                         
  -3  15   2       3061.97       3204.61       124.38 o                         
  -2  15   2       2018.11       1880.01        98.19 o                         
  -1  15   2       3764.85       3819.69       143.47 o                         
   0  15   2       5743.79       5662.16       130.38 o                         
   1  15   2       3868.65       3953.55       146.51 o                         
   2  15   2       1340.31       1255.37        87.55 o                         
   3  15   2       1199.57       1134.56       100.10 o                         
   4  15   2       1226.31       1231.71        92.80 o                         
   5  15   2         17.73          4.59        86.02 o                         
   6  15   2        492.77        401.78       105.23 o                         
   7  15   2        702.03        475.92       136.13 o                         
   8  15   2        764.39        655.83       156.09 o                         
   9  15   2        801.54        620.98       185.08 o                         
  -9  16   2        171.69        103.87       159.45 o                         
  -8  16   2        660.85        542.48       155.55 o                         
  -7  16   2        331.43        133.55       111.46 o                         
  -6  16   2       2348.10       2179.76       133.89 o                         
  -5  16   2       4192.27       3732.20       153.04 o                         
  -4  16   2        235.14        241.82        91.06 o                         
  -3  16   2        400.05        385.23        88.42 o                         
  -2  16   2          3.93        -30.46        67.32 o                         
  -1  16   2      11950.07      12332.44       248.53 o                         
   0  16   2      28301.01      29625.02       415.67 o                         
   1  16   2         78.28         95.99        71.10 o                         
   2  16   2      22085.01      23574.39       403.46 o                         
   3  16   2       7099.51       7069.18       204.60 o                         
   4  16   2        533.25        469.99        94.40 o                         
   5  16   2        252.24        258.74        96.83 o                         
   6  16   2       3183.83       3172.93       182.32 o                         
   7  16   2        866.49        742.91       160.98 o                         
   8  16   2       4923.08       4831.68       253.52 o                         
  -9  17   2       1064.85        796.54       201.69 o                         
  -8  17   2        561.11        507.29       168.69 o                         
  -7  17   2          8.52         90.27       145.37 o                         
  -6  17   2       1378.98       1143.06       144.55 o                         
  -5  17   2         23.78         -3.18       106.29 o                         
  -4  17   2       4235.65       4280.45       188.27 o                         
  -3  17   2         74.92         53.44        96.17 o                         
  -2  17   2      22159.85      23128.00       421.78 o                         
  -1  17   2       1985.06       1930.28       116.31 o                         
   0  17   2      16022.07      16977.98       302.85 o                         
   1  17   2       6911.59       7182.01       185.77 o                         
   2  17   2        155.64         42.37        85.62 o                         
   3  17   2        184.04        176.36        99.61 o                         
   4  17   2       1061.58        768.12       105.82 o                         
   5  17   2       1574.15       1470.49       177.88 o                         
   6  17   2          5.79        -31.18       142.77 o                         
   7  17   2       1241.29       1058.86       179.52 o                         
   8  17   2       1484.84       1240.56       194.62 o                         
  -8  18   2        873.63        551.39       177.77 o                         
  -7  18   2        127.32         20.14       158.99 o                         
  -6  18   2      12614.48      13708.17       354.26 o                         
  -5  18   2       2335.28       2426.86       156.88 o                         
  -4  18   2        975.94        881.29       111.83 o                         
  -3  18   2        471.02        538.41       111.52 o                         
  -2  18   2        329.17        357.08       100.64 o                         
  -1  18   2       6061.50       5883.31       181.61 o                         
   0  18   2      10897.60      11519.19       251.51 o                         
   1  18   2        676.65        651.44        91.72 o                         
   2  18   2       4229.73       4128.26       158.94 o                         
   3  18   2        131.76        117.76        95.35 o                         
   4  18   2        485.46        634.07       125.88 o                         
   5  18   2       9274.57       9452.93       627.28 o                         
   6  18   2        204.38        190.76       161.18 o                         
   7  18   2       4216.22       4121.27       246.57 o                         
  -8  19   2       2341.61       2296.48       224.13 o                         
  -7  19   2        419.18        358.99       183.03 o                         
  -6  19   2       1202.63        982.50       157.49 o                         
  -5  19   2        695.53        350.71       136.75 o                         
  -4  19   2        660.58        624.05       131.59 o                         
  -3  19   2       6874.00       6848.08       275.40 o                         
  -2  19   2      16753.94      17125.76       349.93 o                         
  -1  19   2         27.41         53.68        95.24 o                         
   0  19   2       8343.37       8636.94       227.43 o                         
   1  19   2       4888.96       4837.94       188.34 o                         
   2  19   2        503.71        446.75       109.69 o                         
   3  19   2       1415.97       1326.02       139.16 o                         
   4  19   2       3991.17       3914.46       214.23 o                         
   5  19   2       4981.29       4473.16       246.38 o                         
   6  19   2        488.34        429.50       173.51 o                         
   7  19   2        304.84        200.29       180.51 o                         
  -7  20   2        109.12         84.75       182.49 o                         
  -6  20   2       9753.11      10051.72       353.94 o                         
  -5  20   2       1286.38       1155.15       155.26 o                         
  -4  20   2       3085.58       3138.66       187.21 o                         
  -3  20   2       1954.95       2105.50       152.06 o                         
  -2  20   2          7.56         44.23       109.10 o                         
  -1  20   2        902.09        761.49       111.95 o                         
   0  20   2        151.75         68.46       109.47 o                         
   1  20   2        614.00        469.21       129.32 o                         
   2  20   2       2461.23       2394.69       174.61 o                         
   3  20   2       1866.70       1763.93       169.33 o                         
   4  20   2       5378.15       4835.30       239.95 o                         
   5  20   2       8632.43       8854.19       446.73 o                         
   6  20   2        667.36        587.83       186.17 o                         
  -6  21   2        354.77        267.45       172.12 o                         
  -5  21   2        455.60        485.95       170.69 o                         
  -4  21   2       1432.99       1076.78       166.20 o                         
  -3  21   2      11253.00      12584.33       419.94 o                         
  -2  21   2        839.06        755.15       134.84 o                         
  -1  21   2       4365.23       4287.10       190.27 o                         
   0  21   2        222.73        273.42       139.15 o                         
   1  21   2        318.39         52.65       141.67 o                         
   2  21   2       7425.99       7761.36       306.63 o                         
   3  21   2       3720.41       3759.57       255.82 o                         
   4  21   2       2514.67       2467.98       245.00 o                         
   5  21   2       3485.60       3222.06       318.68 o                         
  -5  22   2        227.97        186.73       183.38 o                         
  -4  22   2        361.98        213.87       209.62 o                         
  -3  22   2         47.81        -49.63       160.42 o                         
  -2  22   2        665.11        481.53       143.95 o                         
  -1  22   2        184.01         69.08       137.94 o                         
   0  22   2       3949.88       3587.89       223.70 o                         
   1  22   2        308.06        288.81       163.87 o                         
   2  22   2       7152.11       6747.84       286.13 o                         
   3  22   2       2059.87       1559.96       234.04 o                         
   4  22   2       5053.35       4553.34       349.71 o                         
  -3  23   2       8135.20       7846.48       385.35 o                         
  -2  23   2       1449.16       1233.46       203.95 o                         
  -1  23   2       3411.92       3536.14       226.93 o                         
   0  23   2       1034.00        735.06       177.74 o                         
   1  23   2        295.85        110.18       165.31 o                         
   2  23   2       7576.77       7992.35       432.83 o                         
 -13   1   3      25363.00      30083.79      1059.12 o                         
 -12   1   3        197.52        172.18       135.25 o                         
 -11   1   3      22815.27      24768.40       484.55 o                         
 -10   1   3         91.58        -49.24        95.22 o                         
  -9   1   3       4357.66       4339.50       119.12 o                         
  -8   1   3      21984.58      22157.95       290.20 o                         
  -7   1   3      21629.64      22209.70       286.27 o                         
  -6   1   3      15929.62      16003.63       222.22 o                         
  -5   1   3      10607.77      10766.64       153.68 o                         
  -4   1   3        162.02        186.13        23.51 o                         
  -3   1   3      56660.57      56011.68       743.89 o                         
  -2   1   3      65554.97      65425.08       796.90 o                         
  -1   1   3      55346.56      54848.29       650.24 o                         
   0   1   3     227105.89     230256.38      2513.73 o                         
   1   1   3       6751.40       6674.74       134.80 o                         
   2   1   3      38193.83      38455.85       394.10 o                         
   3   1   3      28397.89      28620.45       350.81 o                         
   4   1   3      17174.88      17110.53       227.63 o                         
   5   1   3      62118.84      64995.07       900.72 o                         
   6   1   3      20192.66      21379.21       351.55 o                         
   7   1   3        996.29        933.61        80.62 o                         
   8   1   3        416.30        361.32        79.70 o                         
   9   1   3        546.85        557.72       101.97 o                         
  10   1   3      19961.96      21817.87       518.98 o                         
  11   1   3      10078.59      10352.70       438.83 o                         
 -12   2   3        146.94        159.20       134.37 o                         
 -11   2   3       3975.74       4090.83       196.37 o                         
 -10   2   3       1694.89       1667.99       137.36 o                         
  -9   2   3      12819.55      12881.72       241.49 o                         
  -8   2   3       4115.40       4057.18       103.94 o                         
  -7   2   3      19766.58      19479.10       257.19 o                         
  -6   2   3        347.15        295.61        37.01 o                         
  -5   2   3      73771.92      74473.53       885.74 o                         
  -4   2   3       9006.48       8755.18       145.97 o                         
  -3   2   3     109377.61     113758.16      1258.78 o                         
  -2   2   3      24729.72      24803.75       301.09 o                         
  -1   2   3      22930.06      23801.87       295.20 o                         
   0   2   3        207.14        207.52        23.17 o                         
   1   2   3       3998.54       3963.54        62.67 o                         
   2   2   3      26279.98      25914.29       267.79 o                         
   3   2   3       3057.16       3013.06        73.37 o                         
   4   2   3      13549.15      12582.54       196.22 o                         
   5   2   3         19.54         55.61        52.35 o                         
   6   2   3      29760.56      29978.83       483.12 o                         
   7   2   3       3725.10       3635.64       126.17 o                         
   8   2   3      28500.77      30134.87       484.56 o                         
   9   2   3        970.57        864.23       107.93 o                         
  10   2   3       8477.43       9251.72       271.63 o                         
  11   2   3         48.16         51.89       152.55 o                         
 -12   3   3        642.34        396.56       142.67 o                         
 -11   3   3       1443.58       1305.94       145.55 o                         
 -10   3   3        361.05        392.67       111.00 o                         
  -9   3   3       1087.85       1048.81       103.69 o                         
  -8   3   3      15464.11      15689.15       217.44 o                         
  -7   3   3       2981.18       2980.45        76.21 o                         
  -6   3   3        937.55        911.61        43.32 o                         
  -5   3   3       3103.36       2959.74        72.66 o                         
  -4   3   3        389.42        412.11        43.93 o                         
  -3   3   3      27625.39      28081.59       323.68 o                         
  -2   3   3      14279.41      14131.47       194.64 o                         
  -1   3   3      10196.88       9868.72       131.07 o                         
   0   3   3      36304.06      36177.01       392.90 o                         
   1   3   3       7206.43       7205.31        89.89 o                         
   2   3   3         80.21        149.30        27.24 o                         
   3   3   3       6261.76       6249.02       101.22 o                         
   4   3   3        364.99        372.16        48.04 o                         
   5   3   3      14778.56      15179.99       253.41 o                         
   6   3   3       9366.12       9277.56       191.80 o                         
   7   3   3        231.10        229.19        71.24 o                         
   8   3   3        350.74        424.51        83.24 o                         
   9   3   3         29.25         51.25        92.72 o                         
  10   3   3       5094.17       5210.41       206.23 o                         
  11   3   3       3712.59       3456.19       218.65 o                         
 -12   4   3          2.23        -70.10       144.76 o                         
 -11   4   3       9607.13       9584.41       349.75 o                         
 -10   4   3      12549.52      13176.51       302.87 o                         
  -9   4   3      14038.59      14263.51       305.70 o                         
  -8   4   3       7730.18       7476.61       139.89 o                         
  -7   4   3      32406.11      32635.44       394.12 o                         
  -6   4   3         39.96         53.44        33.67 o                         
  -5   4   3     153434.75     157975.98      1844.20 o                         
  -4   4   3      10723.14      10281.51       153.58 o                         
  -3   4   3     116482.45     118135.70      1188.40 o                         
  -2   4   3      30946.92      29878.57       360.32 o                         
  -1   4   3      10334.58       9946.18       123.44 o                         
   0   4   3       8195.95       7920.23       109.83 o                         
   1   4   3      14501.70      15074.70       162.00 o                         
   2   4   3      61845.80      62877.93       631.96 o                         
   3   4   3      18255.86      18968.45       266.86 o                         
   4   4   3      30073.84      30634.37       429.03 o                         
   5   4   3        692.72        669.62        68.16 o                         
   6   4   3      58051.20      61758.58       903.04 o                         
   7   4   3       2622.58       2666.23       111.01 o                         
   8   4   3      64469.62      71318.30      1093.13 o                         
   9   4   3        938.84        796.93       119.07 o                         
  10   4   3      17226.40      18954.82       401.26 o                         
  11   4   3         73.01        136.78       157.71 o                         
 -12   5   3       1314.94       1025.42       176.75 o                         
 -11   5   3       7434.53       7753.95       259.46 o                         
 -10   5   3       2953.19       2629.53       148.23 o                         
  -9   5   3      14266.28      15892.73       331.57 o                         
  -8   5   3        105.66        167.02        59.69 o                         
  -7   5   3       1437.58       1320.62        66.97 o                         
  -6   5   3        543.79        495.62        42.76 o                         
  -5   5   3       4222.82       4384.95        93.66 o                         
  -4   5   3      18102.29      18127.43       235.47 o                         
  -3   5   3          5.74         35.75        26.86 o                         
  -2   5   3       7018.96       6645.87       122.71 o                         
  -1   5   3       5456.43       5049.60        74.11 o                         
   0   5   3       6806.29       6612.72       108.38 o                         
   1   5   3      20820.56      20058.69       220.53 o                         
   2   5   3      30859.08      30252.91       333.61 o                         
   3   5   3       2315.67       2316.64        71.23 o                         
   4   5   3      25082.67      25712.40       343.03 o                         
   5   5   3         39.10         50.94        51.42 o                         
   6   5   3         19.03        129.06        67.74 o                         
   7   5   3       4166.59       3945.33       126.93 o                         
   8   5   3        251.90        353.38        80.38 o                         
   9   5   3       3524.80       3282.13       162.17 o                         
  10   5   3        539.21        498.50       128.51 o                         
  11   5   3        101.86        -32.15       167.22 o                         
 -12   6   3        214.48         71.39       174.23 o                         
 -11   6   3       9590.89      10942.83       461.48 o                         
 -10   6   3       7492.08       7902.15       267.39 o                         
  -9   6   3       5967.00       6134.44       197.29 o                         
  -8   6   3       2306.77       2315.74        94.06 o                         
  -7   6   3       1634.96       1518.89        54.00 o                         
  -6   6   3       7966.22       7915.57       133.72 o                         
  -5   6   3      57390.18      58069.15       662.73 o                         
  -4   6   3       1293.05       1099.67        43.87 o                         
  -3   6   3      43653.07      43120.82       452.33 o                         
  -2   6   3      21679.83      21073.43       227.81 o                         
  -1   6   3        767.11        879.99        35.62 o                         
   0   6   3      10421.74      10195.97       133.40 o                         
   1   6   3       2568.11       2485.04        74.20 o                         
   2   6   3      31042.13      31061.19       369.00 o                         
   3   6   3      21933.25      22675.46       315.60 o                         
   4   6   3       3246.01       3180.57        86.66 o                         
   5   6   3        489.65        440.50        54.89 o                         
   6   6   3      11384.92      11249.03       220.09 o                         
   7   6   3       4522.24       4336.27       170.89 o                         
   8   6   3      35200.60      37918.10       693.12 o                         
   9   6   3       1281.27       1356.21       138.16 o                         
  10   6   3       3391.08       3208.41       202.24 o                         
  11   6   3        300.11        163.93       192.50 o                         
 -12   7   3       1412.50        905.14       195.47 o                         
 -11   7   3      17544.31      18047.67       453.29 o                         
 -10   7   3       2191.56       2051.45       140.67 o                         
  -9   7   3      24023.59      25708.94       477.85 o                         
  -8   7   3       3642.82       3371.31       134.17 o                         
  -7   7   3       7207.18       7207.59       126.27 o                         
  -6   7   3       2227.70       2192.63        77.04 o                         
  -5   7   3          5.91         12.46        34.64 o                         
  -4   7   3      27823.40      27934.90       317.81 o                         
  -3   7   3      20608.28      20988.26       240.38 o                         
  -2   7   3      47875.59      47530.19       504.87 o                         
  -1   7   3      31034.16      30357.09       318.58 o                         
   0   7   3      70232.29      70484.16       755.85 o                         
   1   7   3      46812.96      46793.14       569.17 o                         
   2   7   3      70688.21      71061.01       824.80 o                         
   3   7   3      29582.59      30186.38       409.18 o                         
   4   7   3      28314.71      28381.00       392.73 o                         
   5   7   3      11055.72      11257.99       207.91 o                         
   6   7   3       2072.57       2148.62       101.31 o                         
   7   7   3       7998.51       8198.53       201.15 o                         
   8   7   3       1858.12       1772.92       135.55 o                         
   9   7   3       3489.45       3170.75       172.33 o                         
  10   7   3       7112.56       6479.93       278.78 o                         
  11   7   3       2855.37       2570.26       321.50 o                         
 -12   8   3        892.16        857.77       198.52 o                         
 -11   8   3       3363.34       3394.38       213.57 o                         
 -10   8   3       2802.81       2506.25       180.83 o                         
  -9   8   3       1004.42       1030.20       124.51 o                         
  -8   8   3       1523.03       1506.10       104.62 o                         
  -7   8   3      18844.57      19438.57       254.73 o                         
  -6   8   3      15466.33      15273.43       212.17 o                         
  -5   8   3         21.07         30.18        39.24 o                         
  -4   8   3       1128.65       1024.88        44.78 o                         
  -3   8   3       1983.75       2050.65        81.41 o                         
  -2   8   3       9656.55       9581.48       127.03 o                         
  -1   8   3      16320.55      15870.59       189.41 o                         
   0   8   3       5202.31       5100.08       104.91 o                         
   1   8   3        239.29        219.38        35.16 o                         
   2   8   3       7814.87       7596.50       143.18 o                         
   3   8   3      22831.64      22719.86       334.25 o                         
   4   8   3      12886.27      12545.30       203.66 o                         
   5   8   3          3.19         -2.28        52.03 o                         
   6   8   3       4318.95       4546.06       160.37 o                         
   7   8   3       5029.32       5101.80       182.14 o                         
   8   8   3        832.03        815.10       112.71 o                         
   9   8   3       1449.88       1204.63       147.85 o                         
  10   8   3       1477.14       1397.54       165.49 o                         
 -12   9   3        781.02        528.73       203.00 o                         
 -11   9   3       9252.16       9381.34       405.85 o                         
 -10   9   3        421.99        292.39       136.95 o                         
  -9   9   3       7451.98       7426.67       352.02 o                         
  -8   9   3       6157.45       6166.77       176.73 o                         
  -7   9   3       4619.86       4634.71       111.15 o                         
  -6   9   3       8020.91       7964.96       141.33 o                         
  -5   9   3       1863.90       1787.40        72.72 o                         
  -4   9   3       7799.18       7478.35       130.70 o                         
  -3   9   3      15753.88      15499.07       234.23 o                         
  -2   9   3      30510.59      30990.91       392.06 o                         
  -1   9   3      20524.96      20325.45       275.01 o                         
   0   9   3      80929.48      84299.02      1000.74 o                         
   1   9   3      15404.32      15163.19       213.47 o                         
   2   9   3      34406.88      35141.97       443.80 o                         
   3   9   3      15550.94      15771.27       257.07 o                         
   4   9   3       7945.55       7811.58       167.70 o                         
   5   9   3      17147.43      17407.05       288.97 o                         
   6   9   3       5496.80       5522.02       158.44 o                         
   7   9   3       2950.80       2871.01       126.89 o                         
   8   9   3          2.75        -98.27       108.59 o                         
   9   9   3       1421.09       1152.17       156.02 o                         
  10   9   3       3941.80       3869.14       271.42 o                         
 -11  10   3        663.54        552.73       164.98 o                         
 -10  10   3        366.59        297.09       144.94 o                         
  -9  10   3      16845.07      17501.03       399.19 o                         
  -8  10   3        107.34         40.11        95.10 o                         
  -7  10   3      53679.45      57168.60       815.72 o                         
  -6  10   3      26918.59      27335.68       388.78 o                         
  -5  10   3      29065.46      29421.63       397.56 o                         
  -4  10   3      10391.16      10338.97       205.06 o                         
  -3  10   3      34483.40      35268.25       495.32 o                         
  -2  10   3        163.10        127.71        33.96 o                         
  -1  10   3      72779.53      75645.60       931.12 o                         
   0  10   3       2478.59       2391.43        84.92 o                         
   1  10   3       6590.64       6440.34       117.11 o                         
   2  10   3        708.45        594.71        53.96 o                         
   3  10   3       5153.62       5089.30       161.22 o                         
   4  10   3      57684.48      60703.85       886.77 o                         
   5  10   3        663.83        784.12        86.11 o                         
   6  10   3      38364.75      40127.48       618.99 o                         
   7  10   3       1864.59       1697.88       121.15 o                         
   8  10   3      10977.45      11511.45       347.60 o                         
   9  10   3        774.51        727.29       150.87 o                         
  10  10   3       9390.96       9760.74       419.64 o                         
 -11  11   3         42.66        102.96       156.28 o                         
 -10  11   3         95.60         40.82       138.02 o                         
  -9  11   3       4441.99       4566.18       206.65 o                         
  -8  11   3       6502.85       6847.17       238.05 o                         
  -7  11   3        447.98        470.48        81.00 o                         
  -6  11   3       3659.01       3624.31       117.53 o                         
  -5  11   3        657.91        687.27        66.06 o                         
  -4  11   3        827.52        827.21        67.67 o                         
  -3  11   3       4533.96       4583.50       124.91 o                         
  -2  11   3       3141.43       3200.56        91.11 o                         
  -1  11   3       3604.41       3539.40        94.45 o                         
   0  11   3       8836.68       8661.26       141.24 o                         
   1  11   3       3056.89       2898.74       104.53 o                         
   2  11   3       3463.20       3382.03       108.41 o                         
   3  11   3        517.26        479.30        67.51 o                         
   4  11   3       1174.53       1139.28        85.23 o                         
   5  11   3      10784.43      10813.61       258.57 o                         
   6  11   3        707.81        582.35        90.65 o                         
   7  11   3        151.14         13.51       106.14 o                         
   8  11   3         17.05         22.17       119.24 o                         
   9  11   3         31.72        -37.97       143.63 o                         
  10  11   3       1509.07       1148.45       217.34 o                         
 -11  12   3        276.30        213.44       158.34 o                         
 -10  12   3        173.20        112.65       143.37 o                         
  -9  12   3      14494.80      14507.59       461.21 o                         
  -8  12   3        452.03        399.23       120.97 o                         
  -7  12   3      45835.51      48898.07       870.11 o                         
  -6  12   3       9232.96       9385.14       218.45 o                         
  -5  12   3      25002.80      26079.84       388.37 o                         
  -4  12   3        801.46        660.79        78.02 o                         
  -3  12   3      20110.30      20573.25       329.36 o                         
  -2  12   3        770.27        667.09        61.36 o                         
  -1  12   3      32976.63      33748.17       430.78 o                         
   0  12   3          4.13         26.88        45.06 o                         
   1  12   3       4253.88       4104.63       117.92 o                         
   2  12   3       8789.51       9007.80       176.14 o                         
   3  12   3        122.33        126.58        64.74 o                         
   4  12   3      46232.66      48277.03       727.54 o                         
   5  12   3       1898.57       1922.93       124.36 o                         
   6  12   3      42282.57      44995.14       723.62 o                         
   7  12   3       1105.90        770.74       125.08 o                         
   8  12   3      12633.66      13537.67       367.26 o                         
   9  12   3        359.00        276.09       160.84 o                         
 -10  13   3       1114.04        740.54       159.53 o                         
  -9  13   3      22623.92      25106.01       562.41 o                         
  -8  13   3       3500.08       3721.36       186.99 o                         
  -7  13   3        254.46        409.60       108.13 o                         
  -6  13   3        101.59        129.30        84.90 o                         
  -5  13   3       2854.99       2815.28       115.46 o                         
  -4  13   3      25296.28      26586.52       433.23 o                         
  -3  13   3        160.74        166.88        60.58 o                         
  -2  13   3       5407.46       5249.17       131.64 o                         
  -1  13   3       5572.47       5369.76       131.16 o                         
   0  13   3       6221.30       6228.03       135.13 o                         
   1  13   3      38690.29      39432.33       553.85 o                         
   2  13   3      40766.57      42352.85       614.91 o                         
   3  13   3       3395.41       3248.50       116.37 o                         
   4  13   3      18670.68      19964.18       348.49 o                         
   5  13   3       1135.44       1014.79        95.25 o                         
   6  13   3        479.25        402.93        95.66 o                         
   7  13   3       2552.26       2746.69       169.44 o                         
   8  13   3        661.53        684.28       156.33 o                         
   9  13   3       3467.08       3148.75       231.17 o                         
 -10  14   3        580.32        524.32       160.80 o                         
  -9  14   3       1191.14       1149.69       161.58 o                         
  -8  14   3         50.97         12.39       116.95 o                         
  -7  14   3       5466.29       5535.84       203.48 o                         
  -6  14   3         77.31         94.01        89.20 o                         
  -5  14   3       4705.97       4895.56       196.92 o                         
  -4  14   3         54.89         39.45        76.19 o                         
  -3  14   3       1733.31       1530.89        94.62 o                         
  -2  14   3       1540.04       1411.94        74.45 o                         
  -1  14   3       4171.74       4009.20       110.09 o                         
   0  14   3       1532.42       1490.17        89.61 o                         
   1  14   3       3923.48       3909.62       113.59 o                         
   2  14   3       3998.54       4026.45       133.01 o                         
   3  14   3        251.34        289.59        63.30 o                         
   4  14   3       7550.20       7737.42       182.92 o                         
   5  14   3        975.28        757.28       103.75 o                         
   6  14   3       6117.88       6484.79       237.69 o                         
   7  14   3          0.05        -23.87       138.65 o                         
   8  14   3       1583.39       1487.70       176.98 o                         
   9  14   3        200.71        166.23       185.70 o                         
 -10  15   3       3322.00       3159.82       240.70 o                         
  -9  15   3      20157.09      21870.42       555.24 o                         
  -8  15   3        702.98        653.81       135.40 o                         
  -7  15   3        935.39        814.62       136.32 o                         
  -6  15   3       1399.45       1328.21       120.04 o                         
  -5  15   3       6732.92       6883.18       210.27 o                         
  -4  15   3      36714.55      39288.68       639.72 o                         
  -3  15   3        384.05        318.11        87.40 o                         
  -2  15   3      19208.71      20032.49       366.60 o                         
  -1  15   3      10350.69      10568.16       203.12 o                         
   0  15   3      10939.82      10888.07       201.33 o                         
   1  15   3      49919.57      52301.16       754.66 o                         
   2  15   3      42755.04      45915.22       700.77 o                         
   3  15   3       8188.39       8278.36       222.37 o                         
   4  15   3      27790.32      30129.42       521.92 o                         
   5  15   3        222.39        279.29       109.02 o                         
   6  15   3       1005.69        810.73       139.38 o                         
   7  15   3       7455.97       7344.27       361.85 o                         
   8  15   3        933.12        546.77       186.16 o                         
  -9  16   3       1210.69       1112.75       171.71 o                         
  -8  16   3        106.81        135.55       142.54 o                         
  -7  16   3       7517.11       7705.69       330.80 o                         
  -6  16   3       2433.28       2415.01       194.16 o                         
  -5  16   3       3587.80       3526.02       172.74 o                         
  -4  16   3       1207.72       1050.71       113.06 o                         
  -3  16   3        910.95        897.97       105.68 o                         
  -2  16   3        489.67        468.37        96.84 o                         
  -1  16   3       1670.96       1533.35       108.20 o                         
   0  16   3        754.39        831.64        86.49 o                         
   1  16   3         19.70        -31.25        78.20 o                         
   2  16   3          0.75          9.89        84.80 o                         
   3  16   3       1718.82       1731.02       145.51 o                         
   4  16   3       4541.21       4660.23       189.82 o                         
   5  16   3         98.71         59.65       110.19 o                         
   6  16   3       8409.27       8421.92       281.75 o                         
   7  16   3        709.28        620.91       184.41 o                         
   8  16   3       2172.92       1784.69       217.25 o                         
  -9  17   3       8762.12       8984.62       462.10 o                         
  -8  17   3         22.95        -21.43       150.81 o                         
  -7  17   3         49.87        -85.41       156.06 o                         
  -6  17   3       1957.30       1857.45       169.61 o                         
  -5  17   3       1967.42       1817.52       157.41 o                         
  -4  17   3      19141.06      20285.37       407.92 o                         
  -3  17   3         74.35         32.80       102.52 o                         
  -2  17   3       6904.38       7375.54       260.58 o                         
  -1  17   3        780.40        793.91        99.82 o                         
   0  17   3       2519.26       2542.67       128.93 o                         
   1  17   3      23390.68      24547.97       426.47 o                         
   2  17   3      18602.35      20799.80       419.52 o                         
   3  17   3       4998.06       4798.67       196.09 o                         
   4  17   3       6971.34       7158.04       248.34 o                         
   5  17   3        398.72        271.93       128.42 o                         
   6  17   3        728.69        594.31       166.60 o                         
   7  17   3       4784.21       4581.11       271.93 o                         
  -8  18   3        204.61        117.69       159.48 o                         
  -7  18   3      23024.74      24855.09       662.23 o                         
  -6  18   3       7918.86       8213.13       322.87 o                         
  -5  18   3      15709.68      16826.01       390.47 o                         
  -4  18   3       5094.25       5426.79       201.86 o                         
  -3  18   3      11354.18      12310.26       399.45 o                         
  -2  18   3         26.43        -30.24       108.21 o                         
  -1  18   3      18096.06      19118.12       378.41 o                         
   0  18   3         56.04         33.13       102.33 o                         
   1  18   3       4210.13       3822.94       181.53 o                         
   2  18   3       1162.41       1018.85       122.02 o                         
   3  18   3       1804.32       1831.96       145.30 o                         
   4  18   3      21744.00      23321.53       524.60 o                         
   5  18   3        204.06        117.48       156.10 o                         
   6  18   3      24840.14      27007.30       657.42 o                         
   7  18   3        761.44        736.81       187.46 o                         
  -7  19   3       1946.50       1681.25       210.36 o                         
  -6  19   3        661.91        353.00       162.25 o                         
  -5  19   3        607.16        540.66       135.39 o                         
  -4  19   3       4023.65       3895.11       209.95 o                         
  -3  19   3       2360.15       2271.04       163.12 o                         
  -2  19   3       1293.11       1073.86       131.64 o                         
  -1  19   3       1067.38        837.64       123.07 o                         
   0  19   3       2852.26       2710.47       156.36 o                         
   1  19   3        322.04        156.62       120.35 o                         
   2  19   3          7.61          1.41       118.76 o                         
   3  19   3          0.53        -39.94       123.22 o                         
   4  19   3        589.14        552.92       150.79 o                         
   5  19   3         32.06        -77.34       168.36 o                         
   6  19   3       1865.19       1701.40       207.94 o                         
  -7  20   3      15578.26      17547.52       952.09 o                         
  -6  20   3       5967.78       6068.25       318.62 o                         
  -5  20   3       4227.45       4573.61       250.25 o                         
  -4  20   3        142.90         41.56       139.62 o                         
  -3  20   3       5664.01       5223.77       232.73 o                         
  -2  20   3       3578.31       3571.64       203.82 o                         
  -1  20   3      15155.03      15981.42       488.09 o                         
   0  20   3         12.47        -18.61       119.13 o                         
   1  20   3       2328.18       2240.87       164.24 o                         
   2  20   3       1311.00       1339.63       163.97 o                         
   3  20   3        810.25        598.96       175.06 o                         
   4  20   3      15884.28      16755.11       477.98 o                         
   5  20   3        529.33        547.49       192.91 o                         
  -6  21   3        256.00        160.90       207.74 o                         
  -5  21   3         71.94        -16.76       182.00 o                         
  -4  21   3       1137.90       1059.41       171.75 o                         
  -3  21   3       3721.03       3691.68       216.62 o                         
  -2  21   3       6994.07       6571.94       236.49 o                         
  -1  21   3       6227.79       6169.07       268.52 o                         
   0  21   3      14614.84      14626.75       396.09 o                         
   1  21   3       4308.49       4111.58       273.16 o                         
   2  21   3       8111.62       8099.34       307.53 o                         
   3  21   3       3260.35       3441.34       269.52 o                         
   4  21   3       4062.36       4033.16       353.48 o                         
  -4  22   3        831.02        769.86       182.68 o                         
  -3  22   3         57.47         29.29       154.42 o                         
  -2  22   3       6936.76       7253.81       276.10 o                         
  -1  22   3       7121.64       6522.93       262.16 o                         
   0  22   3        145.76        136.86       153.17 o                         
   1  22   3       1679.50       1380.11       190.22 o                         
   2  22   3          2.62        136.61       173.43 o                         
   3  22   3        410.74        209.97       191.09 o                         
  -2  23   3       4904.79       4868.16       291.90 o                         
  -1  23   3       3709.42       3414.74       218.07 o                         
   0  23   3       7366.88       8043.50       766.79 o                         
   1  23   3       5088.07       4948.71       267.17 o                         
 -12   0   4      28726.82      31992.59       957.78 o                         
 -11   0   4      12747.56      14111.65       476.28 o                         
 -10   0   4        824.80        680.96       167.70 o                         
  -9   0   4       3567.69       3422.14       162.75 o                         
  -8   0   4         38.67         42.86        68.07 o                         
  -7   0   4      20197.01      20877.09       612.11 o                         
  -6   0   4      15476.83      15854.08       341.67 o                         
  -5   0   4       9838.49       9439.45       434.07 o                         
  -4   0   4        835.30        876.85        92.52 o                         
  -3   0   4      37636.44      38106.92       800.55 o                         
  -2   0   4      23594.26      24543.36       480.32 o                         
  -1   0   4     220134.69     223040.63      3363.88 o                         
   0   0   4        422.38        343.54        40.93 o                         
   1   0   4      96847.31      95965.16      1554.20 o                         
   2   0   4      35857.69      36688.45       707.77 o                         
   3   0   4       1978.85       2044.67       114.87 o                         
   4   0   4       6406.60       6295.45       184.05 o                         
   5   0   4       1895.11       1828.82       120.29 o                         
   6   0   4       2444.25       2413.65       204.78 o                         
   7   0   4       3934.11       4031.01       233.74 o                         
   8   0   4          2.55        -49.45       111.65 o                         
   9   0   4       3284.02       3300.49       275.38 o                         
  10   0   4       5147.84       5103.29       398.85 o                         
 -12   1   4        532.53        397.33       139.58 o                         
 -11   1   4        187.09        300.41       124.15 o                         
 -10   1   4       3661.94       3431.93       167.79 o                         
  -9   1   4       5911.65       5930.85       246.76 o                         
  -8   1   4       1730.22       1738.74        79.47 o                         
  -7   1   4       3618.04       3394.52       104.57 o                         
  -6   1   4       2951.98       2880.79        73.94 o                         
  -5   1   4       3593.14       3501.70       104.07 o                         
  -4   1   4       2748.52       2624.20       153.48 o                         
  -3   1   4       7334.80       7464.53       172.90 o                         
  -2   1   4        888.86        871.08        37.32 o                         
  -1   1   4        543.84        626.30        37.54 o                         
   0   1   4        189.25        264.78        29.16 o                         
   1   1   4      13904.09      14064.74       200.27 o                         
   2   1   4       2133.74       1979.57        70.51 o                         
   3   1   4       4991.86       4819.88        90.28 o                         
   4   1   4       2727.45       2801.55        86.03 o                         
   5   1   4       1885.82       1873.76       103.83 o                         
   6   1   4        451.63        399.83        68.37 o                         
   7   1   4       1935.19       1951.67       104.06 o                         
   8   1   4       2066.97       1970.01       112.62 o                         
   9   1   4        688.28        549.35       131.37 o                         
  10   1   4        728.01        653.27       160.10 o                         
 -12   2   4      16260.52      17551.28       419.48 o                         
 -11   2   4       7399.43       7985.46       299.26 o                         
 -10   2   4       1232.57       1088.61       122.27 o                         
  -9   2   4        300.96        220.55        78.12 o                         
  -8   2   4        219.76        180.66        47.92 o                         
  -7   2   4      20081.23      20260.72       283.81 o                         
  -6   2   4      11298.29      11426.62       175.72 o                         
  -5   2   4       7458.18       7792.29       128.19 o                         
  -4   2   4       1797.05       1697.70        77.25 o                         
  -3   2   4       7313.37       7348.39       115.85 o                         
  -2   2   4      14456.81      14497.91       202.22 o                         
  -1   2   4     108047.39     109215.52      1318.63 o                         
   0   2   4       1050.51        932.58        39.27 o                         
   1   2   4      51183.52      51058.45       615.10 o                         
   2   2   4      17400.64      17502.01       259.94 o                         
   3   2   4         35.69        -11.71        36.41 o                         
   4   2   4       1327.29       1383.61        61.60 o                         
   5   2   4         68.60         44.76        55.91 o                         
   6   2   4       4593.99       4588.23       131.79 o                         
   7   2   4       4549.77       4354.52       140.54 o                         
   8   2   4         80.45         57.76        83.22 o                         
   9   2   4       2061.23       1854.40       156.11 o                         
  10   2   4       1815.91       1633.45       180.49 o                         
 -12   3   4       3399.89       3289.78       191.87 o                         
 -11   3   4       3408.13       3573.19       227.61 o                         
 -10   3   4      17018.59      17610.43       369.43 o                         
  -9   3   4      30332.54      32640.06       579.86 o                         
  -8   3   4       5150.05       5013.88       123.97 o                         
  -7   3   4      30864.70      31309.38       402.28 o                         
  -6   3   4       5655.98       5673.24       174.53 o                         
  -5   3   4      14663.11      14697.78       217.28 o                         
  -4   3   4      24211.55      24012.75       328.00 o                         
  -3   3   4      38650.43      39613.28       514.43 o                         
  -2   3   4       6617.50       6336.39        99.02 o                         
  -1   3   4       3604.32       3519.49        88.56 o                         
   0   3   4         41.05         83.88        26.95 o                         
   1   3   4      38235.41      38442.08       455.86 o                         
   2   3   4      18423.99      18295.64       234.55 o                         
   3   3   4      38507.55      39054.33       533.50 o                         
   4   3   4      32260.00      32867.88       460.14 o                         
   5   3   4      11268.21      10852.05       209.00 o                         
   6   3   4       4953.02       4987.75       144.49 o                         
   7   3   4      10536.82      10974.35       227.76 o                         
   8   3   4       4542.22       4511.84       165.86 o                         
   9   3   4       5884.08       5542.27       221.55 o                         
  10   3   4       4136.66       4139.98       227.08 o                         
 -12   4   4        400.13        427.96       164.45 o                         
 -11   4   4       1618.04       1845.55       158.32 o                         
 -10   4   4        573.80        509.42       113.72 o                         
  -9   4   4          0.65         62.42        89.68 o                         
  -8   4   4       2182.97       2020.53        97.12 o                         
  -7   4   4       1508.22       1484.14        66.57 o                         
  -6   4   4       9192.47       9153.74       158.59 o                         
  -5   4   4       3759.24       3827.35        91.93 o                         
  -4   4   4       6149.87       6283.74       115.70 o                         
  -3   4   4      20830.55      21333.85       305.85 o                         
  -2   4   4        615.71        559.53        36.15 o                         
  -1   4   4         69.91         62.45        27.24 o                         
   0   4   4       2245.24       2151.67        71.20 o                         
   1   4   4        783.71        765.02        52.00 o                         
   2   4   4       4024.01       3909.50        84.78 o                         
   3   4   4       8120.24       8178.55       141.49 o                         
   4   4   4        852.35        906.90        62.92 o                         
   5   4   4         84.68         90.50        61.06 o                         
   6   4   4       2217.62       2205.32       102.75 o                         
   7   4   4       4105.92       3945.31       147.66 o                         
   8   4   4       2139.11       2124.90       122.91 o                         
   9   4   4          0.38         60.62       131.04 o                         
  10   4   4        343.25        290.38       162.64 o                         
 -12   5   4       1800.56       1623.41       209.94 o                         
 -11   5   4       4019.06       3775.55       197.17 o                         
 -10   5   4      15139.46      15847.52       343.86 o                         
  -9   5   4      33391.45      36318.07       638.38 o                         
  -8   5   4        453.19        309.08        63.86 o                         
  -7   5   4      29206.10      29851.37       401.35 o                         
  -6   5   4       1265.88       1268.71        74.47 o                         
  -5   5   4       5145.73       4814.34       107.46 o                         
  -4   5   4      31287.50      31203.00       407.54 o                         
  -3   5   4      31658.75      31861.78       423.79 o                         
  -2   5   4       6023.70       5858.17       100.86 o                         
  -1   5   4       8904.99       8931.50       126.65 o                         
   0   5   4       2517.76       2523.79        80.52 o                         
   1   5   4      20001.25      19524.93       262.65 o                         
   2   5   4      17328.21      17054.23       237.21 o                         
   3   5   4      28998.30      29320.86       385.41 o                         
   4   5   4      34221.31      35254.97       474.79 o                         
   5   5   4        479.42        374.75        64.74 o                         
   6   5   4       3570.00       3359.39       130.62 o                         
   7   5   4       5119.20       5094.59       217.98 o                         
   8   5   4       1545.62       1509.73       125.04 o                         
   9   5   4       5498.43       5703.60       239.46 o                         
  10   5   4       7049.86       7239.42       335.35 o                         
 -12   6   4       4317.89       4175.75       262.12 o                         
 -11   6   4        552.90        428.64       161.74 o                         
 -10   6   4       7263.92       7551.23       288.47 o                         
  -9   6   4        106.60        193.30        98.80 o                         
  -8   6   4       2846.94       2755.49       110.48 o                         
  -7   6   4        420.00        332.89        48.84 o                         
  -6   6   4       1605.62       1531.09        70.56 o                         
  -5   6   4      22434.14      22029.24       302.81 o                         
  -4   6   4        508.50        541.32        44.51 o                         
  -3   6   4      53478.46      54453.48       678.69 o                         
  -2   6   4       1857.12       1920.08        56.74 o                         
  -1   6   4      45249.76      46079.14       560.19 o                         
   0   6   4        173.07        240.92        46.96 o                         
   1   6   4      33755.12      33993.32       454.64 o                         
   2   6   4        194.02        215.79        37.06 o                         
   3   6   4      19567.75      20008.92       269.24 o                         
   4   6   4       4191.70       4262.39       108.42 o                         
   5   6   4          4.85        -25.25        56.03 o                         
   6   6   4        115.46         73.77        69.79 o                         
   7   6   4       1284.20       1168.93        96.60 o                         
   8   6   4       5888.70       5821.44       264.00 o                         
   9   6   4       1192.65       1202.20       156.76 o                         
  10   6   4       3484.60       3484.92       235.80 o                         
 -12   7   4          4.93        -10.25       180.75 o                         
 -11   7   4         79.96         16.67       160.47 o                         
 -10   7   4       3026.61       2918.24       190.58 o                         
  -9   7   4      12387.75      12561.87       353.99 o                         
  -8   7   4       5292.33       5726.18       210.93 o                         
  -7   7   4        678.26        585.68        54.10 o                         
  -6   7   4       1128.41       1036.16        55.60 o                         
  -5   7   4       2791.52       2564.84        72.76 o                         
  -4   7   4      18618.71      19061.46       243.57 o                         
  -3   7   4      14914.01      15290.63       212.68 o                         
  -2   7   4       4438.38       4464.83       127.71 o                         
  -1   7   4       9924.55      10062.82       165.64 o                         
   0   7   4       8314.22       8136.45       149.53 o                         
   1   7   4      13018.73      13151.04       205.57 o                         
   2   7   4       6257.87       6196.24       128.76 o                         
   3   7   4        577.67        579.96        54.56 o                         
   4   7   4       6758.98       6654.17       136.29 o                         
   5   7   4      10815.50      10720.23       194.40 o                         
   6   7   4       1267.09       1167.34        99.20 o                         
   7   7   4        819.82        726.42        90.48 o                         
   8   7   4          5.23         30.65       105.82 o                         
   9   7   4       3926.45       3848.19       212.27 o                         
  10   7   4       3337.08       2954.30       249.57 o                         
 -12   8   4      11406.53      12395.72       470.04 o                         
 -11   8   4       2730.97       2902.10       222.26 o                         
 -10   8   4       5930.20       5474.79       244.42 o                         
  -9   8   4        276.84        238.86       113.43 o                         
  -8   8   4       1516.57       1537.43       116.51 o                         
  -7   8   4       1171.38       1134.25       103.89 o                         
  -6   8   4       2720.89       2463.16        73.75 o                         
  -5   8   4      16467.87      16446.39       222.38 o                         
  -4   8   4         68.47         43.14        36.03 o                         
  -3   8   4      40446.46      41489.99       527.98 o                         
  -2   8   4         23.15         85.13        36.87 o                         
  -1   8   4      69930.59      72601.88       958.13 o                         
   0   8   4        393.76        253.82        47.60 o                         
   1   8   4      54100.43      54693.47       710.97 o                         
   2   8   4       2341.86       2355.80        71.73 o                         
   3   8   4      10545.27      10516.04       179.35 o                         
   4   8   4          2.58        -15.84        51.38 o                         
   5   8   4       1330.45       1088.54        82.32 o                         
   6   8   4       1010.95        938.82        90.72 o                         
   7   8   4         52.70        -19.81        83.49 o                         
   8   8   4       2587.37       2354.54       150.59 o                         
   9   8   4        517.38        376.64       159.34 o                         
  10   8   4       3844.28       3794.57       270.72 o                         
 -11   9   4       2986.89       3123.03       221.37 o                         
 -10   9   4        595.97        429.38       137.36 o                         
  -9   9   4         46.29         51.92       122.91 o                         
  -8   9   4      18194.33      19654.77       422.16 o                         
  -7   9   4      11352.78      11475.77       222.06 o                         
  -6   9   4      15754.57      15314.49       234.19 o                         
  -5   9   4      34022.06      35495.73       482.95 o                         
  -4   9   4       3758.25       3659.45       113.48 o                         
  -3   9   4        197.99        213.89        37.55 o                         
  -2   9   4        168.56        231.56        39.79 o                         
  -1   9   4       7984.93       7811.14       159.24 o                         
   0   9   4      11157.83      10822.72       176.30 o                         
   1   9   4        123.50        154.31        53.14 o                         
   2   9   4        279.15        263.73        39.16 o                         
   3   9   4      11306.33      11050.19       187.56 o                         
   4   9   4        765.89        728.71        70.51 o                         
   5   9   4      28473.45      30086.38       481.65 o                         
   6   9   4      13140.23      13376.45       264.26 o                         
   7   9   4       2272.07       1966.54       115.97 o                         
   8   9   4       3373.30       3126.40       180.74 o                         
   9   9   4        754.78        704.32       172.95 o                         
 -11  10   4       1381.91       1357.14       177.61 o                         
 -10  10   4        615.39        504.50       145.24 o                         
  -9  10   4         87.66         12.94       120.86 o                         
  -8  10   4        404.73        480.76       122.95 o                         
  -7  10   4       3612.69       3805.78       202.30 o                         
  -6  10   4       9586.84       9542.15       220.31 o                         
  -5  10   4        207.64        229.22        66.41 o                         
  -4  10   4       4521.84       4682.99       127.41 o                         
  -3  10   4        897.97       1009.00        52.01 o                         
  -2  10   4        165.39        147.96        37.41 o                         
  -1  10   4      23438.84      24010.38       365.30 o                         
   0  10   4       1924.52       2009.90        84.98 o                         
   1  10   4      11243.58      11114.76       213.82 o                         
   2  10   4       4850.66       4924.45       176.80 o                         
   3  10   4        342.76        248.53        50.91 o                         
   4  10   4       1851.70       1722.81       120.88 o                         
   5  10   4        795.82        747.23        86.02 o                         
   6  10   4       1714.77       1608.47       107.74 o                         
   7  10   4       2631.14       2776.63       202.84 o                         
   8  10   4          5.12         36.64       130.29 o                         
   9  10   4          2.85         46.76       164.45 o                         
 -11  11   4       5871.43       5522.35       271.20 o                         
 -10  11   4       1318.40       1025.11       163.38 o                         
  -9  11   4       3999.04       3687.53       213.56 o                         
  -8  11   4      16091.05      17460.65       371.76 o                         
  -7  11   4      24752.89      26287.37       485.89 o                         
  -6  11   4      19512.45      20905.78       380.67 o                         
  -5  11   4      41099.28      43404.80       691.03 o                         
  -4  11   4         15.64         91.06        62.12 o                         
  -3  11   4       4888.85       4938.25       149.49 o                         
  -2  11   4       3536.95       3217.94        89.83 o                         
  -1  11   4       3717.92       3668.98       110.59 o                         
   0  11   4      13573.14      13454.73       239.42 o                         
   1  11   4       1417.55       1390.15        80.13 o                         
   2  11   4       2933.18       2745.34       116.76 o                         
   3  11   4      13218.39      13608.45       226.02 o                         
   4  11   4       1042.09       1065.43        84.64 o                         
   5  11   4      28796.00      31774.46       535.54 o                         
   6  11   4      16657.84      17206.65       339.09 o                         
   7  11   4       5824.50       6334.13       237.12 o                         
   8  11   4       7328.86       7563.80       304.04 o                         
   9  11   4        102.62         -2.25       169.62 o                         
 -11  12   4       1008.06        623.08       178.17 o                         
 -10  12   4       2026.61       1863.73       181.30 o                         
  -9  12   4        112.59         35.14       126.72 o                         
  -8  12   4        280.39        175.96       114.84 o                         
  -7  12   4       2189.72       2238.94       134.01 o                         
  -6  12   4       9507.49       9839.89       233.55 o                         
  -5  12   4       8979.64       9259.06       228.31 o                         
  -4  12   4      11390.14      11055.61       212.84 o                         
  -3  12   4      25660.67      25454.70       410.19 o                         
  -2  12   4         58.14         51.71        46.76 o                         
  -1  12   4        681.89        577.80        67.01 o                         
   0  12   4       1582.42       1469.92        79.30 o                         
   1  12   4        414.67        345.04        66.33 o                         
   2  12   4       7150.01       7160.06       157.53 o                         
   3  12   4       5425.45       5174.77       159.22 o                         
   4  12   4        883.84        737.16        91.76 o                         
   5  12   4         24.50         40.20        99.89 o                         
   6  12   4       1135.75        853.94       115.70 o                         
   7  12   4      10861.62      11495.92       341.27 o                         
   8  12   4       2748.70       2467.07       205.88 o                         
   9  12   4        756.18        537.13       189.01 o                         
 -10  13   4         28.62         74.10       157.20 o                         
  -9  13   4       3813.71       3483.86       189.01 o                         
  -8  13   4       2245.95       2172.36       154.27 o                         
  -7  13   4      14197.55      14387.75       370.78 o                         
  -6  13   4       3301.79       3293.62       177.50 o                         
  -5  13   4      16789.75      18433.54       365.39 o                         
  -4  13   4        223.08        291.65        80.25 o                         
  -3  13   4       3467.40       3539.94       130.30 o                         
  -2  13   4       2140.46       2035.27        78.00 o                         
  -1  13   4         12.95         56.82        53.41 o                         
   0  13   4       6756.74       6725.91       153.62 o                         
   1  13   4        787.60        595.38        75.85 o                         
   2  13   4       1934.90       1868.45       128.95 o                         
   3  13   4        975.62        794.55       120.34 o                         
   4  13   4       4639.30       4582.25       189.76 o                         
   5  13   4       4867.05       4869.72       200.92 o                         
   6  13   4       7097.42       7228.78       229.94 o                         
   7  13   4         31.14        -22.43       139.95 o                         
   8  13   4       3017.10       2745.59       231.84 o                         
 -10  14   4       8032.56       7832.85       274.10 o                         
  -9  14   4         25.28        -67.25       135.05 o                         
  -8  14   4       5749.53       5788.92       248.43 o                         
  -7  14   4        900.24        846.59       133.13 o                         
  -6  14   4       5724.02       5745.16       204.93 o                         
  -5  14   4      12516.64      13887.44       302.92 o                         
  -4  14   4       1274.06       1366.67       110.59 o                         
  -3  14   4      43817.11      47771.44       803.59 o                         
  -2  14   4      10231.38      10498.58       276.61 o                         
  -1  14   4      12019.82      12582.65       313.09 o                         
   0  14   4        437.66        450.55        85.74 o                         
   1  14   4       7188.55       7357.08       209.56 o                         
   2  14   4       1465.09       1516.64       126.91 o                         
   3  14   4      24494.87      26064.62       543.37 o                         
   4  14   4       2318.65       2535.16       161.36 o                         
   5  14   4         24.59         11.65       116.10 o                         
   6  14   4        160.03        138.25       137.84 o                         
   7  14   4       6920.70       6750.82       325.70 o                         
   8  14   4       8705.61       9209.10       422.72 o                         
  -9  15   4         43.96        -23.95       146.96 o                         
  -8  15   4       1812.42       1798.06       167.65 o                         
  -7  15   4          0.55         -0.14       135.72 o                         
  -6  15   4        451.90        336.51       123.31 o                         
  -5  15   4        247.82        286.56       111.31 o                         
  -4  15   4        133.45        179.13       100.81 o                         
  -3  15   4        721.54        575.93       106.53 o                         
  -2  15   4       2367.13       2620.05       153.78 o                         
  -1  15   4       3683.82       3583.35       178.44 o                         
   0  15   4       1906.79       1839.01       123.95 o                         
   1  15   4       1966.34       1783.97       119.08 o                         
   2  15   4        572.57        406.06       110.17 o                         
   3  15   4        940.21        879.60       131.45 o                         
   4  15   4       1009.18        872.34       137.84 o                         
   5  15   4       1386.11       1410.69       153.18 o                         
   6  15   4        171.65        118.65       143.82 o                         
   7  15   4        436.85        258.97       164.12 o                         
  -9  16   4         33.33         55.94       158.89 o                         
  -8  16   4       9743.19       9681.47       329.02 o                         
  -7  16   4        891.36        774.19       166.24 o                         
  -6  16   4        790.63        563.73       133.04 o                         
  -5  16   4       9503.94       9394.87       288.35 o                         
  -4  16   4         95.80         73.95       108.74 o                         
  -3  16   4      30894.82      33480.86       677.70 o                         
  -2  16   4      11088.32      11210.76       297.42 o                         
  -1  16   4       5790.49       5669.59       204.10 o                         
   0  16   4         40.86         -6.29       100.28 o                         
   1  16   4       7070.80       7304.95       222.69 o                         
   2  16   4       1001.75        939.39       127.70 o                         
   3  16   4      21384.65      22205.02       493.50 o                         
   4  16   4       1251.18       1434.18       156.77 o                         
   5  16   4        262.54        267.83       138.19 o                         
   6  16   4        216.78        -89.72       153.44 o                         
   7  16   4       1389.71        970.86       200.82 o                         
  -8  17   4       8865.90       7655.87       550.45 o                         
  -7  17   4       8318.45       8824.05       335.88 o                         
  -6  17   4       6800.85       6967.41       287.69 o                         
  -5  17   4      10888.68      11182.65       327.50 o                         
  -4  17   4          0.29       -113.21       122.92 o                         
  -3  17   4         58.37         65.26       116.30 o                         
  -2  17   4         64.97         66.81       122.55 o                         
  -1  17   4       2484.03       2114.48       147.01 o                         
   0  17   4       1227.63       1042.39       127.89 o                         
   1  17   4       1328.89       1299.42       145.19 o                         
   2  17   4          1.13        -83.49       108.84 o                         
   3  17   4       6945.43       6879.42       293.79 o                         
   4  17   4        350.52        209.42       142.45 o                         
   5  17   4      14181.65      14789.00       433.78 o                         
   6  17   4       2475.93       2156.97       227.93 o                         
  -8  18   4       3803.85       3668.33       284.33 o                         
  -7  18   4       2953.11       2865.21       248.51 o                         
  -6  18   4        745.07        728.17       196.91 o                         
  -5  18   4        472.96        401.66       147.52 o                         
  -4  18   4       1609.94       1733.34       167.98 o                         
  -3  18   4       3125.30       2728.66       174.92 o                         
  -2  18   4       8270.50       8515.63       276.10 o                         
  -1  18   4        147.02        147.04       120.04 o                         
   0  18   4        478.69        341.02       119.50 o                         
   1  18   4        219.80        199.69       132.77 o                         
   2  18   4        735.99        503.46       146.88 o                         
   3  18   4       6803.50       6373.68       257.63 o                         
   4  18   4        660.25        581.35       159.03 o                         
   5  18   4       1826.90       1427.66       215.63 o                         
   6  18   4        394.21        425.47       196.89 o                         
  -7  19   4       9767.26       9805.33       562.28 o                         
  -6  19   4       7124.62       6807.48       366.07 o                         
  -5  19   4      16776.12      17985.98       521.11 o                         
  -4  19   4          5.31          4.08       144.62 o                         
  -3  19   4        817.32        565.59       142.29 o                         
  -2  19   4       1051.01        846.75       143.84 o                         
  -1  19   4        767.81        576.37       140.19 o                         
   0  19   4       6340.67       6584.71       250.78 o                         
   1  19   4         88.56         60.67       139.17 o                         
   2  19   4        432.01        326.81       156.37 o                         
   3  19   4       2662.14       2421.77       201.35 o                         
   4  19   4         96.81        -46.26       170.00 o                         
   5  19   4       9907.95      10265.55       412.54 o                         
  -6  20   4        488.84        472.77       208.28 o                         
  -5  20   4       1341.48       1147.41       194.07 o                         
  -4  20   4       1573.66       1711.66       198.11 o                         
  -3  20   4       2589.28       2315.11       187.81 o                         
  -2  20   4       4051.45       3719.94       215.83 o                         
  -1  20   4       7448.19       7517.40       305.61 o                         
   0  20   4        406.51        248.60       144.81 o                         
   1  20   4       3624.22       3531.01       208.19 o                         
   2  20   4        434.32        283.43       150.27 o                         
   3  20   4         15.31         86.53       180.61 o                         
   4  20   4        772.33        486.44       216.67 o                         
  -5  21   4       7932.53       8968.46       431.75 o                         
  -4  21   4        724.91        567.08       165.12 o                         
  -3  21   4        587.89        444.40       161.81 o                         
  -2  21   4        426.55        421.93       166.24 o                         
  -1  21   4         35.06       -112.46       167.57 o                         
   0  21   4       9049.67       9159.69       324.90 o                         
   1  21   4       4516.86       4390.70       230.41 o                         
   2  21   4       2424.82       2106.69       206.91 o                         
   3  21   4        288.98        193.53       204.88 o                         
  -3  22   4       7376.82       7481.18       300.89 o                         
  -2  22   4         33.63         71.88       175.17 o                         
  -1  22   4      10218.89      10876.31       525.35 o                         
   0  22   4        619.76        454.12       179.04 o                         
   1  22   4       4264.10       3817.62       246.00 o                         
 -12   1   5       1353.53       1107.86       160.97 o                         
 -11   1   5         64.64         14.71       126.31 o                         
 -10   1   5      11243.96      11668.55       296.51 o                         
  -9   1   5      16122.46      17257.33       293.02 o                         
  -8   1   5       3263.38       3400.18       104.40 o                         
  -7   1   5       6419.36       6645.86       154.79 o                         
  -6   1   5      14510.01      14144.23       260.68 o                         
  -5   1   5      14386.98      14994.90       247.80 o                         
  -4   1   5       2473.93       2390.18       123.62 o                         
  -3   1   5        656.91        705.73        55.15 o                         
  -2   1   5       2138.94       2251.68        71.37 o                         
  -1   1   5        544.84        629.14        47.43 o                         
   0   1   5        779.75        681.43        47.37 o                         
   1   1   5      31798.68      32305.53       484.54 o                         
   2   1   5      15042.61      14745.33       233.49 o                         
   3   1   5      13835.52      14224.99       249.43 o                         
   4   1   5      45719.24      47838.04       780.57 o                         
   5   1   5       1998.86       2079.97        98.83 o                         
   6   1   5       1801.89       1729.97       125.68 o                         
   7   1   5        766.56        578.91       108.14 o                         
   8   1   5        116.55        115.40       115.78 o                         
   9   1   5       2141.25       2070.44       215.66 o                         
  10   1   5        682.94        326.01       164.72 o                         
 -12   2   5         16.02        110.04       143.78 o                         
 -11   2   5        889.68        922.84       145.41 o                         
 -10   2   5       4028.85       3810.84       168.63 o                         
  -9   2   5         90.33        137.68        82.47 o                         
  -8   2   5       9468.99       9100.88       180.93 o                         
  -7   2   5       9782.87       9841.52       182.77 o                         
  -6   2   5         38.13        127.83        63.75 o                         
  -5   2   5       7329.92       7050.01       161.72 o                         
  -4   2   5       5860.85       5839.74       195.20 o                         
  -3   2   5       1121.53       1144.27        56.11 o                         
  -2   2   5       1276.49       1243.29        53.77 o                         
  -1   2   5      11053.31      11108.91       180.04 o                         
   0   2   5       6151.57       6049.61       131.31 o                         
   1   2   5       3518.12       3374.34       100.74 o                         
   2   2   5       4584.23       4625.05       128.29 o                         
   3   2   5       1592.72       1410.60        79.51 o                         
   4   2   5        285.35        331.16        60.10 o                         
   5   2   5       1565.18       1553.69        81.98 o                         
   6   2   5       9317.27       9829.96       242.70 o                         
   7   2   5        220.02        165.14       102.91 o                         
   8   2   5       3267.86       3014.14       195.89 o                         
   9   2   5        211.17        115.43       145.25 o                         
  10   2   5       1067.29        792.44       196.16 o                         
 -12   3   5         54.26         65.68       143.54 o                         
 -11   3   5        554.92        570.62       137.10 o                         
 -10   3   5       3675.44       3631.32       175.29 o                         
  -9   3   5       5395.79       5219.54       180.11 o                         
  -8   3   5        967.23        930.64        89.26 o                         
  -7   3   5        264.08        240.77        43.65 o                         
  -6   3   5       7146.52       7515.55       144.21 o                         
  -5   3   5       5835.02       5610.89       155.48 o                         
  -4   3   5       3500.84       3680.33       121.79 o                         
  -3   3   5        205.81        223.72        38.53 o                         
  -2   3   5       5092.71       5155.30       144.62 o                         
  -1   3   5       1860.49       1777.64        62.28 o                         
   0   3   5       6440.85       6581.27       128.98 o                         
   1   3   5       9259.20       9226.16       174.86 o                         
   2   3   5       2003.65       1800.38        82.03 o                         
   3   3   5       5171.32       5061.88       143.56 o                         
   4   3   5      10264.89      10040.17       169.77 o                         
   5   3   5       4776.90       4497.48       141.61 o                         
   6   3   5        524.81        490.30        95.99 o                         
   7   3   5         45.57        -32.30       100.92 o                         
   8   3   5        546.95        345.45       118.87 o                         
   9   3   5       1639.99       1145.86       164.65 o                         
  10   3   5        603.29        296.38       188.99 o                         
 -12   4   5         22.03         71.70       157.82 o                         
 -11   4   5       2759.03       2396.19       190.03 o                         
 -10   4   5       4306.46       4113.97       185.18 o                         
  -9   4   5         69.99        150.38       103.15 o                         
  -8   4   5      10873.28      10967.92       229.48 o                         
  -7   4   5      20683.04      21458.02       317.16 o                         
  -6   4   5       2878.91       2779.46        75.55 o                         
  -5   4   5      14788.07      14513.20       217.95 o                         
  -4   4   5      11217.44      11219.24       182.45 o                         
  -3   4   5       1232.35       1168.76        65.05 o                         
  -2   4   5       1772.55       1718.24        72.30 o                         
  -1   4   5      15035.78      14823.40       234.59 o                         
   0   4   5       3968.24       3747.79        95.41 o                         
   1   4   5       7270.66       7189.66       129.94 o                         
   2   4   5      15673.76      15506.72       265.31 o                         
   3   4   5       9942.41      10048.99       179.91 o                         
   4   4   5       5799.58       6266.88       163.63 o                         
   5   4   5       4679.20       4712.09       183.61 o                         
   6   4   5      14157.65      15235.32       319.09 o                         
   7   4   5       2112.53       2012.76       131.78 o                         
   8   4   5       3143.33       3195.34       175.31 o                         
   9   4   5        373.13        207.74       151.45 o                         
 -12   5   5          6.33        -60.03       183.21 o                         
 -11   5   5       2681.83       2356.55       192.72 o                         
 -10   5   5       1088.86       1026.03       130.13 o                         
  -9   5   5         26.30         43.74        99.13 o                         
  -8   5   5        467.30        545.60        83.46 o                         
  -7   5   5        774.35        748.04        63.89 o                         
  -6   5   5         38.61         40.01        44.86 o                         
  -5   5   5       3986.63       3746.82        99.62 o                         
  -4   5   5       8852.17       8453.92       156.03 o                         
  -3   5   5       1739.81       1770.43        74.66 o                         
  -2   5   5        897.67        817.13        49.24 o                         
  -1   5   5       6862.14       6585.57       135.75 o                         
   0   5   5       8323.21       7953.53       150.45 o                         
   1   5   5        176.55        127.84        39.02 o                         
   2   5   5       3305.41       3144.45       144.97 o                         
   3   5   5       2065.99       1998.97        72.10 o                         
   4   5   5       3383.84       3133.46       101.20 o                         
   5   5   5         39.07         35.33        73.32 o                         
   6   5   5       7281.92       7564.46       217.80 o                         
   7   5   5        551.23        573.21       110.44 o                         
   8   5   5       3327.72       3183.95       198.99 o                         
   9   5   5       1387.68       1528.53       189.48 o                         
 -12   6   5       1676.20       1675.63       221.95 o                         
 -11   6   5       1762.13       1307.64       189.37 o                         
 -10   6   5       1372.04        889.43       160.14 o                         
  -9   6   5          0.70        -33.30       111.41 o                         
  -8   6   5      13149.53      13506.64       302.04 o                         
  -7   6   5      16964.41      17465.01       271.97 o                         
  -6   6   5        569.40        527.88        56.20 o                         
  -5   6   5       4035.30       3891.82       104.69 o                         
  -4   6   5       2335.71       2199.90       110.75 o                         
  -3   6   5       3021.04       2960.32       103.74 o                         
  -2   6   5       7288.50       7182.74       127.54 o                         
  -1   6   5      12003.80      11656.67       181.91 o                         
   0   6   5        302.82        352.43        62.06 o                         
   1   6   5       6331.73       6387.12       158.91 o                         
   2   6   5      10196.95      10293.22       180.67 o                         
   3   6   5       5000.77       5042.03       112.16 o                         
   4   6   5       4729.80       4527.68       118.09 o                         
   5   6   5       3141.28       3187.78       123.82 o                         
   6   6   5      11102.85      11511.56       252.86 o                         
   7   6   5       2952.96       2847.31       140.98 o                         
   8   6   5        324.77        235.98       130.45 o                         
   9   6   5         53.30        -54.21       163.46 o                         
 -11   7   5       2225.38       2217.80       220.75 o                         
 -10   7   5          3.04        -80.97       129.96 o                         
  -9   7   5       3357.97       3342.22       182.03 o                         
  -8   7   5        310.55        359.53        69.90 o                         
  -7   7   5       2571.09       2656.29       105.83 o                         
  -6   7   5       2833.23       3067.34       119.91 o                         
  -5   7   5        420.63        367.49        51.12 o                         
  -4   7   5       4197.36       4551.36       111.64 o                         
  -3   7   5       2191.72       2075.79        87.83 o                         
  -2   7   5         34.26         28.92        33.39 o                         
  -1   7   5      12765.72      12664.90       226.47 o                         
   0   7   5       3324.02       3014.52       134.31 o                         
   1   7   5       6865.54       6688.96       167.36 o                         
   2   7   5      12752.98      12912.73       230.40 o                         
   3   7   5       3210.09       2998.54        93.40 o                         
   4   7   5      11417.69      11577.39       211.58 o                         
   5   7   5        158.80         40.00        73.26 o                         
   6   7   5       5815.32       5724.90       277.90 o                         
   7   7   5        289.75        212.23       106.84 o                         
   8   7   5       1104.65       1042.29       160.07 o                         
   9   7   5        245.31        132.22       169.68 o                         
 -11   8   5        830.64        730.68       166.66 o                         
 -10   8   5        296.21        402.79       142.83 o                         
  -9   8   5        246.42        236.71       125.05 o                         
  -8   8   5       3530.68       3445.32       150.38 o                         
  -7   8   5       7803.41       7714.58       182.31 o                         
  -6   8   5       2407.49       2300.24        85.98 o                         
  -5   8   5        148.93        139.61        50.50 o                         
  -4   8   5        503.94        441.46        50.76 o                         
  -3   8   5      12353.78      11982.10       199.50 o                         
  -2   8   5      28756.92      28767.23       389.32 o                         
  -1   8   5       4210.20       4072.47       111.57 o                         
   0   8   5       9381.47       9035.09       186.79 o                         
   1   8   5       8984.74       9162.54       209.36 o                         
   2   8   5        890.22        851.31        75.95 o                         
   3   8   5       1776.18       1733.41        86.76 o                         
   4   8   5       1642.26       1613.78        95.25 o                         
   5   8   5        273.29        177.14        80.08 o                         
   6   8   5       4439.27       4405.72       175.21 o                         
   7   8   5       2146.55       1968.86       184.82 o                         
   8   8   5       1907.89       1705.79       171.74 o                         
   9   8   5        519.66        430.99       180.86 o                         
 -11   9   5        186.67        257.57       162.17 o                         
 -10   9   5       3236.07       3488.40       203.01 o                         
  -9   9   5       3405.88       3393.70       175.50 o                         
  -8   9   5         37.49        120.71       101.55 o                         
  -7   9   5       1364.42       1306.66       110.67 o                         
  -6   9   5       1653.99       1679.07        82.39 o                         
  -5   9   5       1648.32       1597.37        70.39 o                         
  -4   9   5         35.35         12.63        45.63 o                         
  -3   9   5        481.58        427.01        51.59 o                         
  -2   9   5        388.89        303.84        47.30 o                         
  -1   9   5        876.19        886.51        72.36 o                         
   0   9   5        480.32        431.03        69.88 o                         
   1   9   5       8603.93       8275.33       191.47 o                         
   2   9   5       7426.51       7586.84       178.09 o                         
   3   9   5      11176.94      11199.72       213.47 o                         
   4   9   5       9627.90      10489.34       248.41 o                         
   5   9   5       1264.33        961.66       115.11 o                         
   6   9   5       2185.34       2157.35       140.66 o                         
   7   9   5          2.63        -12.93       119.56 o                         
   8   9   5          1.79        -11.63       147.36 o                         
   9   9   5        869.88        445.80       181.72 o                         
 -11  10   5         10.07         -9.03       155.76 o                         
 -10  10   5       1057.37        948.61       148.21 o                         
  -9  10   5       1290.99       1196.35       142.68 o                         
  -8  10   5         69.56        134.65       109.55 o                         
  -7  10   5        447.01        492.47        99.53 o                         
  -6  10   5       3290.85       3037.07       139.94 o                         
  -5  10   5       7214.43       6904.75       188.65 o                         
  -4  10   5         19.40         34.11        42.79 o                         
  -3  10   5      26227.27      26811.65       376.71 o                         
  -2  10   5      27865.05      28340.17       443.83 o                         
  -1  10   5       1354.28       1256.53        80.04 o                         
   0  10   5       9875.40       9911.17       229.78 o                         
   1  10   5       3295.86       3424.98       145.01 o                         
   2  10   5        192.66        171.14        82.71 o                         
   3  10   5       4165.67       4013.94       165.50 o                         
   4  10   5        234.46        191.83        86.57 o                         
   5  10   5          8.24        -73.93        88.17 o                         
   6  10   5         51.98        -10.02       103.55 o                         
   7  10   5       1845.84       1658.42       167.85 o                         
   8  10   5      11126.99      12099.40       365.44 o                         
 -10  11   5       5304.61       4909.30       218.83 o                         
  -9  11   5        628.55        588.77       133.01 o                         
  -8  11   5         16.28         97.31       114.22 o                         
  -7  11   5         23.96         20.50        92.32 o                         
  -6  11   5         44.16        -16.29        91.45 o                         
  -5  11   5       6305.89       5980.80       184.39 o                         
  -4  11   5       8082.12       8035.42       202.10 o                         
  -3  11   5        123.16        114.70        47.82 o                         
  -2  11   5       5057.89       4947.84       134.91 o                         
  -1  11   5        946.37        876.14        74.54 o                         
   0  11   5       1630.10       1472.26       105.14 o                         
   1  11   5       8947.40       8789.18       213.90 o                         
   2  11   5        810.82        772.00        96.62 o                         
   3  11   5       6694.16       6817.42       219.72 o                         
   4  11   5        716.68        669.60       109.65 o                         
   5  11   5          4.34         -2.11        95.83 o                         
   6  11   5       3168.80       2966.13       162.55 o                         
   7  11   5        385.43        292.49       150.20 o                         
   8  11   5       2923.75       2897.55       214.10 o                         
 -10  12   5       1067.18        801.45       159.10 o                         
  -9  12   5       1153.35        892.89       145.71 o                         
  -8  12   5        100.02         80.67       123.14 o                         
  -7  12   5        391.68        247.79       107.26 o                         
  -6  12   5       1845.30       1934.42       133.30 o                         
  -5  12   5       7813.72       8178.33       235.55 o                         
  -4  12   5        853.05        768.94       101.04 o                         
  -3  12   5      13748.18      14075.06       296.44 o                         
  -2  12   5       7413.01       7140.55       178.72 o                         
  -1  12   5        411.94        310.07        69.97 o                         
   0  12   5        983.04        939.86        90.03 o                         
   1  12   5        590.30        505.39        92.54 o                         
   2  12   5        867.95        802.90       102.14 o                         
   3  12   5        265.41        249.26       102.19 o                         
   4  12   5        132.62         34.17        94.68 o                         
   5  12   5        273.42        135.49       101.59 o                         
   6  12   5       1404.23       1148.61       136.88 o                         
   7  12   5       1130.26       1096.45       174.26 o                         
   8  12   5       9765.64      10661.33       387.41 o                         
 -10  13   5       3738.84       3739.36       209.19 o                         
  -9  13   5          3.85         53.13       136.04 o                         
  -8  13   5        643.03        644.28       139.44 o                         
  -7  13   5       1153.39       1225.37       146.17 o                         
  -6  13   5        128.22         86.51       103.60 o                         
  -5  13   5       9239.75       9053.29       252.05 o                         
  -4  13   5      15136.71      15677.56       349.15 o                         
  -3  13   5        963.66        883.78        96.21 o                         
  -2  13   5       3680.26       3597.47       198.77 o                         
  -1  13   5      11171.69      11253.37       308.61 o                         
   0  13   5      10476.07      10975.56       269.07 o                         
   1  13   5        695.95        538.70        97.12 o                         
   2  13   5       4416.99       4242.69       167.64 o                         
   3  13   5        971.03        899.69       120.11 o                         
   4  13   5        462.41        470.26       119.39 o                         
   5  13   5       1107.06        966.94       131.23 o                         
   6  13   5       9453.05       9842.44       299.74 o                         
   7  13   5        570.39        427.84       174.90 o                         
  -9  14   5        837.06        735.15       158.19 o                         
  -8  14   5         13.79         -1.77       141.11 o                         
  -7  14   5        560.08        505.23       144.25 o                         
  -6  14   5        614.55        435.52       116.50 o                         
  -5  14   5       2113.46       2191.77       172.72 o                         
  -4  14   5       1365.23       1322.51       124.58 o                         
  -3  14   5       2190.95       2151.95       146.88 o                         
  -2  14   5        638.77        520.87       112.87 o                         
  -1  14   5        407.68        238.08       112.65 o                         
   0  14   5       2022.25       2193.40       148.68 o                         
   1  14   5        412.32        317.03       109.61 o                         
   2  14   5       3458.20       3382.29       169.16 o                         
   3  14   5         23.95        111.46       122.84 o                         
   4  14   5       1729.11       1652.02       156.19 o                         
   5  14   5        164.66        111.74       130.00 o                         
   6  14   5       1175.57        781.99       178.74 o                         
   7  14   5        432.83        196.25       174.35 o                         
  -9  15   5        194.54         93.92       155.98 o                         
  -8  15   5         50.60        -52.41       158.85 o                         
  -7  15   5       1029.94        674.23       165.08 o                         
  -6  15   5         67.77         86.33       138.41 o                         
  -5  15   5       7230.58       7447.99       317.37 o                         
  -4  15   5      10609.75      10155.52       330.94 o                         
  -3  15   5       2198.34       2420.23       210.21 o                         
  -2  15   5       1175.67       1205.18       133.55 o                         
  -1  15   5      15703.34      16583.97       419.65 o                         
   0  15   5      11767.25      11897.04       328.02 o                         
   1  15   5        901.67        766.09       122.56 o                         
   2  15   5       2806.31       2774.37       166.70 o                         
   3  15   5          7.56        -74.28       120.75 o                         
   4  15   5        728.14        670.54       147.75 o                         
   5  15   5       3971.93       3907.32       218.75 o                         
   6  15   5       5685.50       5316.44       270.04 o                         
  -8  16   5          2.13       -113.74       185.37 o                         
  -7  16   5        409.67        252.69       180.02 o                         
  -6  16   5         24.63         41.07       144.08 o                         
  -5  16   5        437.05        350.72       145.66 o                         
  -4  16   5        554.30        397.52       130.71 o                         
  -3  16   5        769.74        625.12       131.43 o                         
  -2  16   5       9080.88       9291.70       282.04 o                         
  -1  16   5        471.56        343.70       125.21 o                         
   0  16   5       8973.64       9142.78       296.77 o                         
   1  16   5       1480.59       1304.70       146.29 o                         
   2  16   5       3289.63       3393.09       182.32 o                         
   3  16   5        557.09        380.07       139.14 o                         
   4  16   5       1391.47       1268.58       161.82 o                         
   5  16   5         47.27         -6.84       166.20 o                         
   6  16   5        326.82        270.57       180.04 o                         
  -8  17   5       2344.68       1934.67       245.97 o                         
  -7  17   5          1.02       -105.34       181.77 o                         
  -6  17   5       4208.46       4397.13       273.81 o                         
  -5  17   5       1567.60       1468.64       181.25 o                         
  -4  17   5        834.31        827.00       151.97 o                         
  -3  17   5       1686.85       1666.87       182.30 o                         
  -2  17   5         47.83         93.57       123.35 o                         
  -1  17   5       9297.40       9662.05       299.88 o                         
   0  17   5       7510.49       8320.29       290.47 o                         
   1  17   5        448.11        206.67       139.59 o                         
   2  17   5       1030.30        853.74       161.00 o                         
   3  17   5        850.38        526.27       149.25 o                         
   4  17   5        290.54        331.61       153.57 o                         
   5  17   5       9004.77       9013.60       419.25 o                         
  -7  18   5        131.51         30.77       194.44 o                         
  -6  18   5       1474.27       1438.02       221.75 o                         
  -5  18   5       2968.49       2590.45       255.60 o                         
  -4  18   5         12.26         -5.42       144.25 o                         
  -3  18   5       8521.16       8365.16       311.78 o                         
  -2  18   5       7646.64       8224.25       314.12 o                         
  -1  18   5        533.40        428.05       138.65 o                         
   0  18   5       6771.88       6729.64       269.74 o                         
   1  18   5        875.23        819.41       163.95 o                         
   2  18   5         67.97         -3.03       144.20 o                         
   3  18   5        304.95        265.83       169.42 o                         
   4  18   5         68.51        -59.53       158.90 o                         
  -6  19   5       8161.97       8040.83       370.15 o                         
  -5  19   5         10.30       -114.04       162.39 o                         
  -4  19   5       1481.26       1147.13       170.82 o                         
  -3  19   5       1564.77       1253.44       167.77 o                         
  -2  19   5       1467.69       1546.92       177.52 o                         
  -1  19   5       3577.46       3699.64       259.73 o                         
   0  19   5       1643.34       1555.29       178.43 o                         
   1  19   5         27.31         16.17       141.94 o                         
   2  19   5        877.77        428.04       175.41 o                         
   3  19   5        775.53        470.77       177.82 o                         
   4  19   5       5062.05       4830.75       328.77 o                         
  -5  20   5       1996.64       1813.80       216.38 o                         
  -4  20   5       1785.04       1473.05       190.59 o                         
  -3  20   5       9098.99       8984.03       348.81 o                         
  -2  20   5       1864.42       1701.01       188.16 o                         
  -1  20   5        135.63        118.30       166.36 o                         
   0  20   5          1.87        -95.81       157.79 o                         
   1  20   5       1216.20       1005.01       187.66 o                         
   2  20   5       2953.95       3108.54       226.88 o                         
  -3  21   5          2.73         19.61       164.83 o                         
  -2  21   5       1121.71        869.17       202.05 o                         
  -1  21   5        290.92        160.37       182.42 o                         
   0  21   5          1.15        -30.49       177.28 o                         
   1  21   5        981.77        859.01       184.79 o                         
 -12   0   6       1876.85       1765.67       251.11 o                         
 -11   0   6       2241.94       2215.82       240.15 o                         
 -10   0   6       7019.18       7066.88       344.11 o                         
  -9   0   6       3790.08       4294.31       249.95 o                         
  -8   0   6      36637.28      38956.94       800.70 o                         
  -7   0   6      23772.96      25374.13       556.44 o                         
  -6   0   6       5087.33       5304.23       178.92 o                         
  -5   0   6        393.69        324.82        84.04 o                         
  -4   0   6        161.76         92.32        93.10 o                         
  -3   0   6      48797.84      48656.75      1096.22 o                         
  -2   0   6      18045.81      17496.76       420.92 o                         
  -1   0   6      48221.18      49062.27       955.80 o                         
   0   0   6      14161.98      14008.47       378.70 o                         
   1   0   6      21004.94      20820.42       475.68 o                         
   2   0   6        394.24        501.15       142.88 o                         
   3   0   6      68844.48      74022.16      1658.76 o                         
   4   0   6       1891.38       1883.95       158.57 o                         
   5   0   6      35369.16      39345.00       946.75 o                         
   6   0   6       5132.92       5728.61       406.60 o                         
   7   0   6        174.43        147.46       178.17 o                         
   8   0   6       2978.85       2795.35       262.30 o                         
   9   0   6        473.89        205.97       280.64 o                         
 -12   1   6        194.56         31.49       150.19 o                         
 -11   1   6        267.42        295.52       140.82 o                         
 -10   1   6        285.89        291.61       125.28 o                         
  -9   1   6        500.43        378.20        88.02 o                         
  -8   1   6        558.67        445.02        82.81 o                         
  -7   1   6       2464.00       2422.32       104.55 o                         
  -6   1   6       1332.02       1264.11        76.55 o                         
  -5   1   6       7060.35       7113.28       171.90 o                         
  -4   1   6         36.25         15.72        64.06 o                         
  -3   1   6       8784.17       8755.29       156.70 o                         
  -2   1   6          7.64         96.76        42.55 o                         
  -1   1   6       3899.83       3899.47       124.21 o                         
   0   1   6       1605.71       1498.39        67.56 o                         
   1   1   6        573.44        429.14        67.93 o                         
   2   1   6       1781.94       1596.65        93.42 o                         
   3   1   6         65.04        152.91        74.94 o                         
   4   1   6        508.49        411.73        86.82 o                         
   5   1   6       1741.17       1722.45       124.95 o                         
   6   1   6       3681.79       3930.59       187.16 o                         
   7   1   6       1340.41       1053.12       140.94 o                         
   8   1   6       3019.45       3156.41       196.43 o                         
   9   1   6        207.73         39.36       183.57 o                         
 -12   2   6        150.60        129.91       165.60 o                         
 -11   2   6        557.59        390.28       140.93 o                         
 -10   2   6       4590.04       4779.96       218.85 o                         
  -9   2   6         18.88         50.81        83.02 o                         
  -8   2   6      25599.75      27567.83       458.90 o                         
  -7   2   6       7462.51       8028.65       183.58 o                         
  -6   2   6       1079.89       1155.19        84.29 o                         
  -5   2   6          3.05         51.13        61.17 o                         
  -4   2   6       1643.10       1432.44        89.64 o                         
  -3   2   6      50397.05      50796.22       733.41 o                         
  -2   2   6      12078.17      12198.48       232.83 o                         
  -1   2   6      18978.97      18824.62       313.04 o                         
   0   2   6       7780.45       7827.87       142.77 o                         
   1   2   6       7254.73       6736.76       190.64 o                         
   2   2   6       1475.34       1294.61       103.27 o                         
   3   2   6      31490.78      32531.41       504.09 o                         
   4   2   6       1572.04       1528.22       127.39 o                         
   5   2   6      20005.41      20552.80       416.03 o                         
   6   2   6       4826.50       4881.89       304.47 o                         
   7   2   6        156.00         15.82       123.30 o                         
   8   2   6       2223.01       2103.28       175.96 o                         
   9   2   6        151.88         26.91       209.06 o                         
 -11   3   6       3331.57       3082.86       191.57 o                         
 -10   3   6       1621.11       1613.07       147.86 o                         
  -9   3   6       3864.44       3740.81       164.79 o                         
  -8   3   6       2120.08       2163.48       119.92 o                         
  -7   3   6      17654.91      18155.22       314.28 o                         
  -6   3   6      14666.11      14845.42       275.07 o                         
  -5   3   6      72337.29      76654.13      1113.50 o                         
  -4   3   6       1801.19       1732.24       100.57 o                         
  -3   3   6      45210.13      46512.88       674.82 o                         
  -2   3   6        483.48        485.22        61.29 o                         
  -1   3   6       5984.44       5788.79       151.55 o                         
   0   3   6      16668.41      16666.33       269.13 o                         
   1   3   6       4353.69       4264.45       129.18 o                         
   2   3   6      14628.00      14576.01       298.46 o                         
   3   3   6          1.42        -26.28        74.86 o                         
   4   3   6       7377.64       6892.00       208.29 o                         
   5   3   6      13971.93      13769.76       313.80 o                         
   6   3   6      23215.18      25018.32       495.76 o                         
   7   3   6      14600.32      14822.89       401.44 o                         
   8   3   6      21692.02      23400.05       529.28 o                         
   9   3   6       2077.76       2013.88       245.49 o                         
 -11   4   6        727.67        487.69       166.00 o                         
 -10   4   6         91.41         79.95       120.72 o                         
  -9   4   6       3796.31       3772.15       178.42 o                         
  -8   4   6       2894.64       2767.58       120.87 o                         
  -7   4   6       1265.39       1251.06        93.31 o                         
  -6   4   6        580.12        550.50        84.86 o                         
  -5   4   6        385.39        408.22        77.15 o                         
  -4   4   6       3312.56       3233.47       110.81 o                         
  -3   4   6       5403.79       5282.95       163.83 o                         
  -2   4   6       2374.62       2424.56        90.49 o                         
  -1   4   6       2009.66       1916.22        77.47 o                         
   0   4   6       1732.62       1769.42        96.84 o                         
   1   4   6       5891.14       5709.14       132.86 o                         
   2   4   6       5371.26       4894.16       156.08 o                         
   3   4   6        106.75        123.88        76.77 o                         
   4   4   6         17.17         41.74        85.20 o                         
   5   4   6        579.74        674.57       108.30 o                         
   6   4   6       1259.42       1276.70       122.75 o                         
   7   4   6       1025.06       1213.89       139.77 o                         
   8   4   6        282.20        165.87       158.86 o                         
 -11   5   6       6694.70       7160.91       320.28 o                         
 -10   5   6       3084.27       3313.05       196.09 o                         
  -9   5   6       1610.14       1496.89       116.83 o                         
  -8   5   6       2054.66       1891.85       109.08 o                         
  -7   5   6      10839.01      11166.74       227.12 o                         
  -6   5   6      22522.55      23645.94       414.85 o                         
  -5   5   6      83972.28      89561.61      1137.99 o                         
  -4   5   6        843.67        832.79        57.51 o                         
  -3   5   6      35670.60      37013.62       580.84 o                         
  -2   5   6         10.16         27.01        50.25 o                         
  -1   5   6         40.72         39.89        44.34 o                         
   0   5   6      17896.06      18353.08       298.54 o                         
   1   5   6       6885.69       6955.84       172.04 o                         
   2   5   6      13675.14      13781.10       252.06 o                         
   3   5   6        710.44        735.34       109.17 o                         
   4   5   6       1773.18       1529.55       118.87 o                         
   5   5   6      11042.79      11626.30       285.77 o                         
   6   5   6      18078.76      19422.75       466.56 o                         
   7   5   6      11294.74      11898.08       295.65 o                         
   8   5   6      23209.74      25005.90       653.21 o                         
 -11   6   6       6542.73       6570.06       531.93 o                         
 -10   6   6       6698.36       6990.45       265.78 o                         
  -9   6   6       9075.93       9521.90       275.23 o                         
  -8   6   6       4447.06       4238.70       129.37 o                         
  -7   6   6        736.65        792.75        75.08 o                         
  -6   6   6       4321.12       4431.03       120.97 o                         
  -5   6   6        300.61        274.55        54.60 o                         
  -4   6   6       4014.63       3936.28       108.97 o                         
  -3   6   6       9993.29       9751.65       188.92 o                         
  -2   6   6       1071.72       1022.95        68.08 o                         
  -1   6   6      30452.13      30614.20       463.83 o                         
   0   6   6       2270.87       2258.80        73.22 o                         
   1   6   6      49230.24      51077.54       745.59 o                         
   2   6   6       7047.53       7108.58       156.89 o                         
   3   6   6      19481.21      20168.49       431.49 o                         
   4   6   6       3127.14       3011.40       140.25 o                         
   5   6   6       9603.29      10059.45       254.06 o                         
   6   6   6         37.51         87.79       103.36 o                         
   7   6   6       6235.62       6578.36       274.97 o                         
   8   6   6        297.80        247.16       157.07 o                         
 -11   7   6       3360.28       3430.58       237.39 o                         
 -10   7   6       4618.47       4719.53       243.44 o                         
  -9   7   6        681.61        706.53       118.27 o                         
  -8   7   6        223.75        266.68        79.81 o                         
  -7   7   6         21.90         37.22        68.87 o                         
  -6   7   6       9535.85       9999.98       217.99 o                         
  -5   7   6      14896.25      15556.91       254.50 o                         
  -4   7   6        336.28        296.00        55.71 o                         
  -3   7   6       3782.23       3813.51       152.73 o                         
  -2   7   6        276.78        284.50        48.56 o                         
  -1   7   6       4101.83       4110.16       217.47 o                         
   0   7   6      12238.71      12203.70       317.86 o                         
   1   7   6       1205.87       1128.18        87.15 o                         
   2   7   6       3392.53       3510.03       145.97 o                         
   3   7   6       3426.18       3563.36       164.12 o                         
   4   7   6       4681.03       4787.34       177.27 o                         
   5   7   6       3324.54       3370.14       157.77 o                         
   6   7   6        813.48        646.03       119.92 o                         
   7   7   6       1279.17        873.04       134.09 o                         
   8   7   6       3025.08       2804.72       208.13 o                         
 -11   8   6       4150.93       3783.24       246.51 o                         
 -10   8   6      10079.06      10662.51       332.70 o                         
  -9   8   6       4552.77       4463.44       191.61 o                         
  -8   8   6      11989.14      12165.13       310.08 o                         
  -7   8   6       4118.34       4135.39       205.37 o                         
  -6   8   6       5137.83       4937.13       149.26 o                         
  -5   8   6         42.52          8.85        63.67 o                         
  -4   8   6       4615.84       4425.78       116.59 o                         
  -3   8   6      17001.41      16919.07       271.36 o                         
  -2   8   6       2092.81       2014.81        81.70 o                         
  -1   8   6      31822.63      33135.38       596.12 o                         
   0   8   6       8344.15       8204.13       215.44 o                         
   1   8   6      42385.70      43264.65       713.76 o                         
   2   8   6       1825.84       1699.25       127.27 o                         
   3   8   6      32338.79      34511.35       628.17 o                         
   4   8   6       1665.96       1651.25       170.18 o                         
   5   8   6      19087.36      20338.61       435.84 o                         
   6   8   6        215.06        108.42       112.96 o                         
   7   8   6       3136.47       2785.42       181.77 o                         
   8   8   6        894.13        993.81       177.31 o                         
 -10   9   6       2924.15       2566.71       184.24 o                         
  -9   9   6       5598.63       5863.36       275.63 o                         
  -8   9   6        438.13        338.54       113.62 o                         
  -7   9   6      12150.73      12657.50       291.02 o                         
  -6   9   6       1939.38       1853.46       121.24 o                         
  -5   9   6       1434.25       1536.92        95.07 o                         
  -4   9   6       3729.43       3649.02       133.88 o                         
  -3   9   6      12980.34      13203.67       289.75 o                         
  -2   9   6       4924.20       4529.36       137.87 o                         
  -1   9   6      28282.08      29878.26       584.04 o                         
   0   9   6       3859.18       3893.49       166.05 o                         
   1   9   6         83.84        138.73        90.25 o                         
   2   9   6        770.38        810.57       120.45 o                         
   3   9   6       6332.72       6520.90       208.51 o                         
   4   9   6      13085.05      13327.01       301.81 o                         
   5   9   6          1.88        -64.30       108.90 o                         
   6   9   6       4031.04       3782.15       179.39 o                         
   7   9   6        820.85        621.57       160.27 o                         
   8   9   6        908.24        866.03       179.75 o                         
 -10  10   6       2676.19       2807.12       196.63 o                         
  -9  10   6          2.91         22.07       120.65 o                         
  -8  10   6       8123.09       8090.35       245.68 o                         
  -7  10   6        555.40        483.32       108.37 o                         
  -6  10   6       1466.80       1491.67       121.87 o                         
  -5  10   6        270.54        138.81        88.39 o                         
  -4  10   6         17.47          9.03        66.35 o                         
  -3  10   6      11722.34      11861.52       234.56 o                         
  -2  10   6       3053.70       3198.38       132.52 o                         
  -1  10   6       7479.96       7568.87       228.82 o                         
   0  10   6       2770.31       2951.44       174.24 o                         
   1  10   6       3012.03       3043.81       198.06 o                         
   2  10   6        112.58        144.06       108.39 o                         
   3  10   6      10344.23      10897.63       298.73 o                         
   4  10   6         64.87        144.72       108.02 o                         
   5  10   6       8412.65       8478.05       262.63 o                         
   6  10   6        407.89        228.79       121.57 o                         
   7  10   6        160.47         79.31       155.07 o                         
 -10  11   6       2036.89       1940.04       170.92 o                         
  -9  11   6      11716.34      12255.18       385.47 o                         
  -8  11   6       1166.20        952.81       136.76 o                         
  -7  11   6      29198.98      31300.17       594.18 o                         
  -6  11   6          0.00         52.25        98.98 o                         
  -5  11   6      14646.62      15052.56       338.38 o                         
  -4  11   6       8015.57       7663.60       251.98 o                         
  -3  11   6      35234.87      36337.63       632.24 o                         
  -2  11   6      10370.69       9833.46       250.26 o                         
  -1  11   6      36408.15      39068.41       703.26 o                         
   0  11   6         11.69        -65.15        93.85 o                         
   1  11   6        243.40        181.65       105.14 o                         
   2  11   6       4980.71       4618.88       274.64 o                         
   3  11   6       6573.34       6650.79       230.25 o                         
   4  11   6      17834.08      19053.67       412.35 o                         
   5  11   6       1433.95       1303.24       136.90 o                         
   6  11   6      10253.92      10256.89       288.75 o                         
   7  11   6       4608.63       4666.90       242.19 o                         
 -10  12   6       1080.02        747.21       314.75 o                         
  -9  12   6       5586.41       5643.10       225.29 o                         
  -8  12   6       2556.53       2542.46       182.63 o                         
  -7  12   6         43.33         92.99       123.02 o                         
  -6  12   6        297.61        276.92       108.35 o                         
  -5  12   6          0.84        -59.59       120.17 o                         
  -4  12   6       4112.81       3870.91       188.67 o                         
  -3  12   6       3462.49       3154.28       183.77 o                         
  -2  12   6       3629.21       3656.91       156.40 o                         
  -1  12   6       1982.29       2023.95       124.59 o                         
   0  12   6         61.49         36.73       101.53 o                         
   1  12   6      15422.82      16308.05       383.30 o                         
   2  12   6       6428.57       6203.60       305.34 o                         
   3  12   6        442.01        294.80       112.70 o                         
   4  12   6       1066.67        909.15       130.50 o                         
   5  12   6         31.73        -35.89       116.96 o                         
   6  12   6        839.68        700.58       148.76 o                         
   7  12   6        999.26       1097.85       187.72 o                         
  -9  13   6       6453.92       6146.23       272.49 o                         
  -8  13   6        567.97        478.19       166.83 o                         
  -7  13   6      13985.06      14570.33       480.25 o                         
  -6  13   6        916.06        925.63       148.81 o                         
  -5  13   6      12003.88      11932.93       334.69 o                         
  -4  13   6       6081.70       6146.64       271.26 o                         
  -3  13   6      11277.02      11577.12       317.29 o                         
  -2  13   6       4567.88       4913.01       239.74 o                         
  -1  13   6       7873.76       8284.96       242.50 o                         
   0  13   6        715.28        732.12       127.53 o                         
   1  13   6        154.21        191.78       116.73 o                         
   2  13   6       2100.85       2252.44       180.90 o                         
   3  13   6        763.51        761.41       127.13 o                         
   4  13   6       9311.03       9369.53       302.92 o                         
   5  13   6        313.89        166.79       131.83 o                         
   6  13   6       4747.02       4205.18       235.45 o                         
  -9  14   6      13584.46      15311.84       480.48 o                         
  -8  14   6         59.91          2.43       168.48 o                         
  -7  14   6        158.03        138.77       166.52 o                         
  -6  14   6       3826.74       3980.25       221.85 o                         
  -5  14   6        528.14        451.80       132.92 o                         
  -4  14   6       7823.90       8206.41       498.78 o                         
  -3  14   6         18.36       -105.65       116.50 o                         
  -2  14   6          7.20         -6.32       123.15 o                         
  -1  14   6      19920.49      21520.87       714.08 o                         
   0  14   6        446.01        444.57       118.09 o                         
   1  14   6      51668.05      55934.65      1046.87 o                         
   2  14   6      17252.64      18114.59       401.19 o                         
   3  14   6      10683.20      11289.12       339.99 o                         
   4  14   6       4496.70       4604.85       244.52 o                         
   5  14   6       3485.95       3372.19       194.55 o                         
   6  14   6        556.82        633.55       175.18 o                         
  -8  15   6         14.18        -60.86       185.20 o                         
  -7  15   6         62.39        -13.41       174.80 o                         
  -6  15   6        273.02        217.36       151.81 o                         
  -5  15   6          0.08         -5.21       130.01 o                         
  -4  15   6        757.59        526.43       141.24 o                         
  -3  15   6        152.82         86.53       131.81 o                         
  -2  15   6       1043.18        775.67       143.45 o                         
  -1  15   6        395.60        477.94       142.16 o                         
   0  15   6       2310.02       2377.11       191.17 o                         
   1  15   6        202.09        295.13       149.05 o                         
   2  15   6       1971.22       1716.71       168.72 o                         
   3  15   6        105.51         88.88       152.45 o                         
   4  15   6         11.28       -118.17       163.08 o                         
   5  15   6         12.27        -30.47       154.85 o                         
  -7  16   6        695.09        600.42       196.96 o                         
  -6  16   6       4200.07       3766.07       308.05 o                         
  -5  16   6       1706.06       1358.52       171.66 o                         
  -4  16   6       7502.96       7120.27       272.48 o                         
  -3  16   6        346.41        362.09       140.07 o                         
  -2  16   6         13.63         -6.16       130.46 o                         
  -1  16   6      16964.03      16922.56       448.50 o                         
   0  16   6        109.11        -36.41       153.56 o                         
   1  16   6      33333.51      36893.83       753.21 o                         
   2  16   6       7594.34       7999.30       292.28 o                         
   3  16   6       8381.63       8476.66       329.09 o                         
   4  16   6        557.02        316.07       199.69 o                         
   5  16   6       3093.68       2943.44       254.81 o                         
  -7  17   6       8617.97       8558.62       426.97 o                         
  -6  17   6         66.71        -10.22       171.73 o                         
  -5  17   6       9666.20      10082.86       336.62 o                         
  -4  17   6       1090.37        845.96       161.84 o                         
  -3  17   6      12489.06      12094.01       429.85 o                         
  -2  17   6       1060.69        675.61       157.83 o                         
  -1  17   6      12679.00      13528.00       462.89 o                         
   0  17   6         24.08        -15.51       162.28 o                         
   1  17   6        616.26        439.94       161.45 o                         
   2  17   6         84.41         42.80       153.28 o                         
   3  17   6       1920.83       1963.27       229.71 o                         
   4  17   6       5005.89       4449.69       312.90 o                         
  -6  18   6       2584.83       2263.68       224.36 o                         
  -5  18   6       1050.81        838.08       172.28 o                         
  -4  18   6       6194.69       6228.35       412.93 o                         
  -3  18   6         62.01         37.92       142.19 o                         
  -2  18   6        386.78        180.90       153.96 o                         
  -1  18   6       1549.72       1374.95       193.05 o                         
   0  18   6          8.87       -113.93       172.09 o                         
   1  18   6       4702.47       4459.63       279.36 o                         
   2  18   6        832.31        636.35       176.17 o                         
   3  18   6         22.63        -26.25       190.96 o                         
  -4  19   6       2983.44       2962.21       220.70 o                         
  -3  19   6      11954.18      12117.87       406.87 o                         
  -2  19   6       3601.24       3600.34       232.10 o                         
  -1  19   6      16397.88      16764.44       514.01 o                         
   0  19   6          2.16          4.97       177.08 o                         
   1  19   6        343.53        217.66       194.90 o                         
   2  19   6       1351.74        956.39       238.42 o                         
  -2  20   6        747.60        408.65       190.46 o                         
  -1  20   6       1745.18       1333.49       208.27 o                         
 -11   1   7        347.61        381.00       155.26 o                         
 -10   1   7       2115.05       2075.02       169.38 o                         
  -9   1   7       4079.97       3729.65       143.09 o                         
  -8   1   7       1884.52       1767.43        98.00 o                         
  -7   1   7      13080.98      13452.51       229.90 o                         
  -6   1   7       9339.98       9811.81       202.12 o                         
  -5   1   7        195.49        131.32        69.42 o                         
  -4   1   7       3992.42       4125.32       154.56 o                         
  -3   1   7       9586.52       9838.31       178.22 o                         
  -2   1   7      34161.92      35232.84       582.29 o                         
  -1   1   7      74612.93      77765.90      1105.02 o                         
   0   1   7       1794.11       1750.22        98.38 o                         
   1   1   7      25975.25      27842.60       542.84 o                         
   2   1   7        836.11        681.87        99.10 o                         
   3   1   7       1653.14       1554.46       124.85 o                         
   4   1   7      15013.84      15139.29       357.92 o                         
   5   1   7       3775.32       3935.93       179.29 o                         
   6   1   7       1617.60       1510.25       154.66 o                         
   7   1   7        480.20        290.70       157.53 o                         
   8   1   7        283.70         47.22       179.52 o                         
 -11   2   7        872.08        900.53       166.85 o                         
 -10   2   7       8944.73       9006.54       285.71 o                         
  -9   2   7       3479.62       3396.29       143.06 o                         
  -8   2   7      10383.12      10614.60       217.29 o                         
  -7   2   7        724.13        675.20        82.81 o                         
  -6   2   7      23269.79      24334.71       366.58 o                         
  -5   2   7         27.84         28.81        75.47 o                         
  -4   2   7      32861.24      34205.28       612.89 o                         
  -3   2   7       7557.84       7512.98       141.89 o                         
  -2   2   7       6364.64       6125.63       224.40 o                         
  -1   2   7         20.41         83.51        51.78 o                         
   0   2   7          8.93        132.25        69.08 o                         
   1   2   7       8257.91       8068.08       206.58 o                         
   2   2   7       2077.10       1808.19       121.50 o                         
   3   2   7       7240.49       7617.35       231.88 o                         
   4   2   7        169.04        -20.84       115.75 o                         
   5   2   7       5192.88       5477.03       206.56 o                         
   6   2   7        477.07        443.20       130.71 o                         
   7   2   7       8244.69       8231.70       329.59 o                         
 -11   3   7       1726.01       1701.52       192.23 o                         
 -10   3   7        162.77         27.15       127.61 o                         
  -9   3   7       1034.36        761.86       110.15 o                         
  -8   3   7         43.88         93.62        87.00 o                         
  -7   3   7       3938.55       4010.79       136.64 o                         
  -6   3   7       3299.93       3273.81       126.02 o                         
  -5   3   7        659.27        690.45        86.33 o                         
  -4   3   7       2628.35       2546.25       126.17 o                         
  -3   3   7          4.23         52.24        54.59 o                         
  -2   3   7       3400.86       3092.40       116.48 o                         
  -1   3   7      14934.96      14913.98       245.76 o                         
   0   3   7        259.25        245.01        45.95 o                         
   1   3   7       3078.69       3099.79       148.30 o                         
   2   3   7        542.15        480.19       104.07 o                         
   3   3   7        170.07        156.25       108.49 o                         
   4   3   7       3459.03       3541.61       187.55 o                         
   5   3   7       1202.51       1006.37       134.31 o                         
   6   3   7         88.33        105.08       128.10 o                         
   7   3   7        382.51        212.73       157.07 o                         
 -11   4   7       2079.79       2055.30       200.61 o                         
 -10   4   7      17567.22      18790.48       444.40 o                         
  -9   4   7       7469.82       7521.07       260.61 o                         
  -8   4   7       8698.43       9218.19       235.26 o                         
  -7   4   7        789.16        798.97        94.38 o                         
  -6   4   7      31912.59      34390.63       570.66 o                         
  -5   4   7       2147.60       2130.77       147.31 o                         
  -4   4   7      41025.03      44279.61       718.57 o                         
  -3   4   7      15385.89      15999.87       288.56 o                         
  -2   4   7       5771.38       5372.98       138.16 o                         
  -1   4   7        864.15        680.52        66.58 o                         
   0   4   7         23.89         79.29        58.49 o                         
   1   4   7      12850.56      13318.09       305.14 o                         
   2   4   7       3355.49       3272.75       265.87 o                         
   3   4   7      12256.40      12517.98       333.87 o                         
   4   4   7        943.10        841.70       130.77 o                         
   5   4   7      11370.39      12312.57       331.07 o                         
   6   4   7       1296.82        857.12       148.49 o                         
   7   4   7      18544.74      19811.48       503.77 o                         
 -11   5   7       1705.60       1478.99       200.40 o                         
 -10   5   7       5937.38       6423.08       270.31 o                         
  -9   5   7          2.02         85.06       132.80 o                         
  -8   5   7       1534.38       1365.61       116.44 o                         
  -7   5   7        132.01         74.08        89.02 o                         
  -6   5   7       3073.10       3090.50       136.83 o                         
  -5   5   7       3532.38       3206.95       136.57 o                         
  -4   5   7       1382.39       1345.37        88.58 o                         
  -3   5   7       6628.23       6662.27       181.15 o                         
  -2   5   7        423.05        290.95        59.54 o                         
  -1   5   7        965.37        821.81        72.38 o                         
   0   5   7       7441.53       7629.65       203.25 o                         
   1   5   7       7694.36       7997.55       238.02 o                         
   2   5   7       3055.72       3381.41       165.52 o                         
   3   5   7       5978.08       6210.88       222.16 o                         
   4   5   7        248.40        251.13       119.90 o                         
   5   5   7         75.60          4.89       121.51 o                         
   6   5   7         58.68        -36.17       115.99 o                         
   7   5   7       1298.07       1192.09       158.89 o                         
 -10   6   7       6777.92       6380.17       263.10 o                         
  -9   6   7       7203.68       7550.78       300.31 o                         
  -8   6   7        303.75        229.24       105.33 o                         
  -7   6   7          0.10          8.41        89.54 o                         
  -6   6   7       9055.63       8727.35       269.43 o                         
  -5   6   7         88.64        134.32        60.34 o                         
  -4   6   7      29407.24      30849.86       529.93 o                         
  -3   6   7      10951.48      11215.67       248.41 o                         
  -2   6   7       1234.75       1184.01        76.24 o                         
  -1   6   7        298.13        351.57        52.69 o                         
   0   6   7         21.06         26.33        65.89 o                         
   1   6   7      15612.84      16131.75       453.47 o                         
   2   6   7       6643.77       7271.71       243.90 o                         
   3   6   7       3519.76       3335.38       171.95 o                         
   4   6   7       1577.81       1496.35       142.99 o                         
   5   6   7        927.22        845.57       130.89 o                         
   6   6   7       1071.90        766.83       141.85 o                         
   7   6   7       8112.28       8514.14       313.68 o                         
 -10   7   7      10646.95      11846.80       372.75 o                         
  -9   7   7        722.09        570.70       146.71 o                         
  -8   7   7       4494.24       4266.00       189.07 o                         
  -7   7   7       1115.59        875.87       122.57 o                         
  -6   7   7         11.96         32.97        63.14 o                         
  -5   7   7       9618.88       9747.77       209.91 o                         
  -4   7   7       4712.11       4945.37       158.52 o                         
  -3   7   7      15978.44      15884.83       318.95 o                         
  -2   7   7       5190.55       5220.27       161.02 o                         
  -1   7   7      28707.22      29221.91       573.23 o                         
   0   7   7      13490.58      13826.91       305.76 o                         
   1   7   7      25438.10      27691.62       559.62 o                         
   2   7   7       5725.80       5622.35       210.94 o                         
   3   7   7      14860.64      15358.25       368.52 o                         
   4   7   7       1779.28       1650.43       146.78 o                         
   5   7   7        623.84        555.44       127.23 o                         
   6   7   7        970.65        890.50       149.33 o                         
   7   7   7        488.63        424.03       177.19 o                         
 -10   8   7        115.97         70.69       159.66 o                         
  -9   8   7       3708.77       3492.79       205.26 o                         
  -8   8   7      13714.23      13949.63       405.98 o                         
  -7   8   7       2208.77       1987.63       150.89 o                         
  -6   8   7       4000.39       3661.33       148.97 o                         
  -5   8   7       4282.92       4014.30       132.56 o                         
  -4   8   7       2420.85       2337.15       154.04 o                         
  -3   8   7       6127.64       6576.67       276.18 o                         
  -2   8   7       1785.55       1848.45       124.27 o                         
  -1   8   7        427.55        356.34        98.67 o                         
   0   8   7       1749.61       1605.35       126.92 o                         
   1   8   7       5484.30       5492.43       208.94 o                         
   2   8   7       8956.59       9139.66       270.08 o                         
   3   8   7       1148.26        954.84       131.46 o                         
   4   8   7       1887.43       1913.70       159.09 o                         
   5   8   7       6779.37       6726.71       254.02 o                         
   6   8   7       1699.73       1458.43       158.15 o                         
   7   8   7         11.86       -176.04       176.04 o                         
 -10   9   7       3467.32       3158.77       228.31 o                         
  -9   9   7       1564.53       1527.56       176.17 o                         
  -8   9   7       1182.20       1336.20       166.88 o                         
  -7   9   7       4273.25       4096.79       203.87 o                         
  -6   9   7       1547.36       1424.13       118.18 o                         
  -5   9   7       3269.23       3057.56       141.99 o                         
  -4   9   7       1957.10       1718.51       120.63 o                         
  -3   9   7       6080.70       6339.01       247.70 o                         
  -2   9   7      10188.31      10488.19       278.71 o                         
  -1   9   7      26842.02      28498.94       569.78 o                         
   0   9   7       3284.28       3437.22       163.84 o                         
   1   9   7      11003.38      11328.65       325.71 o                         
   2   9   7        457.66        358.94       112.72 o                         
   3   9   7       3735.50       3705.18       188.49 o                         
   4   9   7       3551.00       3791.47       196.72 o                         
   5   9   7       1434.79       1442.26       157.79 o                         
   6   9   7       1267.30       1143.21       165.16 o                         
  -9  10   7        653.38        414.66       169.68 o                         
  -8  10   7      28928.58      31365.61       725.70 o                         
  -7  10   7       6828.92       6879.94       231.40 o                         
  -6  10   7      19254.83      19713.05       448.44 o                         
  -5  10   7       6330.55       6048.60       273.50 o                         
  -4  10   7       4528.71       4613.57       258.61 o                         
  -3  10   7        262.84        293.49        99.03 o                         
  -2  10   7      10827.78      10875.03       310.20 o                         
  -1  10   7        144.10        122.53       102.95 o                         
   0  10   7       6076.65       5941.84       281.26 o                         
   1  10   7         62.16         49.17       129.24 o                         
   2  10   7       2501.09       2416.85       159.31 o                         
   3  10   7      12028.68      13413.15       346.77 o                         
   4  10   7        932.46        997.17       151.88 o                         
   5  10   7      18444.13      20463.46       551.93 o                         
   6  10   7       1606.92       1465.77       168.95 o                         
  -9  11   7        517.50        324.39       188.34 o                         
  -8  11   7          1.52         72.69       181.65 o                         
  -7  11   7       3119.70       2875.49       177.33 o                         
  -6  11   7       2878.25       3013.59       177.73 o                         
  -5  11   7        850.88        589.52       122.04 o                         
  -4  11   7        170.93        119.70       111.06 o                         
  -3  11   7          0.15        105.62       118.72 o                         
  -2  11   7        485.23        502.92       119.84 o                         
  -1  11   7       4902.44       4598.42       229.08 o                         
   0  11   7       2529.39       2704.19       161.88 o                         
   1  11   7       1877.07       1729.23       157.32 o                         
   2  11   7       1191.95       1008.83       152.54 o                         
   3  11   7        383.26        325.44       131.66 o                         
   4  11   7       2835.50       2816.41       186.74 o                         
   5  11   7        820.64        617.55       173.61 o                         
   6  11   7        754.43        372.70       167.77 o                         
  -9  12   7        165.49        159.87       199.51 o                         
  -8  12   7      18099.76      19426.10       559.90 o                         
  -7  12   7       5085.02       4834.48       244.76 o                         
  -6  12   7      15356.29      17192.20       487.59 o                         
  -5  12   7       6152.47       5809.60       233.64 o                         
  -4  12   7       5276.67       6059.93       269.48 o                         
  -3  12   7        188.98        187.97       123.30 o                         
  -2  12   7      10252.02      10559.25       330.27 o                         
  -1  12   7         81.87         81.43       109.34 o                         
   0  12   7       3211.32       3089.46       200.49 o                         
   1  12   7        718.06        767.61       145.69 o                         
   2  12   7         26.06         85.84       130.76 o                         
   3  12   7      14178.33      14975.35       383.12 o                         
   4  12   7         39.46         58.16       137.44 o                         
   5  12   7      16547.98      17729.35       478.47 o                         
  -8  13   7       1114.49        929.98       192.12 o                         
  -7  13   7        663.16        574.14       162.57 o                         
  -6  13   7       5275.65       5264.38       232.25 o                         
  -5  13   7       7083.33       7316.51       271.72 o                         
  -4  13   7       3091.44       2951.91       185.12 o                         
  -3  13   7       7961.67       8147.40       300.38 o                         
  -2  13   7        909.55        890.10       153.00 o                         
  -1  13   7       1129.31        747.60       160.55 o                         
   0  13   7      12086.00      12837.48       344.12 o                         
   1  13   7       5446.86       5802.72       252.37 o                         
   2  13   7       4108.24       4186.04       226.81 o                         
   3  13   7       9913.55       9848.86       317.23 o                         
   4  13   7        348.97         91.37       148.20 o                         
   5  13   7         24.32        -10.35       157.28 o                         
  -8  14   7        893.14        626.42       195.96 o                         
  -7  14   7       1435.30       1374.39       190.85 o                         
  -6  14   7       1115.98        739.36       156.33 o                         
  -5  14   7       1448.07       1144.93       156.55 o                         
  -4  14   7        386.86        451.82       144.07 o                         
  -3  14   7        127.62         33.42       137.06 o                         
  -2  14   7       3340.49       3404.58       250.01 o                         
  -1  14   7          2.88        -57.76       150.38 o                         
   0  14   7       2109.53       2030.27       185.34 o                         
   1  14   7          0.25         44.52       141.30 o                         
   2  14   7        798.86        760.61       164.80 o                         
   3  14   7       1829.78       1835.24       193.38 o                         
   4  14   7       1184.43        934.42       169.38 o                         
  -7  15   7         51.59         69.04       172.07 o                         
  -6  15   7       5577.14       5474.56       252.84 o                         
  -5  15   7      10420.58      10498.18       336.72 o                         
  -4  15   7       2225.77       2091.58       183.56 o                         
  -3  15   7      15101.12      15931.92       415.77 o                         
  -2  15   7        349.71        121.13       143.59 o                         
  -1  15   7       2467.61       2226.66       212.90 o                         
   0  15   7      11111.06      11806.28       561.10 o                         
   1  15   7      13116.30      13191.40       515.27 o                         
   2  15   7       5917.23       5465.92       292.69 o                         
   3  15   7      15951.10      16574.10       574.23 o                         
  -6  16   7       3610.45       3392.53       240.52 o                         
  -5  16   7       1320.70        976.01       173.71 o                         
  -4  16   7        309.51        304.12       157.75 o                         
  -3  16   7          1.19        -62.84       149.46 o                         
  -2  16   7         69.71         37.62       148.94 o                         
  -1  16   7        318.49         94.61       176.77 o                         
   0  16   7        380.52        431.11       188.08 o                         
   1  16   7         62.50         37.87       180.48 o                         
   2  16   7       2011.71       1771.66       224.06 o                         
   3  16   7       2086.52       1695.18       242.57 o                         
  -5  17   7       7600.36       7785.84       325.80 o                         
  -4  17   7        168.06        180.24       162.61 o                         
  -3  17   7       6976.36       6503.57       279.40 o                         
  -2  17   7        481.67        224.67       164.04 o                         
  -1  17   7        695.83        421.79       183.49 o                         
   0  17   7       3249.40       3392.15       279.21 o                         
   1  17   7       3781.37       3883.48       341.31 o                         
   2  17   7       2670.06       2676.37       264.70 o                         
  -3  18   7          2.60        -62.51       163.22 o                         
  -2  18   7       4078.45       3299.60       227.14 o                         
  -1  18   7        790.52        697.06       194.30 o                         
   0  18   7       1730.22       1522.06       249.75 o                         
 -10   0   8       9102.17       9985.41       542.77 o                         
  -9   0   8       8361.52       9104.76       336.29 o                         
  -8   0   8       2083.79       2039.78       170.56 o                         
  -7   0   8       1674.08       1463.62       158.50 o                         
  -6   0   8        829.76       1060.43       138.26 o                         
  -5   0   8        625.44        551.54       127.79 o                         
  -4   0   8        318.03        251.51       127.08 o                         
  -3   0   8       5694.28       5405.39       227.79 o                         
  -2   0   8       4819.52       4780.16       202.80 o                         
  -1   0   8         13.69        -13.50       113.21 o                         
   0   0   8      10862.24      11273.16       468.19 o                         
   1   0   8      16487.63      17273.39       916.64 o                         
   2   0   8       1488.16       1258.30       175.20 o                         
   3   0   8       6583.18       6498.54       324.04 o                         
   4   0   8       5280.96       5489.23       310.45 o                         
   5   0   8        146.06         50.20       221.25 o                         
   6   0   8         62.67       -112.41       232.72 o                         
 -10   1   8        212.85         97.98       135.50 o                         
  -9   1   8        176.83        119.52       101.72 o                         
  -8   1   8       1490.41       1444.91       110.35 o                         
  -7   1   8        108.05        121.61        85.07 o                         
  -6   1   8        121.11         64.23        79.97 o                         
  -5   1   8        102.60         49.24        83.06 o                         
  -4   1   8        302.34        215.31        91.23 o                         
  -3   1   8         35.78         11.58        59.14 o                         
  -2   1   8        180.17         93.26        65.44 o                         
  -1   1   8       1897.21       1839.52       123.51 o                         
   0   1   8        652.11        490.60        96.53 o                         
   1   1   8        694.92        627.59       106.60 o                         
   2   1   8       1457.94       1444.58       128.42 o                         
   3   1   8          1.89          9.18       107.02 o                         
   4   1   8         53.12        -18.09       126.23 o                         
   5   1   8         12.50         -3.31       135.96 o                         
   6   1   8         90.86        -11.52       167.83 o                         
 -10   2   8       4615.36       4774.73       219.86 o                         
  -9   2   8       4442.64       4347.00       171.65 o                         
  -8   2   8       1091.99        866.68        98.86 o                         
  -7   2   8         18.00         45.72        85.46 o                         
  -6   2   8       1774.34       1591.70       105.82 o                         
  -5   2   8       2517.53       2563.62       153.96 o                         
  -4   2   8        729.92        619.78        95.01 o                         
  -3   2   8       1896.48       1656.44        88.17 o                         
  -2   2   8       3431.86       3167.03       115.61 o                         
  -1   2   8         12.57         11.97        84.06 o                         
   0   2   8      10718.68      10557.44       268.11 o                         
   1   2   8      14636.47      15027.10       344.55 o                         
   2   2   8        587.72        493.80       111.82 o                         
   3   2   8       3147.44       3310.46       185.49 o                         
   4   2   8       3057.17       3098.26       191.03 o                         
   5   2   8         75.87        -10.96       138.43 o                         
   6   2   8        141.44        151.96       148.63 o                         
 -10   3   8       2678.89       2734.15       198.55 o                         
  -9   3   8        830.20        690.84       117.36 o                         
  -8   3   8       8000.22       7600.22       188.40 o                         
  -7   3   8       1323.99       1068.77        98.72 o                         
  -6   3   8       1090.72        911.25       102.91 o                         
  -5   3   8        428.77        341.46        91.94 o                         
  -4   3   8       2871.62       2898.56       134.45 o                         
  -3   3   8        285.29        303.29        66.19 o                         
  -2   3   8       1918.20       1819.70        94.52 o                         
  -1   3   8      10646.37      11088.71       305.74 o                         
   0   3   8       2258.01       2122.02       130.30 o                         
   1   3   8       1527.20       1582.78       139.70 o                         
   2   3   8       7107.10       7212.90       431.53 o                         
   3   3   8       1738.90       1689.50       158.12 o                         
   4   3   8          3.37         51.52       129.11 o                         
   5   3   8       1438.55       1174.77       167.59 o                         
   6   3   8        626.14        665.80       169.36 o                         
 -10   4   8        530.96        391.47       151.37 o                         
  -9   4   8        952.03        815.57       128.29 o                         
  -8   4   8        524.35        424.21       103.87 o                         
  -7   4   8       2093.61       1944.23       115.73 o                         
  -6   4   8        199.76        116.97        93.96 o                         
  -5   4   8       4368.82       4324.58       166.71 o                         
  -4   4   8       5190.70       5121.09       208.92 o                         
  -3   4   8         93.16         89.62        68.54 o                         
  -2   4   8          6.43         -2.15        73.38 o                         
  -1   4   8        683.56        633.47       103.67 o                         
   0   4   8       1350.95       1392.81       123.06 o                         
   1   4   8       2226.50       2011.74       165.76 o                         
   2   4   8        566.03        418.94       120.89 o                         
   3   4   8          1.48         -2.93       123.63 o                         
   4   4   8        260.35        203.46       137.47 o                         
   5   4   8       1630.52       1659.73       177.03 o                         
   6   4   8       1704.40       1747.47       190.66 o                         
 -10   5   8       4731.16       4770.93       218.49 o                         
  -9   5   8        409.33        392.14       133.14 o                         
  -8   5   8       8568.39       8489.74       221.65 o                         
  -7   5   8       2707.42       2691.20       134.41 o                         
  -6   5   8         52.07         48.34        91.38 o                         
  -5   5   8         39.60         53.30        92.98 o                         
  -4   5   8       1487.32       1481.24        98.09 o                         
  -3   5   8         70.27         80.92        75.99 o                         
  -2   5   8       7652.69       7568.81       215.03 o                         
  -1   5   8       9746.35      10044.62       292.46 o                         
   0   5   8       1995.69       1669.87       158.69 o                         
   1   5   8       1608.51       1363.54       129.14 o                         
   2   5   8       8175.25       8326.63       377.36 o                         
   3   5   8       3808.10       3782.83       199.19 o                         
   4   5   8        732.04        569.71       141.33 o                         
   5   5   8       1545.45       1394.88       159.65 o                         
   6   5   8        934.75        883.71       165.99 o                         
  -9   6   8        265.70        106.19       147.64 o                         
  -8   6   8        484.16        356.58       119.70 o                         
  -7   6   8       4485.66       4201.74       194.92 o                         
  -6   6   8        755.38        715.71       133.84 o                         
  -5   6   8       4620.25       4336.83       188.49 o                         
  -4   6   8       6153.64       6089.24       239.99 o                         
  -3   6   8         20.23         76.03        91.11 o                         
  -2   6   8       3081.84       3031.11       143.02 o                         
  -1   6   8       1212.23       1083.95       117.65 o                         
   0   6   8       1140.96       1249.67       124.94 o                         
   1   6   8       2411.65       2134.21       178.07 o                         
   2   6   8        581.07        422.26       120.84 o                         
   3   6   8       3291.25       3213.02       182.82 o                         
   4   6   8        529.15        428.61       131.96 o                         
   5   6   8       1829.62       1589.69       170.46 o                         
   6   6   8       3188.70       3380.44       222.81 o                         
  -9   7   8        502.55        484.08       159.85 o                         
  -8   7   8       2660.23       2640.56       193.54 o                         
  -7   7   8       6857.33       6651.13       279.32 o                         
  -6   7   8       1944.44       1785.92       184.45 o                         
  -5   7   8       1370.72       1273.08       132.14 o                         
  -4   7   8        231.35        204.54        95.50 o                         
  -3   7   8       2082.54       1782.85       159.73 o                         
  -2   7   8       7936.87       8603.89       238.10 o                         
  -1   7   8       3499.72       3544.13       183.50 o                         
   0   7   8        129.02        140.07       109.01 o                         
   1   7   8        392.40        247.34       119.63 o                         
   2   7   8        446.37        472.32       124.45 o                         
   3   7   8       3613.28       3487.31       192.17 o                         
   4   7   8       4208.34       4266.15       213.22 o                         
   5   7   8         11.27         12.22       148.36 o                         
  -9   8   8        604.82        366.32       179.63 o                         
  -8   8   8        184.72         71.07       168.79 o                         
  -7   8   8        383.99        249.55       151.48 o                         
  -6   8   8        325.46        312.91       144.37 o                         
  -5   8   8        281.71        327.15       100.69 o                         
  -4   8   8        760.36        612.89       112.45 o                         
  -3   8   8         17.04        -29.91       106.15 o                         
  -2   8   8       3237.28       3115.87       179.93 o                         
  -1   8   8        351.28        417.62       113.61 o                         
   0   8   8       1185.33       1003.60       131.47 o                         
   1   8   8       4243.64       4157.23       194.77 o                         
   2   8   8         46.03         -8.09       122.76 o                         
   3   8   8       4994.79       4923.19       220.16 o                         
   4   8   8       1865.70       1301.64       162.59 o                         
   5   8   8       1637.51       1150.05       170.84 o                         
  -9   9   8       1756.10       1658.49       218.89 o                         
  -8   9   8          0.23         66.90       179.22 o                         
  -7   9   8       6033.30       5441.87       264.24 o                         
  -6   9   8       6502.47       6321.07       279.49 o                         
  -5   9   8       1403.28       1280.48       133.04 o                         
  -4   9   8        138.19         33.28       113.31 o                         
  -3   9   8       6890.96       6801.64       244.04 o                         
  -2   9   8       7814.65       7553.05       244.11 o                         
  -1   9   8        103.36        105.59       115.70 o                         
   0   9   8        841.39        801.82       130.01 o                         
   1   9   8        318.70        102.37       123.49 o                         
   2   9   8        212.87        181.30       129.20 o                         
   3   9   8       3300.99       3105.32       192.99 o                         
   4   9   8       4064.06       3799.26       211.88 o                         
   5   9   8        393.59        349.92       158.99 o                         
  -8  10   8          6.72        -50.86       192.41 o                         
  -7  10   8        840.31        692.34       176.20 o                         
  -6  10   8          0.64        -35.82       152.91 o                         
  -5  10   8       4700.61       4439.88       250.08 o                         
  -4  10   8        491.91        384.28       120.80 o                         
  -3  10   8        234.58        197.38       131.60 o                         
  -2  10   8        281.32        189.94       118.76 o                         
  -1  10   8        388.49        204.64       126.02 o                         
   0  10   8       1518.55       1456.66       144.46 o                         
   1  10   8       4315.54       4437.41       211.05 o                         
   2  10   8        127.94        -68.01       125.73 o                         
   3  10   8       1593.68       1189.77       159.39 o                         
   4  10   8        505.08        255.30       152.66 o                         
  -8  11   8       1059.62        861.73       218.91 o                         
  -7  11   8       1653.19       1234.46       219.34 o                         
  -6  11   8       8862.51       8782.79       335.02 o                         
  -5  11   8       2909.93       2600.47       171.58 o                         
  -4  11   8       2025.91       1841.22       161.02 o                         
  -3  11   8       7847.38       7470.30       299.05 o                         
  -2  11   8       2261.11       2105.65       206.75 o                         
  -1  11   8        415.40        258.46       132.75 o                         
   0  11   8          3.11         84.95       128.31 o                         
   1  11   8        119.99         41.36       132.41 o                         
   2  11   8          5.87         -2.86       131.41 o                         
   3  11   8       1122.88        855.06       160.26 o                         
   4  11   8       1745.93       1480.54       180.87 o                         
  -7  12   8       2902.41       2352.89       248.06 o                         
  -6  12   8         75.34         43.60       149.13 o                         
  -5  12   8      11072.08      11288.73       362.32 o                         
  -4  12   8       5839.59       6299.95       293.63 o                         
  -3  12   8          2.79         46.88       145.36 o                         
  -2  12   8       1205.12       1107.66       203.34 o                         
  -1  12   8         67.34       -113.74       153.86 o                         
   0  12   8       1705.25       1468.46       167.76 o                         
   1  12   8       2034.26       1921.57       185.83 o                         
   2  12   8         39.46          5.98       142.30 o                         
   3  12   8          2.65        -64.13       152.02 o                         
  -7  13   8        187.34         13.87       207.80 o                         
  -6  13   8       3941.93       3760.59       213.98 o                         
  -5  13   8       2273.91       2154.93       176.86 o                         
  -4  13   8       1982.01       1693.66       173.41 o                         
  -3  13   8        915.35        762.54       164.67 o                         
  -2  13   8         31.73        -59.55       174.37 o                         
  -1  13   8         26.27        -35.64       158.88 o                         
   0  13   8        555.46        403.88       171.12 o                         
   1  13   8         27.47        -78.96       171.39 o                         
   2  13   8         82.48         36.01       149.88 o                         
   3  13   8         15.60         60.56       160.14 o                         
  -6  14   8         30.75        -16.72       151.52 o                         
  -5  14   8       7068.61       6592.08       266.55 o                         
  -4  14   8      11125.38      11115.87       348.77 o                         
  -3  14   8        385.05        274.51       163.29 o                         
  -2  14   8       1641.82       1158.94       210.39 o                         
  -1  14   8       2735.53       2496.66       278.11 o                         
   0  14   8        491.85        520.56       183.47 o                         
   1  14   8          0.36        -94.74       179.52 o                         
   2  14   8        500.17        409.75       182.03 o                         
  -5  15   8         12.04        -27.50       156.15 o                         
  -4  15   8        750.90        627.85       169.53 o                         
  -3  15   8        505.84        280.75       175.25 o                         
  -2  15   8       2208.70       2259.44       249.29 o                         
  -1  15   8        480.92        309.68       205.33 o                         
   0  15   8       3550.61       3218.55       304.80 o                         
   1  15   8         65.70         65.15       194.42 o                         
  -3  16   8       2193.32       2339.93       223.26 o                         
  -2  16   8        263.83        222.90       193.73 o                         
  -1  16   8       3318.32       3063.18       330.83 o                         
  -9   1   9         14.06         78.37       134.53 o                         
  -8   1   9      17920.58      20056.96       398.12 o                         
  -7   1   9       3537.42       3408.05       146.63 o                         
  -6   1   9         45.69          3.85        94.67 o                         
  -5   1   9        578.50        468.14       105.68 o                         
  -4   1   9          4.30        -19.14       126.47 o                         
  -3   1   9      20010.67      20749.24       412.75 o                         
  -2   1   9       1828.65       1852.07       158.00 o                         
  -1   1   9       6557.39       6027.16       222.63 o                         
   0   1   9       1798.71       1666.54       145.72 o                         
   1   1   9      12396.85      12630.48       349.62 o                         
   2   1   9      10248.90      10852.56       399.55 o                         
   3   1   9      30786.59      33517.10       861.89 o                         
   4   1   9        249.44        169.81       165.10 o                         
  -9   2   9          0.37         13.10       135.01 o                         
  -8   2   9       4557.42       4431.41       166.78 o                         
  -7   2   9       2421.08       2235.14       131.38 o                         
  -6   2   9      10914.29      10748.22       384.64 o                         
  -5   2   9       7468.32       7543.46       304.50 o                         
  -4   2   9       4705.23       4537.65       214.84 o                         
  -3   2   9       4459.35       4329.01       188.43 o                         
  -2   2   9       7158.01       6962.91       327.26 o                         
  -1   2   9        748.88        534.28       117.94 o                         
   0   2   9       8284.68       8577.13       303.73 o                         
   1   2   9        994.78        834.68       134.90 o                         
   2   2   9       1001.42        911.25       145.64 o                         
   3   2   9        641.32        535.46       160.94 o                         
   4   2   9         28.95        -48.25       162.89 o                         
  -9   3   9        424.68        220.85       148.56 o                         
  -8   3   9       6153.05       6138.26       208.52 o                         
  -7   3   9       2492.63       2359.35       137.06 o                         
  -6   3   9        192.89        157.80       107.19 o                         
  -5   3   9        714.87        779.42       121.45 o                         
  -4   3   9        729.88        629.00       154.32 o                         
  -3   3   9       4444.30       4640.22       177.03 o                         
  -2   3   9       1412.32       1168.93       119.03 o                         
  -1   3   9         21.23         -6.08       104.42 o                         
   0   3   9        130.87         47.41       108.51 o                         
   1   3   9        196.64        150.04       127.12 o                         
   2   3   9       3812.07       3738.22       216.42 o                         
   3   3   9       5007.92       5218.93       424.83 o                         
   4   3   9        107.03        159.86       172.70 o                         
  -8   4   9       8843.10       8555.93       258.48 o                         
  -7   4   9       3037.41       2842.76       170.32 o                         
  -6   4   9      22347.57      24146.70       470.98 o                         
  -5   4   9      22107.88      24104.64       546.51 o                         
  -4   4   9       8499.54       8658.09       394.62 o                         
  -3   4   9       7174.98       7002.90       224.00 o                         
  -2   4   9      11827.05      12497.40       316.04 o                         
  -1   4   9        991.03        721.09       127.56 o                         
   0   4   9      14088.12      14646.12       362.54 o                         
   1   4   9       3129.66       3108.98       211.82 o                         
   2   4   9       1859.11       1539.51       154.86 o                         
   3   4   9        228.42        221.49       140.40 o                         
   4   4   9         10.33       -113.83       144.65 o                         
  -8   5   9       1294.71       1182.36       156.34 o                         
  -7   5   9        305.76        317.57       134.76 o                         
  -6   5   9       1770.51       1851.19       171.92 o                         
  -5   5   9        181.12        179.03       129.22 o                         
  -4   5   9        325.92        176.27       146.41 o                         
  -3   5   9         24.29        -85.27        95.18 o                         
  -2   5   9       2432.93       2493.71       172.49 o                         
  -1   5   9       5344.15       5581.29       215.02 o                         
   0   5   9        102.76         58.50       117.08 o                         
   1   5   9       9016.33       9127.19       284.15 o                         
   2   5   9        162.00         93.05       131.72 o                         
   3   5   9       3269.22       3188.82       209.17 o                         
   4   5   9        162.93         87.82       153.16 o                         
  -8   6   9       4558.99       4211.56       236.20 o                         
  -7   6   9        401.81        325.55       155.53 o                         
  -6   6   9       9118.24       9426.04       485.68 o                         
  -5   6   9      10373.24      10579.09       346.41 o                         
  -4   6   9        444.12        309.93       151.11 o                         
  -3   6   9        367.91        295.28       119.97 o                         
  -2   6   9       2870.65       3024.20       194.59 o                         
  -1   6   9        518.22        639.17       127.79 o                         
   0   6   9      13120.88      14556.24       364.33 o                         
   1   6   9       1484.13       1599.75       157.47 o                         
   2   6   9       1127.05        966.73       151.29 o                         
   3   6   9        424.70        356.72       149.20 o                         
   4   6   9        406.53         71.21       155.22 o                         
  -8   7   9       9194.20       9241.67       426.40 o                         
  -7   7   9         29.86         71.37       150.00 o                         
  -6   7   9       6033.97       5830.36       268.48 o                         
  -5   7   9        245.61        287.40       165.84 o                         
  -4   7   9        437.57        272.34       181.08 o                         
  -3   7   9       4545.43       4629.19       213.26 o                         
  -2   7   9        633.51        393.75       122.20 o                         
  -1   7   9      15376.63      15604.94       507.50 o                         
   0   7   9       1078.17        931.86       138.74 o                         
   1   7   9      22630.01      24434.00       640.54 o                         
   2   7   9       1971.50       1840.49       171.75 o                         
   3   7   9      15800.96      17364.39       596.56 o                         
  -7   8   9        214.24        144.17       171.17 o                         
  -6   8   9          3.92         46.46       170.04 o                         
  -5   8   9        618.73        530.44       205.43 o                         
  -4   8   9       7986.34       8406.43       627.53 o                         
  -3   8   9       3513.11       3159.03       204.49 o                         
  -2   8   9        885.38        635.55       126.14 o                         
  -1   8   9       6414.10       6773.51       245.85 o                         
   0   8   9       3228.26       3516.09       221.44 o                         
   1   8   9        193.02         40.56       132.59 o                         
   2   8   9         75.72        151.25       144.21 o                         
   3   8   9         40.95        -60.01       151.53 o                         
  -7   9   9        129.03          6.17       180.07 o                         
  -6   9   9       1104.71        881.40       179.42 o                         
  -5   9   9        560.38        546.05       210.64 o                         
  -4   9   9         71.53         53.57       171.01 o                         
  -3   9   9       6012.12       6236.01       274.20 o                         
  -2   9   9          1.94         45.16       132.86 o                         
  -1   9   9       4708.66       4684.29       214.72 o                         
   0   9   9       1350.88        821.33       148.21 o                         
   1   9   9       5425.01       5237.43       234.17 o                         
   2   9   9       3453.98       3404.14       208.46 o                         
   3   9   9       7819.32       8131.13       381.99 o                         
  -6  10   9       1757.84       1563.50       205.41 o                         
  -5  10   9        377.35        370.67       213.24 o                         
  -4  10   9      17032.68      19256.58       580.58 o                         
  -3  10   9       9869.77       9641.41       387.04 o                         
  -2  10   9       7192.69       6689.94       369.41 o                         
  -1  10   9       9798.90       9503.39       327.86 o                         
   0  10   9        227.62         77.51       140.76 o                         
   1  10   9         85.17         60.19       146.93 o                         
   2  10   9       2590.03       2463.95       193.20 o                         
  -6  11   9        642.12        433.10       186.31 o                         
  -5  11   9        870.96        670.87       223.76 o                         
  -4  11   9         99.64         12.11       155.98 o                         
  -3  11   9       3742.73       3222.97       236.73 o                         
  -2  11   9        917.86        736.56       191.29 o                         
  -1  11   9         21.17        -17.95       150.53 o                         
   0  11   9         46.98         16.84       157.13 o                         
   1  11   9        413.80        236.81       152.11 o                         
  -5  12   9        999.17        808.32       233.17 o                         
  -4  12   9      13255.78      13419.02       443.98 o                         
  -3  12   9       6531.98       6347.66       481.40 o                         
  -2  12   9       9005.84       8730.76       405.83 o                         
  -1  12   9       4124.59       3812.18       326.58 o                         
   0  12   9       1126.73        957.66       186.66 o                         
  -3  13   9        683.85        121.35       192.84 o                         
  -2  13   9       3494.12       3411.78       294.19 o                         
  -1  13   9       5949.64       5961.31       652.07 o                         
  -7   0  10       6495.49       6141.86       328.44 o                         
  -6   0  10       1792.73       1398.22       220.28 o                         
  -5   0  10          2.54       -111.99       232.57 o                         
  -4   0  10      11724.72      11941.90       560.01 o                         
  -3   0  10       2048.80       2347.17       436.05 o                         
  -2   0  10      20629.08      21594.87       752.46 o                         
  -1   0  10      10809.01      11224.55       504.07 o                         
   0   0  10       6821.51       6398.24       389.34 o                         
   1   0  10        936.64        777.15       240.41 o                         
   2   0  10       7654.95       7345.65       567.42 o                         
  -7   1  10        303.76        173.99       144.41 o                         
  -6   1  10       3435.14       2904.26       189.60 o                         
  -5   1  10        394.41        429.86       151.34 o                         
  -4   1  10       3661.07       3449.65       232.40 o                         
  -3   1  10         94.47        177.13       175.32 o                         
  -2   1  10        445.43        395.91       121.52 o                         
  -1   1  10        281.32        375.65       139.20 o                         
   0   1  10         51.23        -47.65       141.56 o                         
   1   1  10        903.15        652.76       166.82 o                         
   2   1  10         10.88         64.21       165.67 o                         
  -7   2  10       3409.58       2966.68       211.99 o                         
  -6   2  10        977.55        986.41       159.15 o                         
  -5   2  10        360.87        338.68       159.65 o                         
  -4   2  10       8044.01       8570.48       400.80 o                         
  -3   2  10        585.53        717.22       189.40 o                         
  -2   2  10      10155.92      10581.19       395.33 o                         
  -1   2  10       6364.20       6182.60       244.32 o                         
   0   2  10       1357.68       1062.60       156.84 o                         
   1   2  10        105.46        146.28       157.03 o                         
   2   2  10       4624.86       4797.99       264.24 o                         
  -6   3  10      20815.22      22111.42       550.83 o                         
  -5   3  10       1304.51       1095.37       172.43 o                         
  -4   3  10      22304.90      24586.00       626.33 o                         
  -3   3  10         63.80         28.51       169.77 o                         
  -2   3  10       3582.96       3298.30       215.70 o                         
  -1   3  10       1760.00       1864.51       164.76 o                         
   0   3  10        175.64        106.55       140.90 o                         
   1   3  10       5258.41       4832.02       280.88 o                         
   2   3  10         97.58        106.42       160.67 o                         
  -6   4  10        874.34        807.37       177.50 o                         
  -5   4  10       1441.25       1066.71       200.66 o                         
  -4   4  10        318.87        193.87       169.04 o                         
  -3   4  10         57.31        -70.24       168.13 o                         
  -2   4  10          3.77        -10.62       115.14 o                         
  -1   4  10       1039.51        735.65       138.68 o                         
   0   4  10       2160.40       2001.24       174.51 o                         
   1   4  10        551.14        383.56       155.84 o                         
  -6   5  10      20019.76      21844.39       555.22 o                         
  -5   5  10       1918.00       1624.08       215.29 o                         
  -4   5  10      17840.35      19487.89       586.63 o                         
  -3   5  10        669.12        574.99       182.62 o                         
  -2   5  10        924.54        751.55       134.75 o                         
  -1   5  10       2043.06       1822.15       161.16 o                         
   0   5  10        169.22        -19.49       136.72 o                         
   1   5  10       5505.09       5901.04       292.39 o                         
  -6   6  10        740.41        579.97       204.70 o                         
  -5   6  10       1162.84       1188.63       209.91 o                         
  -4   6  10       3054.46       2566.76       260.92 o                         
  -3   6  10        113.08         21.82       177.63 o                         
  -2   6  10       6233.22       5440.65       288.14 o                         
  -1   6  10        341.95        214.67       138.23 o                         
   0   6  10      12225.18      12526.65       389.39 o                         
   1   6  10       1639.64       1432.79       172.04 o                         
  -5   7  10        460.14        298.82       203.59 o                         
  -4   7  10       4234.28       4496.65       303.40 o                         
  -3   7  10       1441.65       1031.31       224.20 o                         
  -2   7  10        381.88        290.69       137.21 o                         
  -1   7  10        348.41        289.76       143.38 o                         
   0   7  10          1.11        -95.01       140.71 o                         
  -4   8  10       4328.89       3833.30       293.88 o                         
  -3   8  10       2008.77       2137.67       242.81 o                         
  -2   8  10      10984.12      11100.98       487.83 o                         
  -1   8  10       3435.56       3231.25       199.18 o                         
  -3   9  10       3369.19       2818.71       487.13 o                         
  -2   9  10       5661.21       5159.33       319.95 o                         
                                                                                
